# Supplementary material for: Sequential action of a tRNA base editor in conversion of cytidine to pseudouridine
Source: Nat Commun. 2022 Oct 11;13:5994. doi: 10.1038/s41467-022-33714-x (PMC9553926; doi:10.1038/s41467-022-33714-x)
Supplement: Supplementary file 5 — Supplementary Dataset 9 [file 41467_2022_33714_MOESM5_ESM.txt]

ATOM      1  N   MET A   1      14.304 -27.750 -38.515  1.00 54.42           N  
ATOM      2  CA  MET A   1      14.394 -26.536 -37.709  1.00 54.42           C  
ATOM      3  C   MET A   1      13.058 -26.224 -37.044  1.00 54.42           C  
ATOM      4  CB  MET A   1      14.841 -25.352 -38.568  1.00 54.42           C  
ATOM      5  O   MET A   1      12.020 -26.199 -37.708  1.00 54.42           O  
ATOM      6  CG  MET A   1      16.345 -25.138 -38.584  1.00 54.42           C  
ATOM      7  SD  MET A   1      16.826 -23.584 -39.432  1.00 54.42           S  
ATOM      8  CE  MET A   1      18.498 -24.024 -39.984  1.00 54.42           C  
ATOM      9  N   SER A   2      12.689 -26.921 -35.948  1.00 61.98           N  
ATOM     10  CA  SER A   2      11.428 -26.681 -35.254  1.00 61.98           C  
ATOM     11  C   SER A   2      11.021 -25.214 -35.340  1.00 61.98           C  
ATOM     12  CB  SER A   2      11.534 -27.104 -33.788  1.00 61.98           C  
ATOM     13  O   SER A   2      11.855 -24.322 -35.169  1.00 61.98           O  
ATOM     14  OG  SER A   2      12.317 -26.180 -33.053  1.00 61.98           O  
ATOM     15  N   ALA A   3      10.021 -24.812 -36.135  1.00 79.71           N  
ATOM     16  CA  ALA A   3       9.436 -23.482 -36.287  1.00 79.71           C  
ATOM     17  C   ALA A   3       9.241 -22.811 -34.930  1.00 79.71           C  
ATOM     18  CB  ALA A   3       8.105 -23.568 -37.030  1.00 79.71           C  
ATOM     19  O   ALA A   3       8.881 -23.469 -33.951  1.00 79.71           O  
ATOM     20  N   LEU A   4       9.867 -21.621 -34.754  1.00 85.29           N  
ATOM     21  CA  LEU A   4       9.680 -20.797 -33.565  1.00 85.29           C  
ATOM     22  C   LEU A   4       8.198 -20.554 -33.300  1.00 85.29           C  
ATOM     23  CB  LEU A   4      10.409 -19.459 -33.720  1.00 85.29           C  
ATOM     24  O   LEU A   4       7.418 -20.366 -34.237  1.00 85.29           O  
ATOM     25  CG  LEU A   4      11.937 -19.519 -33.741  1.00 85.29           C  
ATOM     26  CD1 LEU A   4      12.514 -18.169 -34.157  1.00 85.29           C  
ATOM     27  CD2 LEU A   4      12.476 -19.939 -32.378  1.00 85.29           C  
ATOM     28  N   PRO A   5       7.821 -20.755 -32.087  1.00 87.33           N  
ATOM     29  CA  PRO A   5       6.423 -20.462 -31.762  1.00 87.33           C  
ATOM     30  C   PRO A   5       6.005 -19.052 -32.171  1.00 87.33           C  
ATOM     31  CB  PRO A   5       6.373 -20.627 -30.241  1.00 87.33           C  
ATOM     32  O   PRO A   5       6.854 -18.168 -32.308  1.00 87.33           O  
ATOM     33  CG  PRO A   5       7.605 -21.400 -29.899  1.00 87.33           C  
ATOM     34  CD  PRO A   5       8.644 -21.130 -30.950  1.00 87.33           C  
ATOM     35  N   ASP A   6       4.731 -18.772 -32.468  1.00 89.05           N  
ATOM     36  CA  ASP A   6       4.138 -17.538 -32.974  1.00 89.05           C  
ATOM     37  C   ASP A   6       4.455 -16.360 -32.055  1.00 89.05           C  
ATOM     38  CB  ASP A   6       2.624 -17.694 -33.126  1.00 89.05           C  
ATOM     39  O   ASP A   6       4.739 -15.257 -32.528  1.00 89.05           O  
ATOM     40  CG  ASP A   6       2.233 -18.562 -34.309  1.00 89.05           C  
ATOM     41  OD1 ASP A   6       3.089 -18.827 -35.181  1.00 89.05           O  
ATOM     42  OD2 ASP A   6       1.058 -18.984 -34.371  1.00 89.05           O  
ATOM     43  N   CYS A   7       4.624 -16.546 -30.815  1.00 94.72           N  
ATOM     44  CA  CYS A   7       4.763 -15.441 -29.874  1.00 94.72           C  
ATOM     45  C   CYS A   7       6.219 -15.253 -29.465  1.00 94.72           C  
ATOM     46  CB  CYS A   7       3.903 -15.681 -28.634  1.00 94.72           C  
ATOM     47  O   CYS A   7       6.526 -14.421 -28.609  1.00 94.72           O  
ATOM     48  SG  CYS A   7       2.128 -15.685 -28.969  1.00 94.72           S  
ATOM     49  N   PHE A   8       7.081 -16.066 -30.062  1.00 96.68           N  
ATOM     50  CA  PHE A   8       8.513 -15.956 -29.805  1.00 96.68           C  
ATOM     51  C   PHE A   8       9.106 -14.763 -30.545  1.00 96.68           C  
ATOM     52  CB  PHE A   8       9.234 -17.243 -30.219  1.00 96.68           C  
ATOM     53  O   PHE A   8       8.982 -14.661 -31.768  1.00 96.68           O  
ATOM     54  CG  PHE A   8      10.696 -17.259 -29.863  1.00 96.68           C  
ATOM     55  CD1 PHE A   8      11.635 -16.656 -30.691  1.00 96.68           C  
ATOM     56  CD2 PHE A   8      11.132 -17.879 -28.699  1.00 96.68           C  
ATOM     57  CE1 PHE A   8      12.989 -16.670 -30.364  1.00 96.68           C  
ATOM     58  CE2 PHE A   8      12.484 -17.898 -28.366  1.00 96.68           C  
ATOM     59  CZ  PHE A   8      13.410 -17.293 -29.200  1.00 96.68           C  
ATOM     60  N   THR A   9       9.718 -13.770 -29.766  1.00 96.89           N  
ATOM     61  CA  THR A   9      10.321 -12.574 -30.343  1.00 96.89           C  
ATOM     62  C   THR A   9      11.840 -12.610 -30.197  1.00 96.89           C  
ATOM     63  CB  THR A   9       9.770 -11.297 -29.682  1.00 96.89           C  
ATOM     64  O   THR A   9      12.359 -12.767 -29.089  1.00 96.89           O  
ATOM     65  CG2 THR A   9      10.351 -10.046 -30.333  1.00 96.89           C  
ATOM     66  OG1 THR A   9       8.344 -11.273 -29.817  1.00 96.89           O  
ATOM     67  N   ARG A  10      12.505 -12.448 -31.291  1.00 96.21           N  
ATOM     68  CA  ARG A  10      13.961 -12.355 -31.260  1.00 96.21           C  
ATOM     69  C   ARG A  10      14.411 -10.960 -30.838  1.00 96.21           C  
ATOM     70  CB  ARG A  10      14.552 -12.704 -32.628  1.00 96.21           C  
ATOM     71  O   ARG A  10      13.760  -9.966 -31.165  1.00 96.21           O  
ATOM     72  CG  ARG A  10      14.351 -14.156 -33.033  1.00 96.21           C  
ATOM     73  CD  ARG A  10      15.021 -14.468 -34.364  1.00 96.21           C  
ATOM     74  NE  ARG A  10      14.872 -15.875 -34.725  1.00 96.21           N  
ATOM     75  NH1 ARG A  10      15.576 -15.602 -36.909  1.00 96.21           N  
ATOM     76  NH2 ARG A  10      14.968 -17.676 -36.146  1.00 96.21           N  
ATOM     77  CZ  ARG A  10      15.139 -16.381 -35.926  1.00 96.21           C  
ATOM     78  N   PHE A  11      15.538 -10.918 -30.096  1.00 96.48           N  
ATOM     79  CA  PHE A  11      16.087  -9.625 -29.704  1.00 96.48           C  
ATOM     80  C   PHE A  11      16.570  -8.850 -30.924  1.00 96.48           C  
ATOM     81  CB  PHE A  11      17.236  -9.806 -28.708  1.00 96.48           C  
ATOM     82  O   PHE A  11      17.211  -9.417 -31.812  1.00 96.48           O  
ATOM     83  CG  PHE A  11      16.784 -10.147 -27.314  1.00 96.48           C  
ATOM     84  CD1 PHE A  11      16.359  -9.150 -26.443  1.00 96.48           C  
ATOM     85  CD2 PHE A  11      16.783 -11.464 -26.874  1.00 96.48           C  
ATOM     86  CE1 PHE A  11      15.940  -9.462 -25.152  1.00 96.48           C  
ATOM     87  CE2 PHE A  11      16.365 -11.783 -25.585  1.00 96.48           C  
ATOM     88  CZ  PHE A  11      15.945 -10.781 -24.726  1.00 96.48           C  
ATOM     89  N   THR A  12      16.232  -7.621 -31.050  1.00 94.12           N  
ATOM     90  CA  THR A  12      16.766  -6.760 -32.100  1.00 94.12           C  
ATOM     91  C   THR A  12      18.072  -6.109 -31.653  1.00 94.12           C  
ATOM     92  CB  THR A  12      15.755  -5.668 -32.496  1.00 94.12           C  
ATOM     93  O   THR A  12      18.903  -5.738 -32.484  1.00 94.12           O  
ATOM     94  CG2 THR A  12      14.488  -6.280 -33.085  1.00 94.12           C  
ATOM     95  OG1 THR A  12      15.407  -4.903 -31.335  1.00 94.12           O  
ATOM     96  N   SER A  13      18.285  -6.053 -30.357  1.00 91.95           N  
ATOM     97  CA  SER A  13      19.496  -5.488 -29.770  1.00 91.95           C  
ATOM     98  C   SER A  13      20.588  -6.543 -29.632  1.00 91.95           C  
ATOM     99  CB  SER A  13      19.192  -4.874 -28.402  1.00 91.95           C  
ATOM    100  O   SER A  13      20.298  -7.740 -29.576  1.00 91.95           O  
ATOM    101  OG  SER A  13      18.203  -3.865 -28.512  1.00 91.95           O  
ATOM    102  N   VAL A  14      21.855  -6.111 -29.611  1.00 89.88           N  
ATOM    103  CA  VAL A  14      22.990  -7.004 -29.402  1.00 89.88           C  
ATOM    104  C   VAL A  14      23.046  -7.435 -27.938  1.00 89.88           C  
ATOM    105  CB  VAL A  14      24.321  -6.337 -29.813  1.00 89.88           C  
ATOM    106  O   VAL A  14      23.163  -6.596 -27.042  1.00 89.88           O  
ATOM    107  CG1 VAL A  14      25.491  -7.299 -29.613  1.00 89.88           C  
ATOM    108  CG2 VAL A  14      24.255  -5.864 -31.264  1.00 89.88           C  
ATOM    109  N   ILE A  15      22.993  -8.769 -27.650  1.00 95.12           N  
ATOM    110  CA  ILE A  15      22.881  -9.241 -26.274  1.00 95.12           C  
ATOM    111  C   ILE A  15      24.004 -10.232 -25.976  1.00 95.12           C  
ATOM    112  CB  ILE A  15      21.506  -9.895 -26.011  1.00 95.12           C  
ATOM    113  O   ILE A  15      24.061 -10.805 -24.885  1.00 95.12           O  
ATOM    114  CG1 ILE A  15      21.265 -11.047 -26.993  1.00 95.12           C  
ATOM    115  CG2 ILE A  15      20.387  -8.853 -26.103  1.00 95.12           C  
ATOM    116  CD1 ILE A  15      20.055 -11.906 -26.654  1.00 95.12           C  
ATOM    117  N   ALA A  16      24.939 -10.513 -26.875  1.00 90.90           N  
ATOM    118  CA  ALA A  16      25.942 -11.570 -26.774  1.00 90.90           C  
ATOM    119  C   ALA A  16      26.885 -11.322 -25.600  1.00 90.90           C  
ATOM    120  CB  ALA A  16      26.734 -11.678 -28.075  1.00 90.90           C  
ATOM    121  O   ALA A  16      27.438 -12.265 -25.029  1.00 90.90           O  
ATOM    122  N   HIS A  17      27.099 -10.110 -25.130  1.00 92.74           N  
ATOM    123  CA  HIS A  17      28.036  -9.745 -24.073  1.00 92.74           C  
ATOM    124  C   HIS A  17      27.413  -9.939 -22.695  1.00 92.74           C  
ATOM    125  CB  HIS A  17      28.497  -8.296 -24.242  1.00 92.74           C  
ATOM    126  O   HIS A  17      28.105  -9.844 -21.678  1.00 92.74           O  
ATOM    127  CG  HIS A  17      27.382  -7.301 -24.178  1.00 92.74           C  
ATOM    128  CD2 HIS A  17      27.030  -6.422 -23.211  1.00 92.74           C  
ATOM    129  ND1 HIS A  17      26.474  -7.135 -25.201  1.00 92.74           N  
ATOM    130  CE1 HIS A  17      25.609  -6.192 -24.865  1.00 92.74           C  
ATOM    131  NE2 HIS A  17      25.924  -5.744 -23.662  1.00 92.74           N  
ATOM    132  N   ILE A  18      26.109 -10.224 -22.658  1.00 95.10           N  
ATOM    133  CA  ILE A  18      25.410 -10.342 -21.383  1.00 95.10           C  
ATOM    134  C   ILE A  18      25.388 -11.803 -20.940  1.00 95.10           C  
ATOM    135  CB  ILE A  18      23.971  -9.788 -21.474  1.00 95.10           C  
ATOM    136  O   ILE A  18      24.907 -12.673 -21.670  1.00 95.10           O  
ATOM    137  CG1 ILE A  18      23.991  -8.313 -21.890  1.00 95.10           C  
ATOM    138  CG2 ILE A  18      23.237  -9.971 -20.142  1.00 95.10           C  
ATOM    139  CD1 ILE A  18      22.614  -7.729 -22.171  1.00 95.10           C  
ATOM    140  N   ALA A  19      25.922 -12.138 -19.794  1.00 96.03           N  
ATOM    141  CA  ALA A  19      25.955 -13.496 -19.256  1.00 96.03           C  
ATOM    142  C   ALA A  19      24.563 -13.947 -18.821  1.00 96.03           C  
ATOM    143  CB  ALA A  19      26.929 -13.579 -18.083  1.00 96.03           C  
ATOM    144  O   ALA A  19      23.815 -13.177 -18.216  1.00 96.03           O  
ATOM    145  N   LEU A  20      24.264 -15.226 -19.097  1.00 95.96           N  
ATOM    146  CA  LEU A  20      22.994 -15.802 -18.668  1.00 95.96           C  
ATOM    147  C   LEU A  20      23.003 -16.082 -17.169  1.00 95.96           C  
ATOM    148  CB  LEU A  20      22.704 -17.093 -19.438  1.00 95.96           C  
ATOM    149  O   LEU A  20      24.019 -16.513 -16.619  1.00 95.96           O  
ATOM    150  CG  LEU A  20      22.528 -16.955 -20.951  1.00 95.96           C  
ATOM    151  CD1 LEU A  20      22.319 -18.325 -21.587  1.00 95.96           C  
ATOM    152  CD2 LEU A  20      21.361 -16.028 -21.271  1.00 95.96           C  
ATOM    153  N   PRO A  21      21.896 -15.717 -16.552  1.00 96.01           N  
ATOM    154  CA  PRO A  21      21.838 -16.081 -15.135  1.00 96.01           C  
ATOM    155  C   PRO A  21      21.883 -17.591 -14.911  1.00 96.01           C  
ATOM    156  CB  PRO A  21      20.498 -15.501 -14.676  1.00 96.01           C  
ATOM    157  O   PRO A  21      21.417 -18.358 -15.757  1.00 96.01           O  
ATOM    158  CG  PRO A  21      19.644 -15.495 -15.903  1.00 96.01           C  
ATOM    159  CD  PRO A  21      20.522 -15.234 -17.093  1.00 96.01           C  
ATOM    160  N   GLU A  22      22.481 -18.038 -13.784  1.00 95.22           N  
ATOM    161  CA  GLU A  22      22.566 -19.452 -13.431  1.00 95.22           C  
ATOM    162  C   GLU A  22      21.231 -19.971 -12.907  1.00 95.22           C  
ATOM    163  CB  GLU A  22      23.666 -19.682 -12.391  1.00 95.22           C  
ATOM    164  O   GLU A  22      20.912 -21.152 -13.064  1.00 95.22           O  
ATOM    165  CG  GLU A  22      25.073 -19.445 -12.921  1.00 95.22           C  
ATOM    166  CD  GLU A  22      26.153 -19.676 -11.876  1.00 95.22           C  
ATOM    167  OE1 GLU A  22      27.351 -19.488 -12.191  1.00 95.22           O  
ATOM    168  OE2 GLU A  22      25.800 -20.047 -10.735  1.00 95.22           O  
ATOM    169  N   ARG A  23      20.501 -19.081 -12.224  1.00 97.00           N  
ATOM    170  CA  ARG A  23      19.211 -19.412 -11.626  1.00 97.00           C  
ATOM    171  C   ARG A  23      18.124 -18.456 -12.105  1.00 97.00           C  
ATOM    172  CB  ARG A  23      19.302 -19.379 -10.099  1.00 97.00           C  
ATOM    173  O   ARG A  23      18.409 -17.308 -12.454  1.00 97.00           O  
ATOM    174  CG  ARG A  23      20.344 -20.325  -9.523  1.00 97.00           C  
ATOM    175  CD  ARG A  23      20.480 -20.164  -8.015  1.00 97.00           C  
ATOM    176  NE  ARG A  23      19.187 -19.929  -7.380  1.00 97.00           N  
ATOM    177  NH1 ARG A  23      20.018 -19.907  -5.224  1.00 97.00           N  
ATOM    178  NH2 ARG A  23      17.777 -19.600  -5.597  1.00 97.00           N  
ATOM    179  CZ  ARG A  23      18.997 -19.812  -6.068  1.00 97.00           C  
ATOM    180  N   PHE A  24      16.902 -18.903 -12.196  1.00 97.70           N  
ATOM    181  CA  PHE A  24      15.759 -18.112 -12.636  1.00 97.70           C  
ATOM    182  C   PHE A  24      15.387 -17.068 -11.589  1.00 97.70           C  
ATOM    183  CB  PHE A  24      14.557 -19.017 -12.924  1.00 97.70           C  
ATOM    184  O   PHE A  24      15.603 -17.277 -10.393  1.00 97.70           O  
ATOM    185  CG  PHE A  24      13.359 -18.282 -13.462  1.00 97.70           C  
ATOM    186  CD1 PHE A  24      12.274 -17.998 -12.641  1.00 97.70           C  
ATOM    187  CD2 PHE A  24      13.318 -17.875 -14.789  1.00 97.70           C  
ATOM    188  CE1 PHE A  24      11.163 -17.318 -13.137  1.00 97.70           C  
ATOM    189  CE2 PHE A  24      12.212 -17.195 -15.291  1.00 97.70           C  
ATOM    190  CZ  PHE A  24      11.135 -16.918 -14.463  1.00 97.70           C  
ATOM    191  N   THR A  25      14.807 -15.950 -12.042  1.00 97.35           N  
ATOM    192  CA  THR A  25      14.389 -14.799 -11.249  1.00 97.35           C  
ATOM    193  C   THR A  25      13.427 -15.224 -10.143  1.00 97.35           C  
ATOM    194  CB  THR A  25      13.721 -13.727 -12.130  1.00 97.35           C  
ATOM    195  O   THR A  25      12.494 -15.991 -10.386  1.00 97.35           O  
ATOM    196  CG2 THR A  25      13.334 -12.502 -11.307  1.00 97.35           C  
ATOM    197  OG1 THR A  25      14.633 -13.327 -13.160  1.00 97.35           O  
ATOM    198  N   PHE A  26      13.712 -14.857  -8.831  1.00 96.49           N  
ATOM    199  CA  PHE A  26      12.699 -14.890  -7.783  1.00 96.49           C  
ATOM    200  C   PHE A  26      11.643 -13.817  -8.017  1.00 96.49           C  
ATOM    201  CB  PHE A  26      13.341 -14.703  -6.405  1.00 96.49           C  
ATOM    202  O   PHE A  26      11.931 -12.622  -7.915  1.00 96.49           O  
ATOM    203  CG  PHE A  26      12.368 -14.806  -5.262  1.00 96.49           C  
ATOM    204  CD1 PHE A  26      12.071 -13.695  -4.482  1.00 96.49           C  
ATOM    205  CD2 PHE A  26      11.749 -16.014  -4.968  1.00 96.49           C  
ATOM    206  CE1 PHE A  26      11.170 -13.787  -3.424  1.00 96.49           C  
ATOM    207  CE2 PHE A  26      10.848 -16.114  -3.912  1.00 96.49           C  
ATOM    208  CZ  PHE A  26      10.561 -15.000  -3.140  1.00 96.49           C  
ATOM    209  N   PRO A  27      10.377 -14.147  -8.293  1.00 95.30           N  
ATOM    210  CA  PRO A  27       9.392 -13.244  -8.893  1.00 95.30           C  
ATOM    211  C   PRO A  27       8.798 -12.264  -7.884  1.00 95.30           C  
ATOM    212  CB  PRO A  27       8.319 -14.197  -9.426  1.00 95.30           C  
ATOM    213  O   PRO A  27       8.128 -11.304  -8.272  1.00 95.30           O  
ATOM    214  CG  PRO A  27       8.439 -15.421  -8.576  1.00 95.30           C  
ATOM    215  CD  PRO A  27       9.879 -15.590  -8.184  1.00 95.30           C  
ATOM    216  N   PHE A  28       9.072 -12.386  -6.586  1.00 93.38           N  
ATOM    217  CA  PHE A  28       8.307 -11.613  -5.615  1.00 93.38           C  
ATOM    218  C   PHE A  28       9.168 -10.520  -4.993  1.00 93.38           C  
ATOM    219  CB  PHE A  28       7.747 -12.527  -4.520  1.00 93.38           C  
ATOM    220  O   PHE A  28       8.678  -9.709  -4.205  1.00 93.38           O  
ATOM    221  CG  PHE A  28       6.833 -13.605  -5.037  1.00 93.38           C  
ATOM    222  CD1 PHE A  28       5.556 -13.295  -5.488  1.00 93.38           C  
ATOM    223  CD2 PHE A  28       7.252 -14.928  -5.073  1.00 93.38           C  
ATOM    224  CE1 PHE A  28       4.708 -14.291  -5.967  1.00 93.38           C  
ATOM    225  CE2 PHE A  28       6.410 -15.929  -5.550  1.00 93.38           C  
ATOM    226  CZ  PHE A  28       5.138 -15.608  -5.996  1.00 93.38           C  
ATOM    227  N   CYS A  29      10.415 -10.446  -5.399  1.00 91.27           N  
ATOM    228  CA  CYS A  29      11.368  -9.416  -5.001  1.00 91.27           C  
ATOM    229  C   CYS A  29      12.673  -9.552  -5.775  1.00 91.27           C  
ATOM    230  CB  CYS A  29      11.645  -9.492  -3.500  1.00 91.27           C  
ATOM    231  O   CYS A  29      13.504 -10.403  -5.455  1.00 91.27           O  
ATOM    232  SG  CYS A  29      12.634  -8.118  -2.871  1.00 91.27           S  
ATOM    233  N   TYR A  30      12.835  -8.573  -6.750  1.00 92.82           N  
ATOM    234  CA  TYR A  30      14.008  -8.749  -7.599  1.00 92.82           C  
ATOM    235  C   TYR A  30      14.366  -7.449  -8.310  1.00 92.82           C  
ATOM    236  CB  TYR A  30      13.767  -9.857  -8.627  1.00 92.82           C  
ATOM    237  O   TYR A  30      13.571  -6.507  -8.332  1.00 92.82           O  
ATOM    238  CG  TYR A  30      12.666  -9.543  -9.612  1.00 92.82           C  
ATOM    239  CD1 TYR A  30      11.333  -9.803  -9.303  1.00 92.82           C  
ATOM    240  CD2 TYR A  30      12.958  -8.986 -10.852  1.00 92.82           C  
ATOM    241  CE1 TYR A  30      10.316  -9.516 -10.208  1.00 92.82           C  
ATOM    242  CE2 TYR A  30      11.949  -8.695 -11.765  1.00 92.82           C  
ATOM    243  OH  TYR A  30       9.630  -8.677 -12.333  1.00 92.82           O  
ATOM    244  CZ  TYR A  30      10.633  -8.963 -11.434  1.00 92.82           C  
ATOM    245  N   GLN A  31      15.566  -7.473  -8.759  1.00 91.81           N  
ATOM    246  CA  GLN A  31      16.014  -6.547  -9.794  1.00 91.81           C  
ATOM    247  C   GLN A  31      16.086  -7.236 -11.154  1.00 91.81           C  
ATOM    248  CB  GLN A  31      17.377  -5.956  -9.432  1.00 91.81           C  
ATOM    249  O   GLN A  31      16.658  -8.321 -11.277  1.00 91.81           O  
ATOM    250  CG  GLN A  31      17.370  -5.135  -8.149  1.00 91.81           C  
ATOM    251  CD  GLN A  31      16.595  -3.838  -8.287  1.00 91.81           C  
ATOM    252  NE2 GLN A  31      15.900  -3.447  -7.224  1.00 91.81           N  
ATOM    253  OE1 GLN A  31      16.622  -3.192  -9.339  1.00 91.81           O  
ATOM    254  N   PRO A  32      15.446  -6.561 -12.127  1.00 95.75           N  
ATOM    255  CA  PRO A  32      15.412  -7.246 -13.421  1.00 95.75           C  
ATOM    256  C   PRO A  32      16.806  -7.521 -13.980  1.00 95.75           C  
ATOM    257  CB  PRO A  32      14.648  -6.267 -14.317  1.00 95.75           C  
ATOM    258  O   PRO A  32      17.700  -6.679 -13.863  1.00 95.75           O  
ATOM    259  CG  PRO A  32      13.822  -5.452 -13.375  1.00 95.75           C  
ATOM    260  CD  PRO A  32      14.575  -5.305 -12.085  1.00 95.75           C  
ATOM    261  N   HIS A  33      16.953  -8.687 -14.537  1.00 97.45           N  
ATOM    262  CA  HIS A  33      18.167  -9.025 -15.270  1.00 97.45           C  
ATOM    263  C   HIS A  33      18.326  -8.147 -16.507  1.00 97.45           C  
ATOM    264  CB  HIS A  33      18.157 -10.501 -15.672  1.00 97.45           C  
ATOM    265  O   HIS A  33      17.335  -7.737 -17.114  1.00 97.45           O  
ATOM    266  CG  HIS A  33      19.476 -10.996 -16.173  1.00 97.45           C  
ATOM    267  CD2 HIS A  33      20.454 -11.700 -15.557  1.00 97.45           C  
ATOM    268  ND1 HIS A  33      19.914 -10.773 -17.461  1.00 97.45           N  
ATOM    269  CE1 HIS A  33      21.108 -11.322 -17.615  1.00 97.45           C  
ATOM    270  NE2 HIS A  33      21.458 -11.890 -16.474  1.00 97.45           N  
ATOM    271  N   PRO A  34      19.614  -7.781 -16.897  1.00 97.53           N  
ATOM    272  CA  PRO A  34      19.853  -6.908 -18.049  1.00 97.53           C  
ATOM    273  C   PRO A  34      19.129  -7.379 -19.308  1.00 97.53           C  
ATOM    274  CB  PRO A  34      21.371  -6.976 -18.234  1.00 97.53           C  
ATOM    275  O   PRO A  34      18.641  -6.558 -20.088  1.00 97.53           O  
ATOM    276  CG  PRO A  34      21.915  -7.187 -16.858  1.00 97.53           C  
ATOM    277  CD  PRO A  34      20.992  -8.112 -16.117  1.00 97.53           C  
ATOM    278  N   LEU A  35      19.016  -8.673 -19.538  1.00 98.09           N  
ATOM    279  CA  LEU A  35      18.304  -9.185 -20.703  1.00 98.09           C  
ATOM    280  C   LEU A  35      16.820  -8.843 -20.628  1.00 98.09           C  
ATOM    281  CB  LEU A  35      18.485 -10.701 -20.819  1.00 98.09           C  
ATOM    282  O   LEU A  35      16.204  -8.506 -21.641  1.00 98.09           O  
ATOM    283  CG  LEU A  35      19.865 -11.187 -21.266  1.00 98.09           C  
ATOM    284  CD1 LEU A  35      19.936 -12.709 -21.203  1.00 98.09           C  
ATOM    285  CD2 LEU A  35      20.178 -10.689 -22.672  1.00 98.09           C  
ATOM    286  N   SER A  36      16.265  -8.981 -19.476  1.00 98.00           N  
ATOM    287  CA  SER A  36      14.861  -8.634 -19.286  1.00 98.00           C  
ATOM    288  C   SER A  36      14.625  -7.143 -19.504  1.00 98.00           C  
ATOM    289  CB  SER A  36      14.395  -9.032 -17.885  1.00 98.00           C  
ATOM    290  O   SER A  36      13.599  -6.747 -20.061  1.00 98.00           O  
ATOM    291  OG  SER A  36      14.442 -10.439 -17.720  1.00 98.00           O  
ATOM    292  N   GLU A  37      15.570  -6.292 -19.084  1.00 97.69           N  
ATOM    293  CA  GLU A  37      15.468  -4.850 -19.288  1.00 97.69           C  
ATOM    294  C   GLU A  37      15.446  -4.502 -20.774  1.00 97.69           C  
ATOM    295  CB  GLU A  37      16.625  -4.126 -18.595  1.00 97.69           C  
ATOM    296  O   GLU A  37      14.666  -3.651 -21.206  1.00 97.69           O  
ATOM    297  CG  GLU A  37      16.543  -4.146 -17.076  1.00 97.69           C  
ATOM    298  CD  GLU A  37      17.682  -3.398 -16.403  1.00 97.69           C  
ATOM    299  OE1 GLU A  37      17.489  -2.881 -15.279  1.00 97.69           O  
ATOM    300  OE2 GLU A  37      18.777  -3.327 -17.005  1.00 97.69           O  
ATOM    301  N   ILE A  38      16.339  -5.189 -21.557  1.00 98.03           N  
ATOM    302  CA  ILE A  38      16.396  -4.962 -22.997  1.00 98.03           C  
ATOM    303  C   ILE A  38      15.082  -5.400 -23.641  1.00 98.03           C  
ATOM    304  CB  ILE A  38      17.584  -5.710 -23.640  1.00 98.03           C  
ATOM    305  O   ILE A  38      14.526  -4.686 -24.478  1.00 98.03           O  
ATOM    306  CG1 ILE A  38      18.913  -5.103 -23.175  1.00 98.03           C  
ATOM    307  CG2 ILE A  38      17.475  -5.685 -25.168  1.00 98.03           C  
ATOM    308  CD1 ILE A  38      20.140  -5.891 -23.611  1.00 98.03           C  
ATOM    309  N   ALA A  39      14.581  -6.549 -23.254  1.00 98.28           N  
ATOM    310  CA  ALA A  39      13.300  -7.038 -23.758  1.00 98.28           C  
ATOM    311  C   ALA A  39      12.175  -6.058 -23.439  1.00 98.28           C  
ATOM    312  CB  ALA A  39      12.987  -8.412 -23.170  1.00 98.28           C  
ATOM    313  O   ALA A  39      11.343  -5.758 -24.298  1.00 98.28           O  
ATOM    314  N   ALA A  40      12.131  -5.604 -22.197  1.00 98.15           N  
ATOM    315  CA  ALA A  40      11.117  -4.638 -21.781  1.00 98.15           C  
ATOM    316  C   ALA A  40      11.207  -3.358 -22.607  1.00 98.15           C  
ATOM    317  CB  ALA A  40      11.263  -4.320 -20.295  1.00 98.15           C  
ATOM    318  O   ALA A  40      10.186  -2.815 -23.035  1.00 98.15           O  
ATOM    319  N   ASP A  41      12.424  -2.877 -22.807  1.00 98.06           N  
ATOM    320  CA  ASP A  41      12.638  -1.677 -23.610  1.00 98.06           C  
ATOM    321  C   ASP A  41      12.108  -1.865 -25.030  1.00 98.06           C  
ATOM    322  CB  ASP A  41      14.123  -1.313 -23.647  1.00 98.06           C  
ATOM    323  O   ASP A  41      11.463  -0.970 -25.581  1.00 98.06           O  
ATOM    324  CG  ASP A  41      14.390   0.022 -24.319  1.00 98.06           C  
ATOM    325  OD1 ASP A  41      13.935   1.066 -23.804  1.00 98.06           O  
ATOM    326  OD2 ASP A  41      15.059   0.030 -25.375  1.00 98.06           O  
ATOM    327  N   GLU A  42      12.397  -2.965 -25.654  1.00 98.13           N  
ATOM    328  CA  GLU A  42      11.906  -3.245 -27.000  1.00 98.13           C  
ATOM    329  C   GLU A  42      10.381  -3.295 -27.032  1.00 98.13           C  
ATOM    330  CB  GLU A  42      12.486  -4.563 -27.520  1.00 98.13           C  
ATOM    331  O   GLU A  42       9.758  -2.792 -27.970  1.00 98.13           O  
ATOM    332  CG  GLU A  42      13.974  -4.499 -27.833  1.00 98.13           C  
ATOM    333  CD  GLU A  42      14.510  -5.773 -28.464  1.00 98.13           C  
ATOM    334  OE1 GLU A  42      15.697  -5.801 -28.863  1.00 98.13           O  
ATOM    335  OE2 GLU A  42      13.737  -6.753 -28.562  1.00 98.13           O  
ATOM    336  N   LEU A  43       9.799  -3.963 -26.007  1.00 97.85           N  
ATOM    337  CA  LEU A  43       8.343  -3.993 -25.920  1.00 97.85           C  
ATOM    338  C   LEU A  43       7.779  -2.584 -25.762  1.00 97.85           C  
ATOM    339  CB  LEU A  43       7.893  -4.870 -24.749  1.00 97.85           C  
ATOM    340  O   LEU A  43       6.773  -2.240 -26.388  1.00 97.85           O  
ATOM    341  CG  LEU A  43       6.385  -4.960 -24.510  1.00 97.85           C  
ATOM    342  CD1 LEU A  43       5.673  -5.417 -25.778  1.00 97.85           C  
ATOM    343  CD2 LEU A  43       6.083  -5.904 -23.351  1.00 97.85           C  
ATOM    344  N   GLN A  44       8.398  -1.817 -24.925  1.00 97.30           N  
ATOM    345  CA  GLN A  44       7.976  -0.434 -24.730  1.00 97.30           C  
ATOM    346  C   GLN A  44       8.014   0.342 -26.043  1.00 97.30           C  
ATOM    347  CB  GLN A  44       8.858   0.255 -23.687  1.00 97.30           C  
ATOM    348  O   GLN A  44       7.105   1.122 -26.336  1.00 97.30           O  
ATOM    349  CG  GLN A  44       8.665  -0.275 -22.273  1.00 97.30           C  
ATOM    350  CD  GLN A  44       9.685   0.279 -21.295  1.00 97.30           C  
ATOM    351  NE2 GLN A  44       9.716  -0.281 -20.090  1.00 97.30           N  
ATOM    352  OE1 GLN A  44      10.438   1.202 -21.619  1.00 97.30           O  
ATOM    353  N   GLN A  45       9.039   0.161 -26.828  1.00 96.90           N  
ATOM    354  CA  GLN A  45       9.123   0.802 -28.136  1.00 96.90           C  
ATOM    355  C   GLN A  45       7.987   0.345 -29.046  1.00 96.90           C  
ATOM    356  CB  GLN A  45      10.473   0.509 -28.792  1.00 96.90           C  
ATOM    357  O   GLN A  45       7.410   1.150 -29.780  1.00 96.90           O  
ATOM    358  CG  GLN A  45      11.650   1.190 -28.108  1.00 96.90           C  
ATOM    359  CD  GLN A  45      11.467   2.691 -27.981  1.00 96.90           C  
ATOM    360  NE2 GLN A  45      11.814   3.234 -26.819  1.00 96.90           N  
ATOM    361  OE1 GLN A  45      11.019   3.356 -28.920  1.00 96.90           O  
ATOM    362  N   HIS A  46       7.693  -0.940 -28.982  1.00 96.08           N  
ATOM    363  CA  HIS A  46       6.578  -1.473 -29.757  1.00 96.08           C  
ATOM    364  C   HIS A  46       5.261  -0.822 -29.347  1.00 96.08           C  
ATOM    365  CB  HIS A  46       6.488  -2.991 -29.592  1.00 96.08           C  
ATOM    366  O   HIS A  46       4.444  -0.473 -30.202  1.00 96.08           O  
ATOM    367  CG  HIS A  46       5.286  -3.595 -30.247  1.00 96.08           C  
ATOM    368  CD2 HIS A  46       4.182  -4.173 -29.718  1.00 96.08           C  
ATOM    369  ND1 HIS A  46       5.134  -3.651 -31.615  1.00 96.08           N  
ATOM    370  CE1 HIS A  46       3.983  -4.238 -31.900  1.00 96.08           C  
ATOM    371  NE2 HIS A  46       3.386  -4.564 -30.767  1.00 96.08           N  
ATOM    372  N   LEU A  47       5.063  -0.661 -28.030  1.00 95.57           N  
ATOM    373  CA  LEU A  47       3.841  -0.051 -27.518  1.00 95.57           C  
ATOM    374  C   LEU A  47       3.703   1.386 -28.009  1.00 95.57           C  
ATOM    375  CB  LEU A  47       3.828  -0.083 -25.987  1.00 95.57           C  
ATOM    376  O   LEU A  47       2.592   1.854 -28.266  1.00 95.57           O  
ATOM    377  CG  LEU A  47       3.709  -1.463 -25.339  1.00 95.57           C  
ATOM    378  CD1 LEU A  47       3.868  -1.354 -23.826  1.00 95.57           C  
ATOM    379  CD2 LEU A  47       2.374  -2.109 -25.696  1.00 95.57           C  
ATOM    380  N   LEU A  48       4.779   2.078 -28.212  1.00 94.16           N  
ATOM    381  CA  LEU A  48       4.784   3.472 -28.641  1.00 94.16           C  
ATOM    382  C   LEU A  48       4.513   3.582 -30.138  1.00 94.16           C  
ATOM    383  CB  LEU A  48       6.123   4.133 -28.304  1.00 94.16           C  
ATOM    384  O   LEU A  48       3.848   4.519 -30.586  1.00 94.16           O  
ATOM    385  CG  LEU A  48       6.353   4.487 -26.833  1.00 94.16           C  
ATOM    386  CD1 LEU A  48       7.803   4.900 -26.608  1.00 94.16           C  
ATOM    387  CD2 LEU A  48       5.402   5.596 -26.395  1.00 94.16           C  
ATOM    388  N   THR A  49       4.898   2.557 -30.925  1.00 94.40           N  
ATOM    389  CA  THR A  49       4.955   2.745 -32.370  1.00 94.40           C  
ATOM    390  C   THR A  49       3.865   1.935 -33.065  1.00 94.40           C  
ATOM    391  CB  THR A  49       6.332   2.346 -32.931  1.00 94.40           C  
ATOM    392  O   THR A  49       3.442   2.275 -34.172  1.00 94.40           O  
ATOM    393  CG2 THR A  49       7.433   3.246 -32.381  1.00 94.40           C  
ATOM    394  OG1 THR A  49       6.614   0.988 -32.568  1.00 94.40           O  
ATOM    395  N   GLN A  50       3.402   0.868 -32.388  1.00 93.93           N  
ATOM    396  CA  GLN A  50       2.429   0.002 -33.045  1.00 93.93           C  
ATOM    397  C   GLN A  50       1.117   0.740 -33.298  1.00 93.93           C  
ATOM    398  CB  GLN A  50       2.172  -1.251 -32.207  1.00 93.93           C  
ATOM    399  O   GLN A  50       0.731   1.613 -32.518  1.00 93.93           O  
ATOM    400  CG  GLN A  50       1.435  -0.979 -30.902  1.00 93.93           C  
ATOM    401  CD  GLN A  50      -0.072  -0.960 -31.072  1.00 93.93           C  
ATOM    402  NE2 GLN A  50      -0.766  -0.310 -30.145  1.00 93.93           N  
ATOM    403  OE1 GLN A  50      -0.609  -1.526 -32.030  1.00 93.93           O  
ATOM    404  N   THR A  51       0.333   0.400 -34.433  1.00 93.18           N  
ATOM    405  CA  THR A  51      -0.903   1.078 -34.809  1.00 93.18           C  
ATOM    406  C   THR A  51      -2.053   0.081 -34.924  1.00 93.18           C  
ATOM    407  CB  THR A  51      -0.742   1.835 -36.140  1.00 93.18           C  
ATOM    408  O   THR A  51      -3.148   0.436 -35.366  1.00 93.18           O  
ATOM    409  CG2 THR A  51       0.283   2.957 -36.014  1.00 93.18           C  
ATOM    410  OG1 THR A  51      -0.311   0.920 -37.155  1.00 93.18           O  
ATOM    411  N   ASP A  52      -1.853  -1.127 -34.521  1.00 93.94           N  
ATOM    412  CA  ASP A  52      -2.843  -2.186 -34.695  1.00 93.94           C  
ATOM    413  C   ASP A  52      -4.003  -2.020 -33.716  1.00 93.94           C  
ATOM    414  CB  ASP A  52      -2.195  -3.561 -34.516  1.00 93.94           C  
ATOM    415  O   ASP A  52      -5.131  -2.422 -34.008  1.00 93.94           O  
ATOM    416  CG  ASP A  52      -1.197  -3.893 -35.611  1.00 93.94           C  
ATOM    417  OD1 ASP A  52      -1.349  -3.394 -36.747  1.00 93.94           O  
ATOM    418  OD2 ASP A  52      -0.251  -4.663 -35.336  1.00 93.94           O  
ATOM    419  N   TRP A  53      -3.794  -1.482 -32.591  1.00 93.82           N  
ATOM    420  CA  TRP A  53      -4.818  -1.249 -31.578  1.00 93.82           C  
ATOM    421  C   TRP A  53      -4.494  -0.008 -30.752  1.00 93.82           C  
ATOM    422  CB  TRP A  53      -4.955  -2.467 -30.661  1.00 93.82           C  
ATOM    423  O   TRP A  53      -3.365   0.487 -30.780  1.00 93.82           O  
ATOM    424  CG  TRP A  53      -3.645  -3.022 -30.186  1.00 93.82           C  
ATOM    425  CD1 TRP A  53      -2.966  -4.088 -30.705  1.00 93.82           C  
ATOM    426  CD2 TRP A  53      -2.860  -2.539 -29.092  1.00 93.82           C  
ATOM    427  CE2 TRP A  53      -1.715  -3.361 -29.004  1.00 93.82           C  
ATOM    428  CE3 TRP A  53      -3.013  -1.489 -28.176  1.00 93.82           C  
ATOM    429  NE1 TRP A  53      -1.804  -4.298 -29.999  1.00 93.82           N  
ATOM    430  CH2 TRP A  53      -0.902  -2.132 -27.152  1.00 93.82           C  
ATOM    431  CZ2 TRP A  53      -0.727  -3.166 -28.036  1.00 93.82           C  
ATOM    432  CZ3 TRP A  53      -2.029  -1.296 -27.213  1.00 93.82           C  
ATOM    433  N   TYR A  54      -5.584   0.486 -30.095  1.00 90.88           N  
ATOM    434  CA  TYR A  54      -5.445   1.700 -29.298  1.00 90.88           C  
ATOM    435  C   TYR A  54      -5.903   1.467 -27.864  1.00 90.88           C  
ATOM    436  CB  TYR A  54      -6.245   2.848 -29.922  1.00 90.88           C  
ATOM    437  O   TYR A  54      -6.950   0.857 -27.631  1.00 90.88           O  
ATOM    438  CG  TYR A  54      -6.319   4.079 -29.053  1.00 90.88           C  
ATOM    439  CD1 TYR A  54      -7.460   4.359 -28.304  1.00 90.88           C  
ATOM    440  CD2 TYR A  54      -5.250   4.965 -28.978  1.00 90.88           C  
ATOM    441  CE1 TYR A  54      -7.534   5.494 -27.503  1.00 90.88           C  
ATOM    442  CE2 TYR A  54      -5.313   6.103 -28.180  1.00 90.88           C  
ATOM    443  OH  TYR A  54      -6.525   7.483 -26.655  1.00 90.88           O  
ATOM    444  CZ  TYR A  54      -6.457   6.358 -27.447  1.00 90.88           C  
ATOM    445  N   HIS A  55      -5.096   1.857 -26.962  1.00 92.38           N  
ATOM    446  CA  HIS A  55      -5.404   1.883 -25.537  1.00 92.38           C  
ATOM    447  C   HIS A  55      -4.977   3.204 -24.905  1.00 92.38           C  
ATOM    448  CB  HIS A  55      -4.725   0.715 -24.821  1.00 92.38           C  
ATOM    449  O   HIS A  55      -3.835   3.637 -25.074  1.00 92.38           O  
ATOM    450  CG  HIS A  55      -5.128   0.573 -23.387  1.00 92.38           C  
ATOM    451  CD2 HIS A  55      -4.527   0.992 -22.249  1.00 92.38           C  
ATOM    452  ND1 HIS A  55      -6.283  -0.071 -22.999  1.00 92.38           N  
ATOM    453  CE1 HIS A  55      -6.374  -0.041 -21.680  1.00 92.38           C  
ATOM    454  NE2 HIS A  55      -5.321   0.598 -21.201  1.00 92.38           N  
ATOM    455  N   PRO A  56      -5.938   3.883 -24.246  1.00 92.60           N  
ATOM    456  CA  PRO A  56      -5.636   5.182 -23.640  1.00 92.60           C  
ATOM    457  C   PRO A  56      -4.828   5.058 -22.350  1.00 92.60           C  
ATOM    458  CB  PRO A  56      -7.021   5.772 -23.362  1.00 92.60           C  
ATOM    459  O   PRO A  56      -5.390   5.139 -21.255  1.00 92.60           O  
ATOM    460  CG  PRO A  56      -7.888   4.590 -23.073  1.00 92.60           C  
ATOM    461  CD  PRO A  56      -7.416   3.435 -23.909  1.00 92.60           C  
ATOM    462  N   PHE A  57      -3.489   4.919 -22.406  1.00 94.04           N  
ATOM    463  CA  PHE A  57      -2.611   4.658 -21.271  1.00 94.04           C  
ATOM    464  C   PHE A  57      -2.486   5.893 -20.388  1.00 94.04           C  
ATOM    465  CB  PHE A  57      -1.226   4.213 -21.752  1.00 94.04           C  
ATOM    466  O   PHE A  57      -1.993   5.810 -19.261  1.00 94.04           O  
ATOM    467  CG  PHE A  57      -1.207   2.835 -22.356  1.00 94.04           C  
ATOM    468  CD1 PHE A  57      -1.357   1.708 -21.557  1.00 94.04           C  
ATOM    469  CD2 PHE A  57      -1.039   2.666 -23.725  1.00 94.04           C  
ATOM    470  CE1 PHE A  57      -1.340   0.431 -22.114  1.00 94.04           C  
ATOM    471  CE2 PHE A  57      -1.021   1.393 -24.288  1.00 94.04           C  
ATOM    472  CZ  PHE A  57      -1.170   0.277 -23.481  1.00 94.04           C  
ATOM    473  N   GLY A  58      -2.958   7.053 -20.871  1.00 90.66           N  
ATOM    474  CA  GLY A  58      -2.904   8.272 -20.079  1.00 90.66           C  
ATOM    475  C   GLY A  58      -1.515   8.878 -20.010  1.00 90.66           C  
ATOM    476  O   GLY A  58      -1.128   9.440 -18.984  1.00 90.66           O  
ATOM    477  N   LEU A  59      -0.686   8.654 -21.068  1.00 86.35           N  
ATOM    478  CA  LEU A  59       0.654   9.229 -21.094  1.00 86.35           C  
ATOM    479  C   LEU A  59       0.610  10.690 -21.529  1.00 86.35           C  
ATOM    480  CB  LEU A  59       1.562   8.432 -22.035  1.00 86.35           C  
ATOM    481  O   LEU A  59       1.429  11.499 -21.086  1.00 86.35           O  
ATOM    482  CG  LEU A  59       1.817   6.973 -21.655  1.00 86.35           C  
ATOM    483  CD1 LEU A  59       2.664   6.288 -22.722  1.00 86.35           C  
ATOM    484  CD2 LEU A  59       2.493   6.885 -20.291  1.00 86.35           C  
ATOM    485  N   THR A  60      -0.256  11.052 -22.410  1.00 78.88           N  
ATOM    486  CA  THR A  60      -0.366  12.418 -22.909  1.00 78.88           C  
ATOM    487  C   THR A  60      -1.812  12.902 -22.849  1.00 78.88           C  
ATOM    488  CB  THR A  60       0.156  12.529 -24.353  1.00 78.88           C  
ATOM    489  O   THR A  60      -2.078  14.098 -22.987  1.00 78.88           O  
ATOM    490  CG2 THR A  60       1.647  12.214 -24.425  1.00 78.88           C  
ATOM    491  OG1 THR A  60      -0.556  11.606 -25.185  1.00 78.88           O  
ATOM    492  N   GLU A  61      -2.649  11.960 -22.499  1.00 66.75           N  
ATOM    493  CA  GLU A  61      -4.068  12.199 -22.745  1.00 66.75           C  
ATOM    494  C   GLU A  61      -4.785  12.628 -21.468  1.00 66.75           C  
ATOM    495  CB  GLU A  61      -4.731  10.948 -23.326  1.00 66.75           C  
ATOM    496  O   GLU A  61      -4.376  12.257 -20.365  1.00 66.75           O  
ATOM    497  CG  GLU A  61      -4.150  10.507 -24.661  1.00 66.75           C  
ATOM    498  CD  GLU A  61      -4.624   9.129 -25.096  1.00 66.75           C  
ATOM    499  OE1 GLU A  61      -4.196   8.652 -26.172  1.00 66.75           O  
ATOM    500  OE2 GLU A  61      -5.430   8.523 -24.356  1.00 66.75           O  
ATOM    501  N   THR A  62      -5.692  13.619 -21.691  1.00 72.65           N  
ATOM    502  CA  THR A  62      -6.569  14.088 -20.624  1.00 72.65           C  
ATOM    503  C   THR A  62      -7.820  13.220 -20.531  1.00 72.65           C  
ATOM    504  CB  THR A  62      -6.975  15.558 -20.840  1.00 72.65           C  
ATOM    505  O   THR A  62      -8.784  13.580 -19.852  1.00 72.65           O  
ATOM    506  CG2 THR A  62      -5.794  16.495 -20.609  1.00 72.65           C  
ATOM    507  OG1 THR A  62      -7.448  15.724 -22.182  1.00 72.65           O  
ATOM    508  N   ASP A  63      -7.707  12.043 -21.233  1.00 77.28           N  
ATOM    509  CA  ASP A  63      -8.857  11.144 -21.210  1.00 77.28           C  
ATOM    510  C   ASP A  63      -9.148  10.661 -19.791  1.00 77.28           C  
ATOM    511  CB  ASP A  63      -8.622   9.948 -22.135  1.00 77.28           C  
ATOM    512  O   ASP A  63      -8.301  10.025 -19.160  1.00 77.28           O  
ATOM    513  CG  ASP A  63      -9.854   9.077 -22.302  1.00 77.28           C  
ATOM    514  OD1 ASP A  63     -10.791   9.182 -21.482  1.00 77.28           O  
ATOM    515  OD2 ASP A  63      -9.887   8.276 -23.262  1.00 77.28           O  
ATOM    516  N   PRO A  64     -10.304  11.042 -19.325  1.00 78.72           N  
ATOM    517  CA  PRO A  64     -10.671  10.615 -17.972  1.00 78.72           C  
ATOM    518  C   PRO A  64     -10.711   9.096 -17.824  1.00 78.72           C  
ATOM    519  CB  PRO A  64     -12.063  11.220 -17.776  1.00 78.72           C  
ATOM    520  O   PRO A  64     -10.581   8.577 -16.712  1.00 78.72           O  
ATOM    521  CG  PRO A  64     -12.526  11.567 -19.154  1.00 78.72           C  
ATOM    522  CD  PRO A  64     -11.325  11.671 -20.049  1.00 78.72           C  
ATOM    523  N   GLN A  65     -10.816   8.380 -19.029  1.00 82.56           N  
ATOM    524  CA  GLN A  65     -10.877   6.923 -18.978  1.00 82.56           C  
ATOM    525  C   GLN A  65      -9.484   6.309 -19.085  1.00 82.56           C  
ATOM    526  CB  GLN A  65     -11.775   6.383 -20.092  1.00 82.56           C  
ATOM    527  O   GLN A  65      -9.340   5.086 -19.129  1.00 82.56           O  
ATOM    528  CG  GLN A  65     -13.248   6.731 -19.918  1.00 82.56           C  
ATOM    529  CD  GLN A  65     -14.153   5.921 -20.826  1.00 82.56           C  
ATOM    530  NE2 GLN A  65     -15.451   5.941 -20.540  1.00 82.56           N  
ATOM    531  OE1 GLN A  65     -13.691   5.284 -21.778  1.00 82.56           O  
ATOM    532  N   ALA A  66      -8.492   7.198 -19.219  1.00 87.75           N  
ATOM    533  CA  ALA A  66      -7.117   6.722 -19.348  1.00 87.75           C  
ATOM    534  C   ALA A  66      -6.681   5.960 -18.100  1.00 87.75           C  
ATOM    535  CB  ALA A  66      -6.172   7.892 -19.610  1.00 87.75           C  
ATOM    536  O   ALA A  66      -6.957   6.386 -16.976  1.00 87.75           O  
ATOM    537  N   HIS A  67      -6.165   4.781 -18.387  1.00 91.70           N  
ATOM    538  CA  HIS A  67      -5.612   3.995 -17.290  1.00 91.70           C  
ATOM    539  C   HIS A  67      -4.435   3.146 -17.759  1.00 91.70           C  
ATOM    540  CB  HIS A  67      -6.692   3.102 -16.675  1.00 91.70           C  
ATOM    541  O   HIS A  67      -4.336   2.815 -18.942  1.00 91.70           O  
ATOM    542  CG  HIS A  67      -7.237   2.080 -17.621  1.00 91.70           C  
ATOM    543  CD2 HIS A  67      -6.968   0.760 -17.755  1.00 91.70           C  
ATOM    544  ND1 HIS A  67      -8.179   2.382 -18.580  1.00 91.70           N  
ATOM    545  CE1 HIS A  67      -8.467   1.288 -19.265  1.00 91.70           C  
ATOM    546  NE2 HIS A  67      -7.746   0.290 -18.785  1.00 91.70           N  
ATOM    547  N   GLY A  68      -3.454   2.925 -16.848  1.00 94.33           N  
ATOM    548  CA  GLY A  68      -2.258   2.158 -17.157  1.00 94.33           C  
ATOM    549  C   GLY A  68      -2.487   0.659 -17.131  1.00 94.33           C  
ATOM    550  O   GLY A  68      -3.601   0.201 -16.870  1.00 94.33           O  
ATOM    551  N   LYS A  69      -1.419  -0.108 -17.532  1.00 95.62           N  
ATOM    552  CA  LYS A  69      -1.480  -1.564 -17.610  1.00 95.62           C  
ATOM    553  C   LYS A  69      -0.155  -2.193 -17.191  1.00 95.62           C  
ATOM    554  CB  LYS A  69      -1.848  -2.010 -19.026  1.00 95.62           C  
ATOM    555  O   LYS A  69       0.909  -1.605 -17.394  1.00 95.62           O  
ATOM    556  CG  LYS A  69      -2.293  -3.462 -19.122  1.00 95.62           C  
ATOM    557  CD  LYS A  69      -3.703  -3.652 -18.578  1.00 95.62           C  
ATOM    558  CE  LYS A  69      -4.326  -4.948 -19.078  1.00 95.62           C  
ATOM    559  NZ  LYS A  69      -5.727  -5.115 -18.587  1.00 95.62           N  
ATOM    560  N   MET A  70      -0.342  -3.354 -16.588  1.00 96.62           N  
ATOM    561  CA  MET A  70       0.849  -4.127 -16.246  1.00 96.62           C  
ATOM    562  C   MET A  70       1.271  -5.020 -17.408  1.00 96.62           C  
ATOM    563  CB  MET A  70       0.600  -4.975 -14.998  1.00 96.62           C  
ATOM    564  O   MET A  70       0.457  -5.774 -17.944  1.00 96.62           O  
ATOM    565  CG  MET A  70       1.834  -5.712 -14.501  1.00 96.62           C  
ATOM    566  SD  MET A  70       3.080  -4.583 -13.768  1.00 96.62           S  
ATOM    567  CE  MET A  70       2.185  -4.037 -12.287  1.00 96.62           C  
ATOM    568  N   PHE A  71       2.562  -4.955 -17.786  1.00 98.20           N  
ATOM    569  CA  PHE A  71       3.143  -5.795 -18.827  1.00 98.20           C  
ATOM    570  C   PHE A  71       4.254  -6.670 -18.259  1.00 98.20           C  
ATOM    571  CB  PHE A  71       3.687  -4.935 -19.972  1.00 98.20           C  
ATOM    572  O   PHE A  71       4.846  -6.340 -17.229  1.00 98.20           O  
ATOM    573  CG  PHE A  71       2.614  -4.284 -20.803  1.00 98.20           C  
ATOM    574  CD1 PHE A  71       2.158  -4.886 -21.969  1.00 98.20           C  
ATOM    575  CD2 PHE A  71       2.063  -3.068 -20.418  1.00 98.20           C  
ATOM    576  CE1 PHE A  71       1.165  -4.285 -22.741  1.00 98.20           C  
ATOM    577  CE2 PHE A  71       1.071  -2.462 -21.184  1.00 98.20           C  
ATOM    578  CZ  PHE A  71       0.624  -3.072 -22.346  1.00 98.20           C  
ATOM    579  N   GLY A  72       4.465  -7.748 -18.937  1.00 98.29           N  
ATOM    580  CA  GLY A  72       5.550  -8.629 -18.536  1.00 98.29           C  
ATOM    581  C   GLY A  72       6.349  -9.164 -19.710  1.00 98.29           C  
ATOM    582  O   GLY A  72       5.812  -9.333 -20.807  1.00 98.29           O  
ATOM    583  N   VAL A  73       7.606  -9.415 -19.467  1.00 98.64           N  
ATOM    584  CA  VAL A  73       8.474 -10.057 -20.448  1.00 98.64           C  
ATOM    585  C   VAL A  73       9.184 -11.248 -19.809  1.00 98.64           C  
ATOM    586  CB  VAL A  73       9.510  -9.066 -21.024  1.00 98.64           C  
ATOM    587  O   VAL A  73       9.502 -11.223 -18.617  1.00 98.64           O  
ATOM    588  CG1 VAL A  73       8.816  -7.958 -21.814  1.00 98.64           C  
ATOM    589  CG2 VAL A  73      10.362  -8.473 -19.903  1.00 98.64           C  
ATOM    590  N   LEU A  74       9.295 -12.315 -20.590  1.00 98.65           N  
ATOM    591  CA  LEU A  74      10.013 -13.514 -20.171  1.00 98.65           C  
ATOM    592  C   LEU A  74      11.079 -13.895 -21.192  1.00 98.65           C  
ATOM    593  CB  LEU A  74       9.040 -14.679 -19.973  1.00 98.65           C  
ATOM    594  O   LEU A  74      10.757 -14.273 -22.321  1.00 98.65           O  
ATOM    595  CG  LEU A  74       9.650 -15.999 -19.500  1.00 98.65           C  
ATOM    596  CD1 LEU A  74      10.199 -15.852 -18.085  1.00 98.65           C  
ATOM    597  CD2 LEU A  74       8.618 -17.120 -19.564  1.00 98.65           C  
ATOM    598  N   VAL A  75      12.331 -13.740 -20.751  1.00 98.55           N  
ATOM    599  CA  VAL A  75      13.419 -14.200 -21.608  1.00 98.55           C  
ATOM    600  C   VAL A  75      13.443 -15.727 -21.639  1.00 98.55           C  
ATOM    601  CB  VAL A  75      14.785 -13.655 -21.133  1.00 98.55           C  
ATOM    602  O   VAL A  75      13.414 -16.375 -20.590  1.00 98.55           O  
ATOM    603  CG1 VAL A  75      15.907 -14.133 -22.053  1.00 98.55           C  
ATOM    604  CG2 VAL A  75      14.756 -12.129 -21.068  1.00 98.55           C  
ATOM    605  N   VAL A  76      13.490 -16.275 -22.857  1.00 98.05           N  
ATOM    606  CA  VAL A  76      13.405 -17.725 -22.997  1.00 98.05           C  
ATOM    607  C   VAL A  76      14.460 -18.211 -23.988  1.00 98.05           C  
ATOM    608  CB  VAL A  76      11.998 -18.169 -23.455  1.00 98.05           C  
ATOM    609  O   VAL A  76      14.988 -17.424 -24.778  1.00 98.05           O  
ATOM    610  CG1 VAL A  76      10.961 -17.881 -22.370  1.00 98.05           C  
ATOM    611  CG2 VAL A  76      11.618 -17.474 -24.760  1.00 98.05           C  
ATOM    612  N   GLN A  77      14.796 -19.415 -23.843  1.00 96.97           N  
ATOM    613  CA  GLN A  77      15.716 -20.072 -24.765  1.00 96.97           C  
ATOM    614  C   GLN A  77      15.037 -21.233 -25.487  1.00 96.97           C  
ATOM    615  CB  GLN A  77      16.957 -20.569 -24.023  1.00 96.97           C  
ATOM    616  O   GLN A  77      14.425 -22.093 -24.851  1.00 96.97           O  
ATOM    617  CG  GLN A  77      18.051 -21.100 -24.939  1.00 96.97           C  
ATOM    618  CD  GLN A  77      19.304 -21.505 -24.186  1.00 96.97           C  
ATOM    619  NE2 GLN A  77      20.461 -21.102 -24.699  1.00 96.97           N  
ATOM    620  OE1 GLN A  77      19.232 -22.173 -23.149  1.00 96.97           O  
ATOM    621  N   HIS A  78      15.113 -21.181 -26.783  1.00 95.83           N  
ATOM    622  CA  HIS A  78      14.567 -22.239 -27.626  1.00 95.83           C  
ATOM    623  C   HIS A  78      15.482 -23.459 -27.639  1.00 95.83           C  
ATOM    624  CB  HIS A  78      14.351 -21.729 -29.052  1.00 95.83           C  
ATOM    625  O   HIS A  78      16.679 -23.346 -27.365  1.00 95.83           O  
ATOM    626  CG  HIS A  78      13.626 -22.698 -29.932  1.00 95.83           C  
ATOM    627  CD2 HIS A  78      12.305 -22.964 -30.061  1.00 95.83           C  
ATOM    628  ND1 HIS A  78      14.277 -23.534 -30.813  1.00 95.83           N  
ATOM    629  CE1 HIS A  78      13.384 -24.273 -31.449  1.00 95.83           C  
ATOM    630  NE2 HIS A  78      12.180 -23.947 -31.012  1.00 95.83           N  
ATOM    631  N   ARG A  79      15.033 -24.645 -28.100  1.00 92.27           N  
ATOM    632  CA  ARG A  79      15.787 -25.893 -28.136  1.00 92.27           C  
ATOM    633  C   ARG A  79      17.016 -25.764 -29.030  1.00 92.27           C  
ATOM    634  CB  ARG A  79      14.903 -27.042 -28.625  1.00 92.27           C  
ATOM    635  O   ARG A  79      18.010 -26.466 -28.832  1.00 92.27           O  
ATOM    636  CG  ARG A  79      13.795 -27.422 -27.656  1.00 92.27           C  
ATOM    637  CD  ARG A  79      12.998 -28.621 -28.152  1.00 92.27           C  
ATOM    638  NE  ARG A  79      11.899 -28.949 -27.248  1.00 92.27           N  
ATOM    639  NH1 ARG A  79      11.370 -30.945 -28.283  1.00 92.27           N  
ATOM    640  NH2 ARG A  79      10.176 -30.244 -26.456  1.00 92.27           N  
ATOM    641  CZ  ARG A  79      11.151 -30.045 -27.331  1.00 92.27           C  
ATOM    642  N   SER A  80      16.857 -24.831 -29.965  1.00 93.24           N  
ATOM    643  CA  SER A  80      17.969 -24.607 -30.883  1.00 93.24           C  
ATOM    644  C   SER A  80      19.088 -23.815 -30.213  1.00 93.24           C  
ATOM    645  CB  SER A  80      17.492 -23.869 -32.134  1.00 93.24           C  
ATOM    646  O   SER A  80      20.191 -23.710 -30.753  1.00 93.24           O  
ATOM    647  OG  SER A  80      17.113 -22.540 -31.822  1.00 93.24           O  
ATOM    648  N   GLY A  81      18.835 -23.296 -29.040  1.00 92.64           N  
ATOM    649  CA  GLY A  81      19.805 -22.477 -28.330  1.00 92.64           C  
ATOM    650  C   GLY A  81      19.602 -20.990 -28.546  1.00 92.64           C  
ATOM    651  O   GLY A  81      20.276 -20.169 -27.920  1.00 92.64           O  
ATOM    652  N   THR A  82      18.644 -20.665 -29.405  1.00 94.88           N  
ATOM    653  CA  THR A  82      18.353 -19.275 -29.736  1.00 94.88           C  
ATOM    654  C   THR A  82      17.648 -18.579 -28.575  1.00 94.88           C  
ATOM    655  CB  THR A  82      17.485 -19.171 -31.003  1.00 94.88           C  
ATOM    656  O   THR A  82      16.656 -19.089 -28.049  1.00 94.88           O  
ATOM    657  CG2 THR A  82      17.260 -17.716 -31.399  1.00 94.88           C  
ATOM    658  OG1 THR A  82      18.140 -19.852 -32.081  1.00 94.88           O  
ATOM    659  N   LEU A  83      18.172 -17.424 -28.215  1.00 97.10           N  
ATOM    660  CA  LEU A  83      17.574 -16.609 -27.164  1.00 97.10           C  
ATOM    661  C   LEU A  83      16.534 -15.654 -27.741  1.00 97.10           C  
ATOM    662  CB  LEU A  83      18.653 -15.818 -26.419  1.00 97.10           C  
ATOM    663  O   LEU A  83      16.733 -15.093 -28.821  1.00 97.10           O  
ATOM    664  CG  LEU A  83      19.539 -16.616 -25.461  1.00 97.10           C  
ATOM    665  CD1 LEU A  83      20.662 -15.737 -24.921  1.00 97.10           C  
ATOM    666  CD2 LEU A  83      18.709 -17.193 -24.320  1.00 97.10           C  
ATOM    667  N   GLY A  84      15.454 -15.507 -27.066  1.00 97.66           N  
ATOM    668  CA  GLY A  84      14.378 -14.573 -27.355  1.00 97.66           C  
ATOM    669  C   GLY A  84      13.522 -14.256 -26.143  1.00 97.66           C  
ATOM    670  O   GLY A  84      13.926 -14.511 -25.007  1.00 97.66           O  
ATOM    671  N   TYR A  85      12.409 -13.591 -26.383  1.00 98.41           N  
ATOM    672  CA  TYR A  85      11.558 -13.301 -25.235  1.00 98.41           C  
ATOM    673  C   TYR A  85      10.085 -13.349 -25.622  1.00 98.41           C  
ATOM    674  CB  TYR A  85      11.898 -11.928 -24.646  1.00 98.41           C  
ATOM    675  O   TYR A  85       9.745 -13.293 -26.806  1.00 98.41           O  
ATOM    676  CG  TYR A  85      11.613 -10.779 -25.581  1.00 98.41           C  
ATOM    677  CD1 TYR A  85      12.568 -10.350 -26.501  1.00 98.41           C  
ATOM    678  CD2 TYR A  85      10.389 -10.119 -25.548  1.00 98.41           C  
ATOM    679  CE1 TYR A  85      12.310  -9.290 -27.364  1.00 98.41           C  
ATOM    680  CE2 TYR A  85      10.120  -9.058 -26.406  1.00 98.41           C  
ATOM    681  OH  TYR A  85      10.825  -7.601 -28.161  1.00 98.41           O  
ATOM    682  CZ  TYR A  85      11.085  -8.651 -27.309  1.00 98.41           C  
ATOM    683  N   LEU A  86       9.231 -13.567 -24.640  1.00 98.69           N  
ATOM    684  CA  LEU A  86       7.776 -13.515 -24.724  1.00 98.69           C  
ATOM    685  C   LEU A  86       7.237 -12.256 -24.053  1.00 98.69           C  
ATOM    686  CB  LEU A  86       7.157 -14.757 -24.076  1.00 98.69           C  
ATOM    687  O   LEU A  86       7.869 -11.713 -23.144  1.00 98.69           O  
ATOM    688  CG  LEU A  86       7.676 -16.108 -24.568  1.00 98.69           C  
ATOM    689  CD1 LEU A  86       7.091 -17.239 -23.728  1.00 98.69           C  
ATOM    690  CD2 LEU A  86       7.344 -16.304 -26.043  1.00 98.69           C  
ATOM    691  N   ALA A  87       6.116 -11.797 -24.530  1.00 98.51           N  
ATOM    692  CA  ALA A  87       5.470 -10.629 -23.937  1.00 98.51           C  
ATOM    693  C   ALA A  87       4.015 -10.927 -23.585  1.00 98.51           C  
ATOM    694  CB  ALA A  87       5.551  -9.437 -24.887  1.00 98.51           C  
ATOM    695  O   ALA A  87       3.337 -11.670 -24.298  1.00 98.51           O  
ATOM    696  N   ALA A  88       3.594 -10.334 -22.403  1.00 98.24           N  
ATOM    697  CA  ALA A  88       2.210 -10.503 -21.966  1.00 98.24           C  
ATOM    698  C   ALA A  88       1.701  -9.250 -21.260  1.00 98.24           C  
ATOM    699  CB  ALA A  88       2.087 -11.715 -21.047  1.00 98.24           C  
ATOM    700  O   ALA A  88       2.485  -8.362 -20.915  1.00 98.24           O  
ATOM    701  N   PHE A  89       0.421  -9.109 -21.127  1.00 97.56           N  
ATOM    702  CA  PHE A  89      -0.219  -8.059 -20.343  1.00 97.56           C  
ATOM    703  C   PHE A  89      -1.267  -8.646 -19.406  1.00 97.56           C  
ATOM    704  CB  PHE A  89      -0.863  -7.017 -21.263  1.00 97.56           C  
ATOM    705  O   PHE A  89      -1.779  -9.742 -19.646  1.00 97.56           O  
ATOM    706  CG  PHE A  89      -1.875  -7.591 -22.217  1.00 97.56           C  
ATOM    707  CD1 PHE A  89      -1.509  -7.950 -23.508  1.00 97.56           C  
ATOM    708  CD2 PHE A  89      -3.194  -7.772 -21.821  1.00 97.56           C  
ATOM    709  CE1 PHE A  89      -2.444  -8.482 -24.393  1.00 97.56           C  
ATOM    710  CE2 PHE A  89      -4.135  -8.304 -22.700  1.00 97.56           C  
ATOM    711  CZ  PHE A  89      -3.758  -8.657 -23.985  1.00 97.56           C  
ATOM    712  N   SER A  90      -1.484  -7.956 -18.289  1.00 95.39           N  
ATOM    713  CA  SER A  90      -2.459  -8.404 -17.300  1.00 95.39           C  
ATOM    714  C   SER A  90      -3.879  -8.042 -17.720  1.00 95.39           C  
ATOM    715  CB  SER A  90      -2.153  -7.797 -15.931  1.00 95.39           C  
ATOM    716  O   SER A  90      -4.115  -6.959 -18.261  1.00 95.39           O  
ATOM    717  OG  SER A  90      -0.879  -8.211 -15.470  1.00 95.39           O  
ATOM    718  N   GLY A  91      -4.906  -8.912 -17.514  1.00 93.54           N  
ATOM    719  CA  GLY A  91      -6.295  -8.666 -17.865  1.00 93.54           C  
ATOM    720  C   GLY A  91      -6.512  -8.496 -19.357  1.00 93.54           C  
ATOM    721  O   GLY A  91      -6.051  -9.316 -20.154  1.00 93.54           O  
ATOM    722  N   GLN A  92      -7.254  -7.437 -19.720  1.00 92.17           N  
ATOM    723  CA  GLN A  92      -7.541  -7.123 -21.116  1.00 92.17           C  
ATOM    724  C   GLN A  92      -6.840  -5.837 -21.546  1.00 92.17           C  
ATOM    725  CB  GLN A  92      -9.048  -7.000 -21.341  1.00 92.17           C  
ATOM    726  O   GLN A  92      -6.600  -4.951 -20.724  1.00 92.17           O  
ATOM    727  CG  GLN A  92      -9.808  -8.306 -21.144  1.00 92.17           C  
ATOM    728  CD  GLN A  92     -11.297  -8.162 -21.395  1.00 92.17           C  
ATOM    729  NE2 GLN A  92     -12.006  -9.285 -21.418  1.00 92.17           N  
ATOM    730  OE1 GLN A  92     -11.807  -7.050 -21.567  1.00 92.17           O  
ATOM    731  N   LEU A  93      -6.478  -5.820 -22.764  1.00 93.17           N  
ATOM    732  CA  LEU A  93      -5.913  -4.635 -23.399  1.00 93.17           C  
ATOM    733  C   LEU A  93      -6.699  -4.261 -24.651  1.00 93.17           C  
ATOM    734  CB  LEU A  93      -4.442  -4.868 -23.757  1.00 93.17           C  
ATOM    735  O   LEU A  93      -6.899  -5.096 -25.536  1.00 93.17           O  
ATOM    736  CG  LEU A  93      -3.649  -3.638 -24.199  1.00 93.17           C  
ATOM    737  CD1 LEU A  93      -3.460  -2.680 -23.027  1.00 93.17           C  
ATOM    738  CD2 LEU A  93      -2.301  -4.051 -24.780  1.00 93.17           C  
ATOM    739  N   ALA A  94      -7.197  -2.992 -24.662  1.00 91.82           N  
ATOM    740  CA  ALA A  94      -7.993  -2.528 -25.795  1.00 91.82           C  
ATOM    741  C   ALA A  94      -9.225  -3.407 -25.997  1.00 91.82           C  
ATOM    742  CB  ALA A  94      -7.147  -2.505 -27.066  1.00 91.82           C  
ATOM    743  O   ALA A  94      -9.556  -3.773 -27.127  1.00 91.82           O  
ATOM    744  N   GLU A  95      -9.747  -3.907 -24.822  1.00 89.64           N  
ATOM    745  CA  GLU A  95     -10.969  -4.703 -24.761  1.00 89.64           C  
ATOM    746  C   GLU A  95     -10.785  -6.052 -25.450  1.00 89.64           C  
ATOM    747  CB  GLU A  95     -12.138  -3.944 -25.394  1.00 89.64           C  
ATOM    748  O   GLU A  95     -11.745  -6.628 -25.967  1.00 89.64           O  
ATOM    749  CG  GLU A  95     -12.485  -2.645 -24.682  1.00 89.64           C  
ATOM    750  CD  GLU A  95     -13.679  -1.927 -25.292  1.00 89.64           C  
ATOM    751  OE1 GLU A  95     -14.039  -0.830 -24.809  1.00 89.64           O  
ATOM    752  OE2 GLU A  95     -14.259  -2.467 -26.261  1.00 89.64           O  
ATOM    753  N   GLN A  96      -9.529  -6.366 -25.660  1.00 91.64           N  
ATOM    754  CA  GLN A  96      -9.212  -7.654 -26.267  1.00 91.64           C  
ATOM    755  C   GLN A  96      -8.327  -8.493 -25.349  1.00 91.64           C  
ATOM    756  CB  GLN A  96      -8.527  -7.456 -27.620  1.00 91.64           C  
ATOM    757  O   GLN A  96      -7.522  -7.950 -24.590  1.00 91.64           O  
ATOM    758  CG  GLN A  96      -9.389  -6.734 -28.646  1.00 91.64           C  
ATOM    759  CD  GLN A  96      -8.674  -6.518 -29.967  1.00 91.64           C  
ATOM    760  NE2 GLN A  96      -8.462  -5.257 -30.328  1.00 91.64           N  
ATOM    761  OE1 GLN A  96      -8.313  -7.477 -30.656  1.00 91.64           O  
ATOM    762  N   ASN A  97      -8.417  -9.844 -25.462  1.00 90.31           N  
ATOM    763  CA  ASN A  97      -7.604 -10.765 -24.675  1.00 90.31           C  
ATOM    764  C   ASN A  97      -6.440 -11.321 -25.490  1.00 90.31           C  
ATOM    765  CB  ASN A  97      -8.463 -11.907 -24.130  1.00 90.31           C  
ATOM    766  O   ASN A  97      -5.478 -11.847 -24.927  1.00 90.31           O  
ATOM    767  CG  ASN A  97      -9.406 -11.456 -23.032  1.00 90.31           C  
ATOM    768  ND2 ASN A  97     -10.633 -11.965 -23.057  1.00 90.31           N  
ATOM    769  OD1 ASN A  97      -9.036 -10.655 -22.169  1.00 90.31           O  
ATOM    770  N   ARG A  98      -6.620 -11.190 -26.864  1.00 92.57           N  
ATOM    771  CA  ARG A  98      -5.591 -11.689 -27.770  1.00 92.57           C  
ATOM    772  C   ARG A  98      -5.105 -10.589 -28.707  1.00 92.57           C  
ATOM    773  CB  ARG A  98      -6.117 -12.875 -28.582  1.00 92.57           C  
ATOM    774  O   ARG A  98      -5.891 -10.028 -29.474  1.00 92.57           O  
ATOM    775  CG  ARG A  98      -6.402 -14.114 -27.749  1.00 92.57           C  
ATOM    776  CD  ARG A  98      -6.840 -15.287 -28.615  1.00 92.57           C  
ATOM    777  NE  ARG A  98      -7.241 -16.434 -27.805  1.00 92.57           N  
ATOM    778  NH1 ARG A  98      -5.288 -17.621 -28.146  1.00 92.57           N  
ATOM    779  NH2 ARG A  98      -6.958 -18.502 -26.847  1.00 92.57           N  
ATOM    780  CZ  ARG A  98      -6.495 -17.516 -27.601  1.00 92.57           C  
ATOM    781  N   LEU A  99      -3.885 -10.339 -28.602  1.00 94.40           N  
ATOM    782  CA  LEU A  99      -3.251  -9.361 -29.480  1.00 94.40           C  
ATOM    783  C   LEU A  99      -1.976  -9.929 -30.094  1.00 94.40           C  
ATOM    784  CB  LEU A  99      -2.933  -8.076 -28.712  1.00 94.40           C  
ATOM    785  O   LEU A  99      -1.252 -10.686 -29.444  1.00 94.40           O  
ATOM    786  CG  LEU A  99      -4.132  -7.227 -28.285  1.00 94.40           C  
ATOM    787  CD1 LEU A  99      -3.692  -6.142 -27.308  1.00 94.40           C  
ATOM    788  CD2 LEU A  99      -4.814  -6.614 -29.503  1.00 94.40           C  
ATOM    789  N   PRO A 100      -1.750  -9.640 -31.380  1.00 92.29           N  
ATOM    790  CA  PRO A 100      -0.526 -10.135 -32.013  1.00 92.29           C  
ATOM    791  C   PRO A 100       0.737  -9.717 -31.263  1.00 92.29           C  
ATOM    792  CB  PRO A 100      -0.568  -9.503 -33.407  1.00 92.29           C  
ATOM    793  O   PRO A 100       0.858  -8.562 -30.847  1.00 92.29           O  
ATOM    794  CG  PRO A 100      -2.004  -9.149 -33.622  1.00 92.29           C  
ATOM    795  CD  PRO A 100      -2.623  -8.836 -32.290  1.00 92.29           C  
ATOM    796  N   GLY A 101       1.638 -10.678 -31.078  1.00 93.18           N  
ATOM    797  CA  GLY A 101       2.900 -10.395 -30.414  1.00 93.18           C  
ATOM    798  C   GLY A 101       2.866 -10.675 -28.923  1.00 93.18           C  
ATOM    799  O   GLY A 101       3.907 -10.679 -28.263  1.00 93.18           O  
ATOM    800  N   PHE A 102       1.658 -10.885 -28.393  1.00 97.20           N  
ATOM    801  CA  PHE A 102       1.495 -11.198 -26.978  1.00 97.20           C  
ATOM    802  C   PHE A 102       1.029 -12.637 -26.793  1.00 97.20           C  
ATOM    803  CB  PHE A 102       0.500 -10.235 -26.323  1.00 97.20           C  
ATOM    804  O   PHE A 102       0.282 -13.164 -27.619  1.00 97.20           O  
ATOM    805  CG  PHE A 102       0.990  -8.814 -26.250  1.00 97.20           C  
ATOM    806  CD1 PHE A 102       1.799  -8.396 -25.201  1.00 97.20           C  
ATOM    807  CD2 PHE A 102       0.640  -7.895 -27.231  1.00 97.20           C  
ATOM    808  CE1 PHE A 102       2.253  -7.081 -25.130  1.00 97.20           C  
ATOM    809  CE2 PHE A 102       1.090  -6.580 -27.167  1.00 97.20           C  
ATOM    810  CZ  PHE A 102       1.896  -6.174 -26.116  1.00 97.20           C  
ATOM    811  N   VAL A 103       1.453 -13.237 -25.671  1.00 97.32           N  
ATOM    812  CA  VAL A 103       1.009 -14.596 -25.384  1.00 97.32           C  
ATOM    813  C   VAL A 103      -0.488 -14.599 -25.086  1.00 97.32           C  
ATOM    814  CB  VAL A 103       1.789 -15.210 -24.199  1.00 97.32           C  
ATOM    815  O   VAL A 103      -1.024 -13.621 -24.559  1.00 97.32           O  
ATOM    816  CG1 VAL A 103       3.287 -15.246 -24.500  1.00 97.32           C  
ATOM    817  CG2 VAL A 103       1.517 -14.424 -22.918  1.00 97.32           C  
ATOM    818  N   PRO A 104      -1.195 -15.668 -25.439  1.00 95.62           N  
ATOM    819  CA  PRO A 104      -2.631 -15.768 -25.169  1.00 95.62           C  
ATOM    820  C   PRO A 104      -2.940 -15.984 -23.689  1.00 95.62           C  
ATOM    821  CB  PRO A 104      -3.063 -16.980 -25.999  1.00 95.62           C  
ATOM    822  O   PRO A 104      -2.041 -16.306 -22.908  1.00 95.62           O  
ATOM    823  CG  PRO A 104      -1.846 -17.845 -26.073  1.00 95.62           C  
ATOM    824  CD  PRO A 104      -0.633 -16.961 -26.099  1.00 95.62           C  
ATOM    825  N   PRO A 105      -4.208 -15.698 -23.303  1.00 94.55           N  
ATOM    826  CA  PRO A 105      -4.593 -16.012 -21.925  1.00 94.55           C  
ATOM    827  C   PRO A 105      -4.502 -17.504 -21.612  1.00 94.55           C  
ATOM    828  CB  PRO A 105      -6.041 -15.524 -21.844  1.00 94.55           C  
ATOM    829  O   PRO A 105      -4.605 -18.336 -22.518  1.00 94.55           O  
ATOM    830  CG  PRO A 105      -6.543 -15.581 -23.251  1.00 94.55           C  
ATOM    831  CD  PRO A 105      -5.401 -15.274 -24.177  1.00 94.55           C  
ATOM    832  N   VAL A 106      -4.245 -17.833 -20.355  1.00 94.39           N  
ATOM    833  CA  VAL A 106      -4.224 -19.234 -19.944  1.00 94.39           C  
ATOM    834  C   VAL A 106      -5.557 -19.894 -20.291  1.00 94.39           C  
ATOM    835  CB  VAL A 106      -3.935 -19.378 -18.433  1.00 94.39           C  
ATOM    836  O   VAL A 106      -5.587 -21.028 -20.775  1.00 94.39           O  
ATOM    837  CG1 VAL A 106      -4.068 -20.835 -17.995  1.00 94.39           C  
ATOM    838  CG2 VAL A 106      -2.543 -18.842 -18.103  1.00 94.39           C  
ATOM    839  N   PHE A 107      -6.551 -19.173 -20.046  1.00 92.37           N  
ATOM    840  CA  PHE A 107      -7.919 -19.557 -20.371  1.00 92.37           C  
ATOM    841  C   PHE A 107      -8.706 -18.364 -20.901  1.00 92.37           C  
ATOM    842  CB  PHE A 107      -8.621 -20.145 -19.143  1.00 92.37           C  
ATOM    843  O   PHE A 107      -8.739 -17.306 -20.269  1.00 92.37           O  
ATOM    844  CG  PHE A 107     -10.063 -20.502 -19.380  1.00 92.37           C  
ATOM    845  CD1 PHE A 107     -11.082 -19.767 -18.787  1.00 92.37           C  
ATOM    846  CD2 PHE A 107     -10.400 -21.573 -20.197  1.00 92.37           C  
ATOM    847  CE1 PHE A 107     -12.418 -20.095 -19.005  1.00 92.37           C  
ATOM    848  CE2 PHE A 107     -11.733 -21.907 -20.419  1.00 92.37           C  
ATOM    849  CZ  PHE A 107     -12.740 -21.168 -19.822  1.00 92.37           C  
ATOM    850  N   ASP A 108      -9.288 -18.540 -22.113  1.00 89.35           N  
ATOM    851  CA  ASP A 108     -10.081 -17.485 -22.738  1.00 89.35           C  
ATOM    852  C   ASP A 108     -11.564 -17.647 -22.413  1.00 89.35           C  
ATOM    853  CB  ASP A 108      -9.871 -17.481 -24.253  1.00 89.35           C  
ATOM    854  O   ASP A 108     -12.252 -18.467 -23.024  1.00 89.35           O  
ATOM    855  CG  ASP A 108     -10.476 -16.265 -24.933  1.00 89.35           C  
ATOM    856  OD1 ASP A 108     -11.183 -15.481 -24.263  1.00 89.35           O  
ATOM    857  OD2 ASP A 108     -10.247 -16.092 -26.149  1.00 89.35           O  
ATOM    858  N   ARG A 109     -12.000 -16.855 -21.452  1.00 83.56           N  
ATOM    859  CA  ARG A 109     -13.372 -17.000 -20.978  1.00 83.56           C  
ATOM    860  C   ARG A 109     -14.366 -16.480 -22.010  1.00 83.56           C  
ATOM    861  CB  ARG A 109     -13.563 -16.266 -19.649  1.00 83.56           C  
ATOM    862  O   ARG A 109     -15.563 -16.763 -21.926  1.00 83.56           O  
ATOM    863  CG  ARG A 109     -13.321 -14.767 -19.734  1.00 83.56           C  
ATOM    864  CD  ARG A 109     -13.433 -14.100 -18.370  1.00 83.56           C  
ATOM    865  NE  ARG A 109     -12.923 -12.732 -18.396  1.00 83.56           N  
ATOM    866  NH1 ARG A 109     -12.991 -12.444 -16.105  1.00 83.56           N  
ATOM    867  NH2 ARG A 109     -12.257 -10.745 -17.457  1.00 83.56           N  
ATOM    868  CZ  ARG A 109     -12.725 -11.977 -17.319  1.00 83.56           C  
ATOM    869  N   PHE A 110     -13.942 -15.743 -23.045  1.00 81.25           N  
ATOM    870  CA  PHE A 110     -14.852 -15.171 -24.031  1.00 81.25           C  
ATOM    871  C   PHE A 110     -14.880 -16.018 -25.297  1.00 81.25           C  
ATOM    872  CB  PHE A 110     -14.446 -13.733 -24.369  1.00 81.25           C  
ATOM    873  O   PHE A 110     -15.590 -15.693 -26.252  1.00 81.25           O  
ATOM    874  CG  PHE A 110     -14.521 -12.790 -23.199  1.00 81.25           C  
ATOM    875  CD1 PHE A 110     -15.749 -12.417 -22.667  1.00 81.25           C  
ATOM    876  CD2 PHE A 110     -13.362 -12.275 -22.632  1.00 81.25           C  
ATOM    877  CE1 PHE A 110     -15.821 -11.544 -21.584  1.00 81.25           C  
ATOM    878  CE2 PHE A 110     -13.426 -11.402 -21.549  1.00 81.25           C  
ATOM    879  CZ  PHE A 110     -14.657 -11.037 -21.027  1.00 81.25           C  
ATOM    880  N   ALA A 111     -14.025 -17.020 -25.299  1.00 81.37           N  
ATOM    881  CA  ALA A 111     -13.961 -17.858 -26.494  1.00 81.37           C  
ATOM    882  C   ALA A 111     -15.248 -18.657 -26.674  1.00 81.37           C  
ATOM    883  CB  ALA A 111     -12.760 -18.798 -26.420  1.00 81.37           C  
ATOM    884  O   ALA A 111     -15.690 -18.888 -27.802  1.00 81.37           O  
ATOM    885  N   ASP A 112     -15.883 -19.052 -25.591  1.00 78.07           N  
ATOM    886  CA  ASP A 112     -17.134 -19.804 -25.585  1.00 78.07           C  
ATOM    887  C   ASP A 112     -18.257 -18.997 -24.936  1.00 78.07           C  
ATOM    888  CB  ASP A 112     -16.956 -21.137 -24.855  1.00 78.07           C  
ATOM    889  O   ASP A 112     -18.288 -18.837 -23.714  1.00 78.07           O  
ATOM    890  CG  ASP A 112     -18.185 -22.025 -24.932  1.00 78.07           C  
ATOM    891  OD1 ASP A 112     -19.216 -21.592 -25.492  1.00 78.07           O  
ATOM    892  OD2 ASP A 112     -18.124 -23.167 -24.427  1.00 78.07           O  
ATOM    893  N   ALA A 113     -19.127 -18.458 -25.846  1.00 72.33           N  
ATOM    894  CA  ALA A 113     -20.206 -17.586 -25.388  1.00 72.33           C  
ATOM    895  C   ALA A 113     -21.081 -18.292 -24.356  1.00 72.33           C  
ATOM    896  CB  ALA A 113     -21.053 -17.122 -26.570  1.00 72.33           C  
ATOM    897  O   ALA A 113     -21.588 -17.660 -23.426  1.00 72.33           O  
ATOM    898  N   SER A 114     -21.188 -19.588 -24.445  1.00 76.00           N  
ATOM    899  CA  SER A 114     -22.079 -20.345 -23.571  1.00 76.00           C  
ATOM    900  C   SER A 114     -21.478 -20.510 -22.179  1.00 76.00           C  
ATOM    901  CB  SER A 114     -22.381 -21.718 -24.171  1.00 76.00           C  
ATOM    902  O   SER A 114     -22.207 -20.658 -21.196  1.00 76.00           O  
ATOM    903  OG  SER A 114     -21.192 -22.476 -24.317  1.00 76.00           O  
ATOM    904  N   PHE A 115     -20.172 -20.482 -22.116  1.00 79.02           N  
ATOM    905  CA  PHE A 115     -19.486 -20.743 -20.856  1.00 79.02           C  
ATOM    906  C   PHE A 115     -19.636 -19.563 -19.904  1.00 79.02           C  
ATOM    907  CB  PHE A 115     -18.002 -21.035 -21.101  1.00 79.02           C  
ATOM    908  O   PHE A 115     -19.954 -19.745 -18.727  1.00 79.02           O  
ATOM    909  CG  PHE A 115     -17.236 -21.374 -19.851  1.00 79.02           C  
ATOM    910  CD1 PHE A 115     -16.532 -20.393 -19.163  1.00 79.02           C  
ATOM    911  CD2 PHE A 115     -17.220 -22.674 -19.363  1.00 79.02           C  
ATOM    912  CE1 PHE A 115     -15.822 -20.704 -18.006  1.00 79.02           C  
ATOM    913  CE2 PHE A 115     -16.513 -22.992 -18.207  1.00 79.02           C  
ATOM    914  CZ  PHE A 115     -15.814 -22.006 -17.530  1.00 79.02           C  
ATOM    915  N   PHE A 116     -19.465 -18.344 -20.352  1.00 81.25           N  
ATOM    916  CA  PHE A 116     -19.391 -17.177 -19.481  1.00 81.25           C  
ATOM    917  C   PHE A 116     -20.588 -16.259 -19.703  1.00 81.25           C  
ATOM    918  CB  PHE A 116     -18.088 -16.407 -19.720  1.00 81.25           C  
ATOM    919  O   PHE A 116     -21.169 -15.746 -18.745  1.00 81.25           O  
ATOM    920  CG  PHE A 116     -17.921 -15.205 -18.830  1.00 81.25           C  
ATOM    921  CD1 PHE A 116     -18.215 -13.930 -19.298  1.00 81.25           C  
ATOM    922  CD2 PHE A 116     -17.470 -15.350 -17.525  1.00 81.25           C  
ATOM    923  CE1 PHE A 116     -18.062 -12.816 -18.477  1.00 81.25           C  
ATOM    924  CE2 PHE A 116     -17.314 -14.241 -16.698  1.00 81.25           C  
ATOM    925  CZ  PHE A 116     -17.609 -12.975 -17.177  1.00 81.25           C  
ATOM    926  N   ARG A 117     -21.061 -16.059 -20.909  1.00 81.52           N  
ATOM    927  CA  ARG A 117     -22.021 -15.018 -21.264  1.00 81.52           C  
ATOM    928  C   ARG A 117     -23.381 -15.289 -20.630  1.00 81.52           C  
ATOM    929  CB  ARG A 117     -22.162 -14.912 -22.784  1.00 81.52           C  
ATOM    930  O   ARG A 117     -24.034 -14.369 -20.132  1.00 81.52           O  
ATOM    931  CG  ARG A 117     -22.798 -13.614 -23.254  1.00 81.52           C  
ATOM    932  CD  ARG A 117     -22.691 -13.447 -24.763  1.00 81.52           C  
ATOM    933  NE  ARG A 117     -22.712 -12.041 -25.154  1.00 81.52           N  
ATOM    934  NH1 ARG A 117     -23.518 -12.430 -27.283  1.00 81.52           N  
ATOM    935  NH2 ARG A 117     -23.084 -10.288 -26.591  1.00 81.52           N  
ATOM    936  CZ  ARG A 117     -23.105 -11.589 -26.342  1.00 81.52           C  
ATOM    937  N   VAL A 118     -23.752 -16.538 -20.503  1.00 84.94           N  
ATOM    938  CA  VAL A 118     -25.061 -16.885 -19.960  1.00 84.94           C  
ATOM    939  C   VAL A 118     -25.126 -16.501 -18.483  1.00 84.94           C  
ATOM    940  CB  VAL A 118     -25.368 -18.389 -20.134  1.00 84.94           C  
ATOM    941  O   VAL A 118     -26.048 -15.801 -18.057  1.00 84.94           O  
ATOM    942  CG1 VAL A 118     -26.639 -18.772 -19.378  1.00 84.94           C  
ATOM    943  CG2 VAL A 118     -25.497 -18.739 -21.615  1.00 84.94           C  
ATOM    944  N   ASP A 119     -24.198 -16.956 -17.748  1.00 87.06           N  
ATOM    945  CA  ASP A 119     -24.164 -16.672 -16.317  1.00 87.06           C  
ATOM    946  C   ASP A 119     -23.914 -15.188 -16.056  1.00 87.06           C  
ATOM    947  CB  ASP A 119     -23.089 -17.515 -15.628  1.00 87.06           C  
ATOM    948  O   ASP A 119     -24.544 -14.592 -15.180  1.00 87.06           O  
ATOM    949  CG  ASP A 119     -23.404 -19.000 -15.635  1.00 87.06           C  
ATOM    950  OD1 ASP A 119     -24.592 -19.372 -15.519  1.00 87.06           O  
ATOM    951  OD2 ASP A 119     -22.457 -19.807 -15.756  1.00 87.06           O  
ATOM    952  N   GLY A 120     -22.966 -14.631 -16.890  1.00 88.49           N  
ATOM    953  CA  GLY A 120     -22.671 -13.212 -16.771  1.00 88.49           C  
ATOM    954  C   GLY A 120     -23.876 -12.328 -17.031  1.00 88.49           C  
ATOM    955  O   GLY A 120     -24.109 -11.358 -16.307  1.00 88.49           O  
ATOM    956  N   ASP A 121     -24.716 -12.629 -18.073  1.00 89.84           N  
ATOM    957  CA  ASP A 121     -25.909 -11.868 -18.432  1.00 89.84           C  
ATOM    958  C   ASP A 121     -26.957 -11.935 -17.324  1.00 89.84           C  
ATOM    959  CB  ASP A 121     -26.499 -12.384 -19.746  1.00 89.84           C  
ATOM    960  O   ASP A 121     -27.634 -10.943 -17.042  1.00 89.84           O  
ATOM    961  CG  ASP A 121     -25.668 -12.004 -20.959  1.00 89.84           C  
ATOM    962  OD1 ASP A 121     -24.780 -11.133 -20.841  1.00 89.84           O  
ATOM    963  OD2 ASP A 121     -25.905 -12.580 -22.043  1.00 89.84           O  
ATOM    964  N   GLN A 122     -27.099 -13.052 -16.716  1.00 92.16           N  
ATOM    965  CA  GLN A 122     -28.040 -13.213 -15.612  1.00 92.16           C  
ATOM    966  C   GLN A 122     -27.652 -12.332 -14.427  1.00 92.16           C  
ATOM    967  CB  GLN A 122     -28.112 -14.677 -15.175  1.00 92.16           C  
ATOM    968  O   GLN A 122     -28.512 -11.704 -13.806  1.00 92.16           O  
ATOM    969  CG  GLN A 122     -28.813 -15.583 -16.178  1.00 92.16           C  
ATOM    970  CD  GLN A 122     -28.790 -17.043 -15.766  1.00 92.16           C  
ATOM    971  NE2 GLN A 122     -29.623 -17.854 -16.409  1.00 92.16           N  
ATOM    972  OE1 GLN A 122     -28.030 -17.439 -14.877  1.00 92.16           O  
ATOM    973  N   ILE A 123     -26.369 -12.344 -14.101  1.00 93.51           N  
ATOM    974  CA  ILE A 123     -25.871 -11.510 -13.014  1.00 93.51           C  
ATOM    975  C   ILE A 123     -26.093 -10.037 -13.349  1.00 93.51           C  
ATOM    976  CB  ILE A 123     -24.374 -11.777 -12.738  1.00 93.51           C  
ATOM    977  O   ILE A 123     -26.543  -9.262 -12.501  1.00 93.51           O  
ATOM    978  CG1 ILE A 123     -24.178 -13.187 -12.169  1.00 93.51           C  
ATOM    979  CG2 ILE A 123     -23.803 -10.719 -11.788  1.00 93.51           C  
ATOM    980  CD1 ILE A 123     -22.725 -13.637 -12.114  1.00 93.51           C  
ATOM    981  N   ALA A 124     -25.775  -9.656 -14.628  1.00 93.65           N  
ATOM    982  CA  ALA A 124     -25.979  -8.281 -15.079  1.00 93.65           C  
ATOM    983  C   ALA A 124     -27.447  -7.880 -14.968  1.00 93.65           C  
ATOM    984  CB  ALA A 124     -25.492  -8.114 -16.516  1.00 93.65           C  
ATOM    985  O   ALA A 124     -27.761  -6.750 -14.586  1.00 93.65           O  
ATOM    986  N   ALA A 125     -28.360  -8.785 -15.290  1.00 95.31           N  
ATOM    987  CA  ALA A 125     -29.796  -8.541 -15.187  1.00 95.31           C  
ATOM    988  C   ALA A 125     -30.204  -8.272 -13.741  1.00 95.31           C  
ATOM    989  CB  ALA A 125     -30.579  -9.726 -15.746  1.00 95.31           C  
ATOM    990  O   ALA A 125     -30.993  -7.363 -13.471  1.00 95.31           O  
ATOM    991  N   ILE A 126     -29.686  -9.047 -12.798  1.00 95.55           N  
ATOM    992  CA  ILE A 126     -29.971  -8.854 -11.381  1.00 95.55           C  
ATOM    993  C   ILE A 126     -29.440  -7.496 -10.928  1.00 95.55           C  
ATOM    994  CB  ILE A 126     -29.357  -9.983 -10.522  1.00 95.55           C  
ATOM    995  O   ILE A 126     -30.113  -6.774 -10.189  1.00 95.55           O  
ATOM    996  CG1 ILE A 126     -30.040 -11.320 -10.831  1.00 95.55           C  
ATOM    997  CG2 ILE A 126     -29.463  -9.646  -9.032  1.00 95.55           C  
ATOM    998  CD1 ILE A 126     -29.396 -12.517 -10.146  1.00 95.55           C  
ATOM    999  N   ASN A 127     -28.204  -7.149 -11.383  1.00 94.98           N  
ATOM   1000  CA  ASN A 127     -27.636  -5.847 -11.052  1.00 94.98           C  
ATOM   1001  C   ASN A 127     -28.557  -4.708 -11.481  1.00 94.98           C  
ATOM   1002  CB  ASN A 127     -26.257  -5.684 -11.694  1.00 94.98           C  
ATOM   1003  O   ASN A 127     -28.731  -3.734 -10.746  1.00 94.98           O  
ATOM   1004  CG  ASN A 127     -25.161  -6.376 -10.906  1.00 94.98           C  
ATOM   1005  ND2 ASN A 127     -24.093  -6.764 -11.592  1.00 94.98           N  
ATOM   1006  OD1 ASN A 127     -25.275  -6.561  -9.692  1.00 94.98           O  
ATOM   1007  N   GLN A 128     -29.043  -4.863 -12.688  1.00 95.84           N  
ATOM   1008  CA  GLN A 128     -29.969  -3.860 -13.204  1.00 95.84           C  
ATOM   1009  C   GLN A 128     -31.222  -3.769 -12.337  1.00 95.84           C  
ATOM   1010  CB  GLN A 128     -30.353  -4.176 -14.650  1.00 95.84           C  
ATOM   1011  O   GLN A 128     -31.684  -2.672 -12.018  1.00 95.84           O  
ATOM   1012  CG  GLN A 128     -31.241  -3.121 -15.295  1.00 95.84           C  
ATOM   1013  CD  GLN A 128     -31.539  -3.416 -16.753  1.00 95.84           C  
ATOM   1014  NE2 GLN A 128     -32.187  -2.473 -17.429  1.00 95.84           N  
ATOM   1015  OE1 GLN A 128     -31.190  -4.483 -17.268  1.00 95.84           O  
ATOM   1016  N   GLN A 129     -31.754  -4.904 -11.891  1.00 96.56           N  
ATOM   1017  CA  GLN A 129     -32.925  -4.948 -11.023  1.00 96.56           C  
ATOM   1018  C   GLN A 129     -32.637  -4.291  -9.676  1.00 96.56           C  
ATOM   1019  CB  GLN A 129     -33.386  -6.392 -10.814  1.00 96.56           C  
ATOM   1020  O   GLN A 129     -33.473  -3.557  -9.146  1.00 96.56           O  
ATOM   1021  CG  GLN A 129     -33.996  -7.028 -12.056  1.00 96.56           C  
ATOM   1022  CD  GLN A 129     -34.406  -8.472 -11.835  1.00 96.56           C  
ATOM   1023  NE2 GLN A 129     -34.525  -9.228 -12.921  1.00 96.56           N  
ATOM   1024  OE1 GLN A 129     -34.613  -8.905 -10.697  1.00 96.56           O  
ATOM   1025  N   VAL A 130     -31.505  -4.566  -9.109  1.00 95.93           N  
ATOM   1026  CA  VAL A 130     -31.118  -3.982  -7.829  1.00 95.93           C  
ATOM   1027  C   VAL A 130     -31.031  -2.463  -7.959  1.00 95.93           C  
ATOM   1028  CB  VAL A 130     -29.771  -4.552  -7.330  1.00 95.93           C  
ATOM   1029  O   VAL A 130     -31.572  -1.731  -7.126  1.00 95.93           O  
ATOM   1030  CG1 VAL A 130     -29.243  -3.736  -6.151  1.00 95.93           C  
ATOM   1031  CG2 VAL A 130     -29.926  -6.021  -6.940  1.00 95.93           C  
ATOM   1032  N   ARG A 131     -30.368  -1.982  -9.016  1.00 95.73           N  
ATOM   1033  CA  ARG A 131     -30.226  -0.547  -9.240  1.00 95.73           C  
ATOM   1034  C   ARG A 131     -31.589   0.123  -9.373  1.00 95.73           C  
ATOM   1035  CB  ARG A 131     -29.386  -0.279 -10.491  1.00 95.73           C  
ATOM   1036  O   ARG A 131     -31.813   1.201  -8.819  1.00 95.73           O  
ATOM   1037  CG  ARG A 131     -27.890  -0.441 -10.274  1.00 95.73           C  
ATOM   1038  CD  ARG A 131     -27.087   0.116 -11.442  1.00 95.73           C  
ATOM   1039  NE  ARG A 131     -27.292  -0.666 -12.658  1.00 95.73           N  
ATOM   1040  NH1 ARG A 131     -25.521  -2.100 -12.281  1.00 95.73           N  
ATOM   1041  NH2 ARG A 131     -26.818  -2.341 -14.156  1.00 95.73           N  
ATOM   1042  CZ  ARG A 131     -26.543  -1.700 -13.029  1.00 95.73           C  
ATOM   1043  N   GLU A 132     -32.478  -0.495 -10.142  1.00 95.40           N  
ATOM   1044  CA  GLU A 132     -33.825   0.031 -10.342  1.00 95.40           C  
ATOM   1045  C   GLU A 132     -34.581   0.127  -9.020  1.00 95.40           C  
ATOM   1046  CB  GLU A 132     -34.602  -0.841 -11.331  1.00 95.40           C  
ATOM   1047  O   GLU A 132     -35.263   1.120  -8.759  1.00 95.40           O  
ATOM   1048  CG  GLU A 132     -34.156  -0.678 -12.777  1.00 95.40           C  
ATOM   1049  CD  GLU A 132     -34.814  -1.670 -13.723  1.00 95.40           C  
ATOM   1050  OE1 GLU A 132     -34.501  -1.652 -14.935  1.00 95.40           O  
ATOM   1051  OE2 GLU A 132     -35.650  -2.471 -13.248  1.00 95.40           O  
ATOM   1052  N   GLN A 133     -34.450  -0.824  -8.109  1.00 94.64           N  
ATOM   1053  CA  GLN A 133     -35.139  -0.847  -6.823  1.00 94.64           C  
ATOM   1054  C   GLN A 133     -34.523   0.155  -5.851  1.00 94.64           C  
ATOM   1055  CB  GLN A 133     -35.106  -2.252  -6.220  1.00 94.64           C  
ATOM   1056  O   GLN A 133     -35.239   0.809  -5.090  1.00 94.64           O  
ATOM   1057  CG  GLN A 133     -35.909  -3.279  -7.008  1.00 94.64           C  
ATOM   1058  CD  GLN A 133     -37.406  -3.056  -6.907  1.00 94.64           C  
ATOM   1059  NE2 GLN A 133     -38.126  -3.367  -7.979  1.00 94.64           N  
ATOM   1060  OE1 GLN A 133     -37.912  -2.608  -5.872  1.00 94.64           O  
ATOM   1061  N   GLU A 134     -33.198   0.284  -5.932  1.00 93.99           N  
ATOM   1062  CA  GLU A 134     -32.508   1.204  -5.032  1.00 93.99           C  
ATOM   1063  C   GLU A 134     -32.788   2.657  -5.407  1.00 93.99           C  
ATOM   1064  CB  GLU A 134     -31.001   0.939  -5.045  1.00 93.99           C  
ATOM   1065  O   GLU A 134     -32.793   3.536  -4.543  1.00 93.99           O  
ATOM   1066  CG  GLU A 134     -30.584  -0.283  -4.239  1.00 93.99           C  
ATOM   1067  CD  GLU A 134     -29.083  -0.524  -4.247  1.00 93.99           C  
ATOM   1068  OE1 GLU A 134     -28.564  -1.151  -3.295  1.00 93.99           O  
ATOM   1069  OE2 GLU A 134     -28.420  -0.082  -5.211  1.00 93.99           O  
ATOM   1070  N   THR A 135     -33.007   2.866  -6.708  1.00 94.82           N  
ATOM   1071  CA  THR A 135     -33.236   4.232  -7.166  1.00 94.82           C  
ATOM   1072  C   THR A 135     -34.729   4.549  -7.197  1.00 94.82           C  
ATOM   1073  CB  THR A 135     -32.631   4.461  -8.563  1.00 94.82           C  
ATOM   1074  O   THR A 135     -35.134   5.607  -7.682  1.00 94.82           O  
ATOM   1075  CG2 THR A 135     -31.112   4.323  -8.535  1.00 94.82           C  
ATOM   1076  OG1 THR A 135     -33.170   3.496  -9.475  1.00 94.82           O  
ATOM   1077  N   ASP A 136     -35.555   3.622  -6.835  1.00 94.10           N  
ATOM   1078  CA  ASP A 136     -36.997   3.833  -6.755  1.00 94.10           C  
ATOM   1079  C   ASP A 136     -37.332   4.986  -5.811  1.00 94.10           C  
ATOM   1080  CB  ASP A 136     -37.702   2.555  -6.295  1.00 94.10           C  
ATOM   1081  O   ASP A 136     -36.987   4.947  -4.628  1.00 94.10           O  
ATOM   1082  CG  ASP A 136     -39.216   2.658  -6.357  1.00 94.10           C  
ATOM   1083  OD1 ASP A 136     -39.743   3.767  -6.587  1.00 94.10           O  
ATOM   1084  OD2 ASP A 136     -39.887   1.620  -6.170  1.00 94.10           O  
ATOM   1085  N   PRO A 137     -37.950   6.073  -6.311  1.00 95.08           N  
ATOM   1086  CA  PRO A 137     -38.294   7.258  -5.521  1.00 95.08           C  
ATOM   1087  C   PRO A 137     -39.127   6.922  -4.287  1.00 95.08           C  
ATOM   1088  CB  PRO A 137     -39.095   8.116  -6.504  1.00 95.08           C  
ATOM   1089  O   PRO A 137     -39.038   7.616  -3.270  1.00 95.08           O  
ATOM   1090  CG  PRO A 137     -38.677   7.638  -7.857  1.00 95.08           C  
ATOM   1091  CD  PRO A 137     -38.294   6.190  -7.754  1.00 95.08           C  
ATOM   1092  N   GLU A 138     -39.903   5.905  -4.385  1.00 95.05           N  
ATOM   1093  CA  GLU A 138     -40.756   5.478  -3.281  1.00 95.05           C  
ATOM   1094  C   GLU A 138     -39.928   5.118  -2.051  1.00 95.05           C  
ATOM   1095  CB  GLU A 138     -41.622   4.286  -3.699  1.00 95.05           C  
ATOM   1096  O   GLU A 138     -40.342   5.378  -0.919  1.00 95.05           O  
ATOM   1097  CG  GLU A 138     -42.731   3.955  -2.711  1.00 95.05           C  
ATOM   1098  CD  GLU A 138     -43.634   2.826  -3.180  1.00 95.05           C  
ATOM   1099  OE1 GLU A 138     -44.664   2.559  -2.520  1.00 95.05           O  
ATOM   1100  OE2 GLU A 138     -43.309   2.202  -4.215  1.00 95.05           O  
ATOM   1101  N   LEU A 139     -38.759   4.417  -2.234  1.00 94.80           N  
ATOM   1102  CA  LEU A 139     -37.877   4.060  -1.128  1.00 94.80           C  
ATOM   1103  C   LEU A 139     -37.466   5.298  -0.339  1.00 94.80           C  
ATOM   1104  CB  LEU A 139     -36.632   3.335  -1.648  1.00 94.80           C  
ATOM   1105  O   LEU A 139     -37.589   5.327   0.888  1.00 94.80           O  
ATOM   1106  CG  LEU A 139     -35.798   2.588  -0.606  1.00 94.80           C  
ATOM   1107  CD1 LEU A 139     -36.432   1.237  -0.290  1.00 94.80           C  
ATOM   1108  CD2 LEU A 139     -34.365   2.411  -1.095  1.00 94.80           C  
ATOM   1109  N   ALA A 140     -36.977   6.366  -1.062  1.00 94.20           N  
ATOM   1110  CA  ALA A 140     -36.562   7.609  -0.418  1.00 94.20           C  
ATOM   1111  C   ALA A 140     -37.746   8.303   0.250  1.00 94.20           C  
ATOM   1112  CB  ALA A 140     -35.906   8.542  -1.433  1.00 94.20           C  
ATOM   1113  O   ALA A 140     -37.617   8.841   1.352  1.00 94.20           O  
ATOM   1114  N   GLU A 141     -38.920   8.236  -0.380  1.00 96.49           N  
ATOM   1115  CA  GLU A 141     -40.131   8.852   0.152  1.00 96.49           C  
ATOM   1116  C   GLU A 141     -40.587   8.158   1.432  1.00 96.49           C  
ATOM   1117  CB  GLU A 141     -41.252   8.823  -0.890  1.00 96.49           C  
ATOM   1118  O   GLU A 141     -40.966   8.818   2.402  1.00 96.49           O  
ATOM   1119  CG  GLU A 141     -41.046   9.795  -2.042  1.00 96.49           C  
ATOM   1120  CD  GLU A 141     -42.102   9.670  -3.129  1.00 96.49           C  
ATOM   1121  OE1 GLU A 141     -41.998  10.372  -4.160  1.00 96.49           O  
ATOM   1122  OE2 GLU A 141     -43.043   8.865  -2.947  1.00 96.49           O  
ATOM   1123  N   LEU A 142     -40.582   6.847   1.465  1.00 96.69           N  
ATOM   1124  CA  LEU A 142     -40.972   6.071   2.637  1.00 96.69           C  
ATOM   1125  C   LEU A 142     -40.021   6.332   3.801  1.00 96.69           C  
ATOM   1126  CB  LEU A 142     -40.996   4.577   2.308  1.00 96.69           C  
ATOM   1127  O   LEU A 142     -40.458   6.478   4.944  1.00 96.69           O  
ATOM   1128  CG  LEU A 142     -42.198   4.080   1.502  1.00 96.69           C  
ATOM   1129  CD1 LEU A 142     -41.966   2.647   1.033  1.00 96.69           C  
ATOM   1130  CD2 LEU A 142     -43.474   4.176   2.331  1.00 96.69           C  
ATOM   1131  N   ALA A 143     -38.694   6.362   3.450  1.00 96.12           N  
ATOM   1132  CA  ALA A 143     -37.692   6.625   4.479  1.00 96.12           C  
ATOM   1133  C   ALA A 143     -37.891   8.006   5.097  1.00 96.12           C  
ATOM   1134  CB  ALA A 143     -36.286   6.504   3.896  1.00 96.12           C  
ATOM   1135  O   ALA A 143     -37.832   8.161   6.319  1.00 96.12           O  
ATOM   1136  N   SER A 144     -38.132   8.977   4.209  1.00 96.83           N  
ATOM   1137  CA  SER A 144     -38.374  10.341   4.666  1.00 96.83           C  
ATOM   1138  C   SER A 144     -39.665  10.433   5.473  1.00 96.83           C  
ATOM   1139  CB  SER A 144     -38.436  11.302   3.478  1.00 96.83           C  
ATOM   1140  O   SER A 144     -39.702  11.075   6.525  1.00 96.83           O  
ATOM   1141  OG  SER A 144     -38.658  12.631   3.917  1.00 96.83           O  
ATOM   1142  N   ALA A 145     -40.749   9.814   4.970  1.00 97.22           N  
ATOM   1143  CA  ALA A 145     -42.037   9.805   5.658  1.00 97.22           C  
ATOM   1144  C   ALA A 145     -41.920   9.158   7.035  1.00 97.22           C  
ATOM   1145  CB  ALA A 145     -43.084   9.076   4.819  1.00 97.22           C  
ATOM   1146  O   ALA A 145     -42.520   9.631   8.003  1.00 97.22           O  
ATOM   1147  N   LEU A 146     -41.206   8.038   7.125  1.00 97.39           N  
ATOM   1148  CA  LEU A 146     -40.990   7.351   8.394  1.00 97.39           C  
ATOM   1149  C   LEU A 146     -40.254   8.251   9.381  1.00 97.39           C  
ATOM   1150  CB  LEU A 146     -40.197   6.059   8.176  1.00 97.39           C  
ATOM   1151  O   LEU A 146     -40.664   8.377  10.537  1.00 97.39           O  
ATOM   1152  CG  LEU A 146     -39.910   5.221   9.423  1.00 97.39           C  
ATOM   1153  CD1 LEU A 146     -41.213   4.720  10.037  1.00 97.39           C  
ATOM   1154  CD2 LEU A 146     -38.989   4.054   9.083  1.00 97.39           C  
ATOM   1155  N   LYS A 147     -39.149   8.893   8.891  1.00 97.27           N  
ATOM   1156  CA  LYS A 147     -38.378   9.794   9.744  1.00 97.27           C  
ATOM   1157  C   LYS A 147     -39.238  10.953  10.239  1.00 97.27           C  
ATOM   1158  CB  LYS A 147     -37.158  10.329   8.994  1.00 97.27           C  
ATOM   1159  O   LYS A 147     -39.196  11.304  11.419  1.00 97.27           O  
ATOM   1160  CG  LYS A 147     -36.203  11.136   9.861  1.00 97.27           C  
ATOM   1161  CD  LYS A 147     -34.916  11.468   9.117  1.00 97.27           C  
ATOM   1162  CE  LYS A 147     -33.939  12.231  10.001  1.00 97.27           C  
ATOM   1163  NZ  LYS A 147     -32.674  12.556   9.277  1.00 97.27           N  
ATOM   1164  N   GLN A 148     -40.019  11.511   9.369  1.00 97.25           N  
ATOM   1165  CA  GLN A 148     -40.894  12.628   9.709  1.00 97.25           C  
ATOM   1166  C   GLN A 148     -41.954  12.208  10.723  1.00 97.25           C  
ATOM   1167  CB  GLN A 148     -41.562  13.189   8.453  1.00 97.25           C  
ATOM   1168  O   GLN A 148     -42.226  12.933  11.682  1.00 97.25           O  
ATOM   1169  CG  GLN A 148     -40.629  14.012   7.575  1.00 97.25           C  
ATOM   1170  CD  GLN A 148     -41.303  14.514   6.311  1.00 97.25           C  
ATOM   1171  NE2 GLN A 148     -40.632  15.412   5.598  1.00 97.25           N  
ATOM   1172  OE1 GLN A 148     -42.418  14.098   5.979  1.00 97.25           O  
ATOM   1173  N   SER A 149     -42.596  11.050  10.510  1.00 97.33           N  
ATOM   1174  CA  SER A 149     -43.616  10.539  11.419  1.00 97.33           C  
ATOM   1175  C   SER A 149     -43.036  10.263  12.802  1.00 97.33           C  
ATOM   1176  CB  SER A 149     -44.245   9.263  10.858  1.00 97.33           C  
ATOM   1177  O   SER A 149     -43.684  10.526  13.817  1.00 97.33           O  
ATOM   1178  OG  SER A 149     -45.055   9.555   9.732  1.00 97.33           O  
ATOM   1179  N   GLN A 150     -41.822   9.774  12.873  1.00 97.24           N  
ATOM   1180  CA  GLN A 150     -41.155   9.507  14.143  1.00 97.24           C  
ATOM   1181  C   GLN A 150     -40.887  10.801  14.906  1.00 97.24           C  
ATOM   1182  CB  GLN A 150     -39.845   8.752  13.913  1.00 97.24           C  
ATOM   1183  O   GLN A 150     -41.099  10.868  16.119  1.00 97.24           O  
ATOM   1184  CG  GLN A 150     -40.036   7.290  13.534  1.00 97.24           C  
ATOM   1185  CD  GLN A 150     -38.736   6.609  13.149  1.00 97.24           C  
ATOM   1186  NE2 GLN A 150     -38.671   5.297  13.350  1.00 97.24           N  
ATOM   1187  OE1 GLN A 150     -37.798   7.256  12.672  1.00 97.24           O  
ATOM   1188  N   LEU A 151     -40.441  11.886  14.170  1.00 97.34           N  
ATOM   1189  CA  LEU A 151     -40.193  13.185  14.785  1.00 97.34           C  
ATOM   1190  C   LEU A 151     -41.492  13.807  15.286  1.00 97.34           C  
ATOM   1191  CB  LEU A 151     -39.512  14.129  13.790  1.00 97.34           C  
ATOM   1192  O   LEU A 151     -41.537  14.362  16.386  1.00 97.34           O  
ATOM   1193  CG  LEU A 151     -38.037  13.854  13.495  1.00 97.34           C  
ATOM   1194  CD1 LEU A 151     -37.555  14.729  12.343  1.00 97.34           C  
ATOM   1195  CD2 LEU A 151     -37.190  14.087  14.741  1.00 97.34           C  
ATOM   1196  N   GLN A 152     -42.509  13.666  14.489  1.00 97.20           N  
ATOM   1197  CA  GLN A 152     -43.814  14.203  14.859  1.00 97.20           C  
ATOM   1198  C   GLN A 152     -44.387  13.472  16.070  1.00 97.20           C  
ATOM   1199  CB  GLN A 152     -44.786  14.112  13.682  1.00 97.20           C  
ATOM   1200  O   GLN A 152     -44.960  14.097  16.965  1.00 97.20           O  
ATOM   1201  CG  GLN A 152     -44.518  15.131  12.583  1.00 97.20           C  
ATOM   1202  CD  GLN A 152     -45.448  14.971  11.395  1.00 97.20           C  
ATOM   1203  NE2 GLN A 152     -45.442  15.954  10.500  1.00 97.20           N  
ATOM   1204  OE1 GLN A 152     -46.167  13.973  11.282  1.00 97.20           O  
ATOM   1205  N   ALA A 153     -44.266  12.164  16.049  1.00 96.87           N  
ATOM   1206  CA  ALA A 153     -44.736  11.359  17.174  1.00 96.87           C  
ATOM   1207  C   ALA A 153     -44.049  11.775  18.471  1.00 96.87           C  
ATOM   1208  CB  ALA A 153     -44.500   9.875  16.902  1.00 96.87           C  
ATOM   1209  O   ALA A 153     -44.706  11.948  19.501  1.00 96.87           O  
ATOM   1210  N   GLU A 154     -42.746  11.967  18.402  1.00 96.22           N  
ATOM   1211  CA  GLU A 154     -41.974  12.368  19.575  1.00 96.22           C  
ATOM   1212  C   GLU A 154     -42.430  13.727  20.097  1.00 96.22           C  
ATOM   1213  CB  GLU A 154     -40.479  12.404  19.248  1.00 96.22           C  
ATOM   1214  O   GLU A 154     -42.597  13.910  21.304  1.00 96.22           O  
ATOM   1215  CG  GLU A 154     -39.587  12.578  20.468  1.00 96.22           C  
ATOM   1216  CD  GLU A 154     -38.104  12.486  20.145  1.00 96.22           C  
ATOM   1217  OE1 GLU A 154     -37.273  12.568  21.078  1.00 96.22           O  
ATOM   1218  OE2 GLU A 154     -37.770  12.333  18.949  1.00 96.22           O  
ATOM   1219  N   HIS A 155     -42.573  14.662  19.185  1.00 96.36           N  
ATOM   1220  CA  HIS A 155     -42.996  16.011  19.544  1.00 96.36           C  
ATOM   1221  C   HIS A 155     -44.390  16.005  20.162  1.00 96.36           C  
ATOM   1222  CB  HIS A 155     -42.969  16.925  18.318  1.00 96.36           C  
ATOM   1223  O   HIS A 155     -44.608  16.598  21.221  1.00 96.36           O  
ATOM   1224  CG  HIS A 155     -43.372  18.335  18.612  1.00 96.36           C  
ATOM   1225  CD2 HIS A 155     -44.462  19.045  18.237  1.00 96.36           C  
ATOM   1226  ND1 HIS A 155     -42.604  19.184  19.380  1.00 96.36           N  
ATOM   1227  CE1 HIS A 155     -43.208  20.357  19.465  1.00 96.36           C  
ATOM   1228  NE2 HIS A 155     -44.337  20.299  18.780  1.00 96.36           N  
ATOM   1229  N   GLU A 156     -45.338  15.365  19.536  1.00 96.21           N  
ATOM   1230  CA  GLU A 156     -46.726  15.355  19.986  1.00 96.21           C  
ATOM   1231  C   GLU A 156     -46.870  14.629  21.320  1.00 96.21           C  
ATOM   1232  CB  GLU A 156     -47.627  14.704  18.933  1.00 96.21           C  
ATOM   1233  O   GLU A 156     -47.603  15.080  22.203  1.00 96.21           O  
ATOM   1234  CG  GLU A 156     -49.112  14.949  19.158  1.00 96.21           C  
ATOM   1235  CD  GLU A 156     -49.979  14.487  17.998  1.00 96.21           C  
ATOM   1236  OE1 GLU A 156     -51.223  14.461  18.141  1.00 96.21           O  
ATOM   1237  OE2 GLU A 156     -49.410  14.147  16.936  1.00 96.21           O  
ATOM   1238  N   LEU A 157     -46.207  13.517  21.430  1.00 95.21           N  
ATOM   1239  CA  LEU A 157     -46.271  12.758  22.674  1.00 95.21           C  
ATOM   1240  C   LEU A 157     -45.630  13.535  23.818  1.00 95.21           C  
ATOM   1241  CB  LEU A 157     -45.578  11.402  22.511  1.00 95.21           C  
ATOM   1242  O   LEU A 157     -46.125  13.507  24.948  1.00 95.21           O  
ATOM   1243  CG  LEU A 157     -46.327  10.353  21.688  1.00 95.21           C  
ATOM   1244  CD1 LEU A 157     -45.432   9.146  21.428  1.00 95.21           C  
ATOM   1245  CD2 LEU A 157     -47.609   9.931  22.398  1.00 95.21           C  
ATOM   1246  N   SER A 158     -44.561  14.267  23.546  1.00 95.21           N  
ATOM   1247  CA  SER A 158     -43.917  15.108  24.550  1.00 95.21           C  
ATOM   1248  C   SER A 158     -44.838  16.238  24.997  1.00 95.21           C  
ATOM   1249  CB  SER A 158     -42.611  15.689  24.006  1.00 95.21           C  
ATOM   1250  O   SER A 158     -44.930  16.536  26.190  1.00 95.21           O  
ATOM   1251  OG  SER A 158     -42.157  16.756  24.820  1.00 95.21           O  
ATOM   1252  N   GLN A 159     -45.466  16.886  24.041  1.00 94.60           N  
ATOM   1253  CA  GLN A 159     -46.396  17.970  24.341  1.00 94.60           C  
ATOM   1254  C   GLN A 159     -47.566  17.473  25.186  1.00 94.60           C  
ATOM   1255  CB  GLN A 159     -46.914  18.606  23.051  1.00 94.60           C  
ATOM   1256  O   GLN A 159     -48.000  18.156  26.116  1.00 94.60           O  
ATOM   1257  CG  GLN A 159     -45.869  19.430  22.309  1.00 94.60           C  
ATOM   1258  CD  GLN A 159     -45.423  20.652  23.091  1.00 94.60           C  
ATOM   1259  NE2 GLN A 159     -44.163  21.038  22.919  1.00 94.60           N  
ATOM   1260  OE1 GLN A 159     -46.204  21.244  23.842  1.00 94.60           O  
ATOM   1261  N   ARG A 160     -47.993  16.255  24.807  1.00 92.63           N  
ATOM   1262  CA  ARG A 160     -49.107  15.680  25.554  1.00 92.63           C  
ATOM   1263  C   ARG A 160     -48.688  15.325  26.976  1.00 92.63           C  
ATOM   1264  CB  ARG A 160     -49.649  14.439  24.841  1.00 92.63           C  
ATOM   1265  O   ARG A 160     -49.465  15.495  27.918  1.00 92.63           O  
ATOM   1266  CG  ARG A 160     -51.060  14.056  25.257  1.00 92.63           C  
ATOM   1267  CD  ARG A 160     -52.098  14.997  24.660  1.00 92.63           C  
ATOM   1268  NE  ARG A 160     -53.457  14.510  24.883  1.00 92.63           N  
ATOM   1269  NH1 ARG A 160     -54.482  16.511  24.350  1.00 92.63           N  
ATOM   1270  NH2 ARG A 160     -55.745  14.698  24.960  1.00 92.63           N  
ATOM   1271  CZ  ARG A 160     -54.558  15.241  24.730  1.00 92.63           C  
ATOM   1272  N   ARG A 161     -47.510  14.908  27.181  1.00 91.93           N  
ATOM   1273  CA  ARG A 161     -46.977  14.587  28.501  1.00 91.93           C  
ATOM   1274  C   ARG A 161     -46.890  15.834  29.375  1.00 91.93           C  
ATOM   1275  CB  ARG A 161     -45.599  13.935  28.381  1.00 91.93           C  
ATOM   1276  O   ARG A 161     -47.227  15.793  30.560  1.00 91.93           O  
ATOM   1277  CG  ARG A 161     -45.644  12.472  27.969  1.00 91.93           C  
ATOM   1278  CD  ARG A 161     -44.247  11.878  27.844  1.00 91.93           C  
ATOM   1279  NE  ARG A 161     -44.265  10.604  27.130  1.00 91.93           N  
ATOM   1280  NH1 ARG A 161     -41.969  10.447  26.932  1.00 91.93           N  
ATOM   1281  NH2 ARG A 161     -43.314   8.801  26.073  1.00 91.93           N  
ATOM   1282  CZ  ARG A 161     -43.183   9.953  26.713  1.00 91.93           C  
ATOM   1283  N   ILE A 162     -46.419  16.928  28.782  1.00 93.33           N  
ATOM   1284  CA  ILE A 162     -46.332  18.203  29.485  1.00 93.33           C  
ATOM   1285  C   ILE A 162     -47.726  18.646  29.925  1.00 93.33           C  
ATOM   1286  CB  ILE A 162     -45.679  19.291  28.603  1.00 93.33           C  
ATOM   1287  O   ILE A 162     -47.919  19.064  31.069  1.00 93.33           O  
ATOM   1288  CG1 ILE A 162     -44.192  18.983  28.390  1.00 93.33           C  
ATOM   1289  CG2 ILE A 162     -45.867  20.677  29.226  1.00 93.33           C  
ATOM   1290  CD1 ILE A 162     -43.523  19.858  27.339  1.00 93.33           C  
ATOM   1291  N   LEU A 163     -48.647  18.548  28.998  1.00 92.48           N  
ATOM   1292  CA  LEU A 163     -50.026  18.918  29.299  1.00 92.48           C  
ATOM   1293  C   LEU A 163     -50.605  18.018  30.385  1.00 92.48           C  
ATOM   1294  CB  LEU A 163     -50.890  18.836  28.038  1.00 92.48           C  
ATOM   1295  O   LEU A 163     -51.282  18.497  31.298  1.00 92.48           O  
ATOM   1296  CG  LEU A 163     -52.356  19.243  28.193  1.00 92.48           C  
ATOM   1297  CD1 LEU A 163     -52.459  20.698  28.636  1.00 92.48           C  
ATOM   1298  CD2 LEU A 163     -53.114  19.021  26.888  1.00 92.48           C  
ATOM   1299  N   HIS A 164     -50.347  16.733  30.208  1.00 90.30           N  
ATOM   1300  CA  HIS A 164     -50.808  15.761  31.193  1.00 90.30           C  
ATOM   1301  C   HIS A 164     -50.265  16.083  32.581  1.00 90.30           C  
ATOM   1302  CB  HIS A 164     -50.396  14.346  30.783  1.00 90.30           C  
ATOM   1303  O   HIS A 164     -50.999  16.021  33.569  1.00 90.30           O  
ATOM   1304  CG  HIS A 164     -50.917  13.281  31.695  1.00 90.30           C  
ATOM   1305  CD2 HIS A 164     -52.111  12.644  31.727  1.00 90.30           C  
ATOM   1306  ND1 HIS A 164     -50.172  12.759  32.730  1.00 90.30           N  
ATOM   1307  CE1 HIS A 164     -50.888  11.843  33.361  1.00 90.30           C  
ATOM   1308  NE2 HIS A 164     -52.068  11.754  32.771  1.00 90.30           N  
ATOM   1309  N   ASN A 165     -49.014  16.390  32.696  1.00 92.37           N  
ATOM   1310  CA  ASN A 165     -48.390  16.744  33.967  1.00 92.37           C  
ATOM   1311  C   ASN A 165     -49.002  18.011  34.557  1.00 92.37           C  
ATOM   1312  CB  ASN A 165     -46.879  16.915  33.794  1.00 92.37           C  
ATOM   1313  O   ASN A 165     -49.230  18.091  35.766  1.00 92.37           O  
ATOM   1314  CG  ASN A 165     -46.153  15.590  33.667  1.00 92.37           C  
ATOM   1315  ND2 ASN A 165     -44.970  15.618  33.065  1.00 92.37           N  
ATOM   1316  OD1 ASN A 165     -46.651  14.550  34.106  1.00 92.37           O  
ATOM   1317  N   LYS A 166     -49.234  19.028  33.726  1.00 94.00           N  
ATOM   1318  CA  LYS A 166     -49.859  20.272  34.166  1.00 94.00           C  
ATOM   1319  C   LYS A 166     -51.262  20.020  34.712  1.00 94.00           C  
ATOM   1320  CB  LYS A 166     -49.917  21.279  33.017  1.00 94.00           C  
ATOM   1321  O   LYS A 166     -51.633  20.558  35.757  1.00 94.00           O  
ATOM   1322  CG  LYS A 166     -48.588  21.956  32.718  1.00 94.00           C  
ATOM   1323  CD  LYS A 166     -48.731  23.018  31.635  1.00 94.00           C  
ATOM   1324  CE  LYS A 166     -47.392  23.663  31.303  1.00 94.00           C  
ATOM   1325  NZ  LYS A 166     -47.526  24.695  30.232  1.00 94.00           N  
ATOM   1326  N   GLN A 167     -51.981  19.231  33.973  1.00 92.58           N  
ATOM   1327  CA  GLN A 167     -53.355  18.922  34.357  1.00 92.58           C  
ATOM   1328  C   GLN A 167     -53.395  18.096  35.639  1.00 92.58           C  
ATOM   1329  CB  GLN A 167     -54.073  18.178  33.230  1.00 92.58           C  
ATOM   1330  O   GLN A 167     -54.295  18.265  36.464  1.00 92.58           O  
ATOM   1331  CG  GLN A 167     -54.386  19.048  32.020  1.00 92.58           C  
ATOM   1332  CD  GLN A 167     -54.939  18.252  30.853  1.00 92.58           C  
ATOM   1333  NE2 GLN A 167     -55.618  18.936  29.938  1.00 92.58           N  
ATOM   1334  OE1 GLN A 167     -54.757  17.033  30.773  1.00 92.58           O  
ATOM   1335  N   ARG A 168     -52.492  17.235  35.767  1.00 93.20           N  
ATOM   1336  CA  ARG A 168     -52.370  16.448  36.990  1.00 93.20           C  
ATOM   1337  C   ARG A 168     -52.134  17.347  38.198  1.00 93.20           C  
ATOM   1338  CB  ARG A 168     -51.233  15.431  36.863  1.00 93.20           C  
ATOM   1339  O   ARG A 168     -52.730  17.142  39.258  1.00 93.20           O  
ATOM   1340  CG  ARG A 168     -51.096  14.508  38.063  1.00 93.20           C  
ATOM   1341  CD  ARG A 168     -49.967  13.504  37.877  1.00 93.20           C  
ATOM   1342  NE  ARG A 168     -49.745  12.712  39.083  1.00 93.20           N  
ATOM   1343  NH1 ARG A 168     -48.017  11.463  38.194  1.00 93.20           N  
ATOM   1344  NH2 ARG A 168     -48.707  11.102  40.350  1.00 93.20           N  
ATOM   1345  CZ  ARG A 168     -48.824  11.761  39.206  1.00 93.20           C  
ATOM   1346  N   HIS A 169     -51.250  18.332  38.037  1.00 93.63           N  
ATOM   1347  CA  HIS A 169     -50.974  19.302  39.091  1.00 93.63           C  
ATOM   1348  C   HIS A 169     -52.228  20.088  39.458  1.00 93.63           C  
ATOM   1349  CB  HIS A 169     -49.862  20.260  38.659  1.00 93.63           C  
ATOM   1350  O   HIS A 169     -52.508  20.303  40.640  1.00 93.63           O  
ATOM   1351  CG  HIS A 169     -48.487  19.691  38.815  1.00 93.63           C  
ATOM   1352  CD2 HIS A 169     -47.498  19.498  37.911  1.00 93.63           C  
ATOM   1353  ND1 HIS A 169     -48.000  19.241  40.022  1.00 93.63           N  
ATOM   1354  CE1 HIS A 169     -46.767  18.795  39.854  1.00 93.63           C  
ATOM   1355  NE2 HIS A 169     -46.438  18.940  38.582  1.00 93.63           N  
ATOM   1356  N   PHE A 170     -52.983  20.544  38.490  1.00 93.84           N  
ATOM   1357  CA  PHE A 170     -54.208  21.305  38.706  1.00 93.84           C  
ATOM   1358  C   PHE A 170     -55.242  20.466  39.447  1.00 93.84           C  
ATOM   1359  CB  PHE A 170     -54.783  21.789  37.371  1.00 93.84           C  
ATOM   1360  O   PHE A 170     -55.895  20.952  40.373  1.00 93.84           O  
ATOM   1361  CG  PHE A 170     -55.946  22.733  37.519  1.00 93.84           C  
ATOM   1362  CD1 PHE A 170     -57.250  22.283  37.349  1.00 93.84           C  
ATOM   1363  CD2 PHE A 170     -55.736  24.071  37.827  1.00 93.84           C  
ATOM   1364  CE1 PHE A 170     -58.329  23.155  37.485  1.00 93.84           C  
ATOM   1365  CE2 PHE A 170     -56.808  24.947  37.964  1.00 93.84           C  
ATOM   1366  CZ  PHE A 170     -58.104  24.488  37.792  1.00 93.84           C  
ATOM   1367  N   ARG A 171     -55.357  19.237  39.007  1.00 93.61           N  
ATOM   1368  CA  ARG A 171     -56.325  18.358  39.655  1.00 93.61           C  
ATOM   1369  C   ARG A 171     -55.938  18.090  41.105  1.00 93.61           C  
ATOM   1370  CB  ARG A 171     -56.448  17.037  38.893  1.00 93.61           C  
ATOM   1371  O   ARG A 171     -56.803  17.997  41.978  1.00 93.61           O  
ATOM   1372  CG  ARG A 171     -57.146  17.164  37.548  1.00 93.61           C  
ATOM   1373  CD  ARG A 171     -57.553  15.806  36.994  1.00 93.61           C  
ATOM   1374  NE  ARG A 171     -56.397  14.939  36.787  1.00 93.61           N  
ATOM   1375  NH1 ARG A 171     -55.885  15.774  34.695  1.00 93.61           N  
ATOM   1376  NH2 ARG A 171     -54.602  14.112  35.616  1.00 93.61           N  
ATOM   1377  CZ  ARG A 171     -55.631  14.944  35.700  1.00 93.61           C  
ATOM   1378  N   LYS A 172     -54.713  17.968  41.344  1.00 94.00           N  
ATOM   1379  CA  LYS A 172     -54.220  17.790  42.707  1.00 94.00           C  
ATOM   1380  C   LYS A 172     -54.610  18.972  43.591  1.00 94.00           C  
ATOM   1381  CB  LYS A 172     -52.701  17.613  42.710  1.00 94.00           C  
ATOM   1382  O   LYS A 172     -55.016  18.786  44.740  1.00 94.00           O  
ATOM   1383  CG  LYS A 172     -52.127  17.220  44.063  1.00 94.00           C  
ATOM   1384  CD  LYS A 172     -50.638  16.914  43.971  1.00 94.00           C  
ATOM   1385  CE  LYS A 172     -50.062  16.517  45.323  1.00 94.00           C  
ATOM   1386  NZ  LYS A 172     -48.601  16.218  45.238  1.00 94.00           N  
ATOM   1387  N   GLN A 173     -54.514  20.207  43.055  1.00 93.84           N  
ATOM   1388  CA  GLN A 173     -54.893  21.422  43.769  1.00 93.84           C  
ATOM   1389  C   GLN A 173     -56.396  21.459  44.032  1.00 93.84           C  
ATOM   1390  CB  GLN A 173     -54.467  22.663  42.984  1.00 93.84           C  
ATOM   1391  O   GLN A 173     -56.832  21.864  45.112  1.00 93.84           O  
ATOM   1392  CG  GLN A 173     -52.963  22.899  42.976  1.00 93.84           C  
ATOM   1393  CD  GLN A 173     -52.569  24.154  42.220  1.00 93.84           C  
ATOM   1394  NE2 GLN A 173     -51.303  24.541  42.330  1.00 93.84           N  
ATOM   1395  OE1 GLN A 173     -53.397  24.770  41.541  1.00 93.84           O  
ATOM   1396  N   GLN A 174     -57.143  20.996  43.034  1.00 93.08           N  
ATOM   1397  CA  GLN A 174     -58.596  20.960  43.162  1.00 93.08           C  
ATOM   1398  C   GLN A 174     -59.029  19.966  44.235  1.00 93.08           C  
ATOM   1399  CB  GLN A 174     -59.244  20.603  41.823  1.00 93.08           C  
ATOM   1400  O   GLN A 174     -60.007  20.201  44.948  1.00 93.08           O  
ATOM   1401  CG  GLN A 174     -59.130  21.700  40.773  1.00 93.08           C  
ATOM   1402  CD  GLN A 174     -59.869  21.364  39.491  1.00 93.08           C  
ATOM   1403  NE2 GLN A 174     -59.247  21.655  38.354  1.00 93.08           N  
ATOM   1404  OE1 GLN A 174     -60.991  20.848  39.523  1.00 93.08           O  
ATOM   1405  N   ARG A 175     -58.295  18.906  44.345  1.00 92.27           N  
ATOM   1406  CA  ARG A 175     -58.589  17.896  45.357  1.00 92.27           C  
ATOM   1407  C   ARG A 175     -58.346  18.441  46.761  1.00 92.27           C  
ATOM   1408  CB  ARG A 175     -57.743  16.642  45.128  1.00 92.27           C  
ATOM   1409  O   ARG A 175     -59.104  18.145  47.687  1.00 92.27           O  
ATOM   1410  CG  ARG A 175     -58.180  15.815  43.929  1.00 92.27           C  
ATOM   1411  CD  ARG A 175     -57.292  14.593  43.733  1.00 92.27           C  
ATOM   1412  NE  ARG A 175     -57.584  13.911  42.476  1.00 92.27           N  
ATOM   1413  NH1 ARG A 175     -57.139  11.793  43.283  1.00 92.27           N  
ATOM   1414  NH2 ARG A 175     -57.793  12.081  41.105  1.00 92.27           N  
ATOM   1415  CZ  ARG A 175     -57.505  12.596  42.291  1.00 92.27           C  
ATOM   1416  N   LEU A 176     -57.314  19.239  46.911  1.00 92.39           N  
ATOM   1417  CA  LEU A 176     -56.998  19.876  48.186  1.00 92.39           C  
ATOM   1418  C   LEU A 176     -58.078  20.879  48.574  1.00 92.39           C  
ATOM   1419  CB  LEU A 176     -55.638  20.575  48.114  1.00 92.39           C  
ATOM   1420  O   LEU A 176     -58.467  20.958  49.742  1.00 92.39           O  
ATOM   1421  CG  LEU A 176     -54.408  19.665  48.097  1.00 92.39           C  
ATOM   1422  CD1 LEU A 176     -53.160  20.467  47.744  1.00 92.39           C  
ATOM   1423  CD2 LEU A 176     -54.239  18.969  49.444  1.00 92.39           C  
ATOM   1424  N   GLN A 177     -58.575  21.608  47.587  1.00 90.15           N  
ATOM   1425  CA  GLN A 177     -59.601  22.622  47.808  1.00 90.15           C  
ATOM   1426  C   GLN A 177     -60.952  21.981  48.109  1.00 90.15           C  
ATOM   1427  CB  GLN A 177     -59.715  23.543  46.592  1.00 90.15           C  
ATOM   1428  O   GLN A 177     -61.800  22.588  48.766  1.00 90.15           O  
ATOM   1429  CG  GLN A 177     -58.512  24.456  46.397  1.00 90.15           C  
ATOM   1430  CD  GLN A 177     -58.613  25.299  45.140  1.00 90.15           C  
ATOM   1431  NE2 GLN A 177     -57.615  26.146  44.912  1.00 90.15           N  
ATOM   1432  OE1 GLN A 177     -59.579  25.189  44.379  1.00 90.15           O  
ATOM   1433  N   ALA A 178     -61.183  20.795  47.559  1.00 90.30           N  
ATOM   1434  CA  ALA A 178     -62.434  20.061  47.730  1.00 90.30           C  
ATOM   1435  C   ALA A 178     -62.640  19.661  49.188  1.00 90.30           C  
ATOM   1436  CB  ALA A 178     -62.453  18.825  46.835  1.00 90.30           C  
ATOM   1437  O   ALA A 178     -63.769  19.412  49.617  1.00 90.30           O  
ATOM   1438  N   GLU A 179     -61.560  19.686  50.086  1.00 88.22           N  
ATOM   1439  CA  GLU A 179     -61.627  19.306  51.494  1.00 88.22           C  
ATOM   1440  C   GLU A 179     -62.507  20.269  52.284  1.00 88.22           C  
ATOM   1441  CB  GLU A 179     -60.224  19.255  52.104  1.00 88.22           C  
ATOM   1442  O   GLU A 179     -63.093  19.891  53.301  1.00 88.22           O  
ATOM   1443  CG  GLU A 179     -59.448  17.991  51.759  1.00 88.22           C  
ATOM   1444  CD  GLU A 179     -58.062  17.949  52.382  1.00 88.22           C  
ATOM   1445  OE1 GLU A 179     -57.311  16.981  52.125  1.00 88.22           O  
ATOM   1446  OE2 GLU A 179     -57.724  18.892  53.132  1.00 88.22           O  
ATOM   1447  N   GLU A 180     -62.794  21.478  51.740  1.00 90.26           N  
ATOM   1448  CA  GLU A 180     -63.550  22.525  52.422  1.00 90.26           C  
ATOM   1449  C   GLU A 180     -65.008  22.533  51.974  1.00 90.26           C  
ATOM   1450  CB  GLU A 180     -62.915  23.895  52.174  1.00 90.26           C  
ATOM   1451  O   GLU A 180     -65.835  23.247  52.546  1.00 90.26           O  
ATOM   1452  CG  GLU A 180     -61.515  24.039  52.753  1.00 90.26           C  
ATOM   1453  CD  GLU A 180     -60.967  25.454  52.653  1.00 90.26           C  
ATOM   1454  OE1 GLU A 180     -59.896  25.732  53.238  1.00 90.26           O  
ATOM   1455  OE2 GLU A 180     -61.615  26.291  51.986  1.00 90.26           O  
ATOM   1456  N   LEU A 181     -65.409  21.674  51.010  1.00 91.27           N  
ATOM   1457  CA  LEU A 181     -66.758  21.631  50.457  1.00 91.27           C  
ATOM   1458  C   LEU A 181     -67.642  20.676  51.253  1.00 91.27           C  
ATOM   1459  CB  LEU A 181     -66.722  21.206  48.987  1.00 91.27           C  
ATOM   1460  O   LEU A 181     -67.138  19.774  51.927  1.00 91.27           O  
ATOM   1461  CG  LEU A 181     -66.092  22.199  48.009  1.00 91.27           C  
ATOM   1462  CD1 LEU A 181     -65.814  21.523  46.671  1.00 91.27           C  
ATOM   1463  CD2 LEU A 181     -66.996  23.413  47.823  1.00 91.27           C  
ATOM   1464  N   PRO A 182     -68.950  20.925  51.393  1.00 92.83           N  
ATOM   1465  CA  PRO A 182     -69.905  19.969  51.958  1.00 92.83           C  
ATOM   1466  C   PRO A 182     -69.819  18.592  51.305  1.00 92.83           C  
ATOM   1467  CB  PRO A 182     -71.263  20.621  51.681  1.00 92.83           C  
ATOM   1468  O   PRO A 182     -69.374  18.474  50.160  1.00 92.83           O  
ATOM   1469  CG  PRO A 182     -70.943  22.042  51.349  1.00 92.83           C  
ATOM   1470  CD  PRO A 182     -69.533  22.107  50.836  1.00 92.83           C  
ATOM   1471  N   GLU A 183     -70.066  17.565  52.049  1.00 90.18           N  
ATOM   1472  CA  GLU A 183     -69.836  16.159  51.728  1.00 90.18           C  
ATOM   1473  C   GLU A 183     -70.370  15.814  50.341  1.00 90.18           C  
ATOM   1474  CB  GLU A 183     -70.482  15.255  52.781  1.00 90.18           C  
ATOM   1475  O   GLU A 183     -69.693  15.144  49.559  1.00 90.18           O  
ATOM   1476  CG  GLU A 183     -69.629  15.052  54.025  1.00 90.18           C  
ATOM   1477  CD  GLU A 183     -68.402  14.188  53.777  1.00 90.18           C  
ATOM   1478  OE1 GLU A 183     -67.413  14.307  54.535  1.00 90.18           O  
ATOM   1479  OE2 GLU A 183     -68.430  13.387  52.816  1.00 90.18           O  
ATOM   1480  N   LYS A 184     -71.548  16.235  50.042  1.00 92.56           N  
ATOM   1481  CA  LYS A 184     -72.173  15.899  48.766  1.00 92.56           C  
ATOM   1482  C   LYS A 184     -71.403  16.511  47.599  1.00 92.56           C  
ATOM   1483  CB  LYS A 184     -73.627  16.371  48.739  1.00 92.56           C  
ATOM   1484  O   LYS A 184     -71.168  15.847  46.587  1.00 92.56           O  
ATOM   1485  CG  LYS A 184     -74.433  15.826  47.570  1.00 92.56           C  
ATOM   1486  CD  LYS A 184     -75.877  16.310  47.612  1.00 92.56           C  
ATOM   1487  CE  LYS A 184     -76.652  15.871  46.377  1.00 92.56           C  
ATOM   1488  NZ  LYS A 184     -78.067  16.347  46.412  1.00 92.56           N  
ATOM   1489  N   GLU A 185     -70.999  17.783  47.669  1.00 92.41           N  
ATOM   1490  CA  GLU A 185     -70.270  18.493  46.622  1.00 92.41           C  
ATOM   1491  C   GLU A 185     -68.854  17.944  46.468  1.00 92.41           C  
ATOM   1492  CB  GLU A 185     -70.222  19.993  46.922  1.00 92.41           C  
ATOM   1493  O   GLU A 185     -68.330  17.869  45.354  1.00 92.41           O  
ATOM   1494  CG  GLU A 185     -71.569  20.689  46.791  1.00 92.41           C  
ATOM   1495  CD  GLU A 185     -71.511  22.174  47.114  1.00 92.41           C  
ATOM   1496  OE1 GLU A 185     -72.578  22.787  47.344  1.00 92.41           O  
ATOM   1497  OE2 GLU A 185     -70.390  22.729  47.135  1.00 92.41           O  
ATOM   1498  N   LYS A 186     -68.223  17.588  47.573  1.00 92.29           N  
ATOM   1499  CA  LYS A 186     -66.896  16.978  47.573  1.00 92.29           C  
ATOM   1500  C   LYS A 186     -66.889  15.678  46.774  1.00 92.29           C  
ATOM   1501  CB  LYS A 186     -66.426  16.716  49.004  1.00 92.29           C  
ATOM   1502  O   LYS A 186     -66.006  15.459  45.943  1.00 92.29           O  
ATOM   1503  CG  LYS A 186     -65.034  16.108  49.097  1.00 92.29           C  
ATOM   1504  CD  LYS A 186     -64.638  15.835  50.542  1.00 92.29           C  
ATOM   1505  CE  LYS A 186     -63.300  15.114  50.629  1.00 92.29           C  
ATOM   1506  NZ  LYS A 186     -62.914  14.832  52.044  1.00 92.29           N  
ATOM   1507  N   HIS A 187     -67.833  14.768  47.107  1.00 91.95           N  
ATOM   1508  CA  HIS A 187     -67.949  13.486  46.422  1.00 91.95           C  
ATOM   1509  C   HIS A 187     -68.135  13.678  44.921  1.00 91.95           C  
ATOM   1510  CB  HIS A 187     -69.113  12.675  46.996  1.00 91.95           C  
ATOM   1511  O   HIS A 187     -67.528  12.964  44.120  1.00 91.95           O  
ATOM   1512  CG  HIS A 187     -69.125  11.247  46.553  1.00 91.95           C  
ATOM   1513  CD2 HIS A 187     -68.742  10.115  47.190  1.00 91.95           C  
ATOM   1514  ND1 HIS A 187     -69.572  10.858  45.309  1.00 91.95           N  
ATOM   1515  CE1 HIS A 187     -69.463   9.544  45.200  1.00 91.95           C  
ATOM   1516  NE2 HIS A 187     -68.963   9.069  46.328  1.00 91.95           N  
ATOM   1517  N   THR A 188     -68.933  14.607  44.511  1.00 93.48           N  
ATOM   1518  CA  THR A 188     -69.203  14.879  43.104  1.00 93.48           C  
ATOM   1519  C   THR A 188     -67.944  15.375  42.398  1.00 93.48           C  
ATOM   1520  CB  THR A 188     -70.329  15.917  42.942  1.00 93.48           C  
ATOM   1521  O   THR A 188     -67.625  14.923  41.296  1.00 93.48           O  
ATOM   1522  CG2 THR A 188     -70.664  16.140  41.471  1.00 93.48           C  
ATOM   1523  OG1 THR A 188     -71.501  15.453  43.623  1.00 93.48           O  
ATOM   1524  N   LEU A 189     -67.173  16.285  42.969  1.00 92.87           N  
ATOM   1525  CA  LEU A 189     -65.954  16.844  42.394  1.00 92.87           C  
ATOM   1526  C   LEU A 189     -64.878  15.772  42.255  1.00 92.87           C  
ATOM   1527  CB  LEU A 189     -65.434  17.997  43.256  1.00 92.87           C  
ATOM   1528  O   LEU A 189     -64.227  15.672  41.212  1.00 92.87           O  
ATOM   1529  CG  LEU A 189     -64.174  18.705  42.753  1.00 92.87           C  
ATOM   1530  CD1 LEU A 189     -64.425  19.321  41.381  1.00 92.87           C  
ATOM   1531  CD2 LEU A 189     -63.725  19.769  43.749  1.00 92.87           C  
ATOM   1532  N   LEU A 190     -64.627  14.964  43.322  1.00 93.92           N  
ATOM   1533  CA  LEU A 190     -63.606  13.922  43.291  1.00 93.92           C  
ATOM   1534  C   LEU A 190     -63.915  12.890  42.211  1.00 93.92           C  
ATOM   1535  CB  LEU A 190     -63.500  13.235  44.655  1.00 93.92           C  
ATOM   1536  O   LEU A 190     -63.007  12.401  41.537  1.00 93.92           O  
ATOM   1537  CG  LEU A 190     -62.882  14.060  45.784  1.00 93.92           C  
ATOM   1538  CD1 LEU A 190     -62.858  13.254  47.078  1.00 93.92           C  
ATOM   1539  CD2 LEU A 190     -61.476  14.516  45.406  1.00 93.92           C  
ATOM   1540  N   ALA A 191     -65.185  12.504  42.090  1.00 92.89           N  
ATOM   1541  CA  ALA A 191     -65.604  11.578  41.042  1.00 92.89           C  
ATOM   1542  C   ALA A 191     -65.318  12.151  39.657  1.00 92.89           C  
ATOM   1543  CB  ALA A 191     -67.089  11.251  41.182  1.00 92.89           C  
ATOM   1544  O   ALA A 191     -64.855  11.435  38.765  1.00 92.89           O  
ATOM   1545  N   ARG A 192     -65.599  13.405  39.442  1.00 94.95           N  
ATOM   1546  CA  ARG A 192     -65.337  14.080  38.175  1.00 94.95           C  
ATOM   1547  C   ARG A 192     -63.844  14.094  37.861  1.00 94.95           C  
ATOM   1548  CB  ARG A 192     -65.879  15.511  38.205  1.00 94.95           C  
ATOM   1549  O   ARG A 192     -63.441  13.828  36.727  1.00 94.95           O  
ATOM   1550  CG  ARG A 192     -65.744  16.249  36.883  1.00 94.95           C  
ATOM   1551  CD  ARG A 192     -66.233  17.687  36.987  1.00 94.95           C  
ATOM   1552  NE  ARG A 192     -65.515  18.426  38.021  1.00 94.95           N  
ATOM   1553  NH1 ARG A 192     -65.524  20.436  36.882  1.00 94.95           N  
ATOM   1554  NH2 ARG A 192     -64.541  20.288  38.948  1.00 94.95           N  
ATOM   1555  CZ  ARG A 192     -65.195  19.715  37.948  1.00 94.95           C  
ATOM   1556  N   LEU A 193     -62.947  14.461  38.885  1.00 94.85           N  
ATOM   1557  CA  LEU A 193     -61.499  14.522  38.713  1.00 94.85           C  
ATOM   1558  C   LEU A 193     -60.933  13.147  38.377  1.00 94.85           C  
ATOM   1559  CB  LEU A 193     -60.831  15.067  39.978  1.00 94.85           C  
ATOM   1560  O   LEU A 193     -60.016  13.030  37.561  1.00 94.85           O  
ATOM   1561  CG  LEU A 193     -61.106  16.534  40.312  1.00 94.85           C  
ATOM   1562  CD1 LEU A 193     -60.455  16.907  41.639  1.00 94.85           C  
ATOM   1563  CD2 LEU A 193     -60.607  17.440  39.192  1.00 94.85           C  
ATOM   1564  N   ALA A 194     -61.449  12.132  39.130  1.00 93.16           N  
ATOM   1565  CA  ALA A 194     -61.040  10.762  38.832  1.00 93.16           C  
ATOM   1566  C   ALA A 194     -61.358  10.396  37.385  1.00 93.16           C  
ATOM   1567  CB  ALA A 194     -61.721   9.784  39.787  1.00 93.16           C  
ATOM   1568  O   ALA A 194     -60.539   9.780  36.700  1.00 93.16           O  
ATOM   1569  N   GLU A 195     -62.548  10.730  36.906  1.00 93.98           N  
ATOM   1570  CA  GLU A 195     -62.947  10.467  35.526  1.00 93.98           C  
ATOM   1571  C   GLU A 195     -62.054  11.216  34.541  1.00 93.98           C  
ATOM   1572  CB  GLU A 195     -64.412  10.852  35.307  1.00 93.98           C  
ATOM   1573  O   GLU A 195     -61.675  10.673  33.501  1.00 93.98           O  
ATOM   1574  CG  GLU A 195     -65.404   9.854  35.886  1.00 93.98           C  
ATOM   1575  CD  GLU A 195     -66.852  10.288  35.732  1.00 93.98           C  
ATOM   1576  OE1 GLU A 195     -67.747   9.636  36.315  1.00 93.98           O  
ATOM   1577  OE2 GLU A 195     -67.094  11.289  35.020  1.00 93.98           O  
ATOM   1578  N   GLU A 196     -61.712  12.457  34.913  1.00 93.25           N  
ATOM   1579  CA  GLU A 196     -60.823  13.261  34.079  1.00 93.25           C  
ATOM   1580  C   GLU A 196     -59.451  12.608  33.945  1.00 93.25           C  
ATOM   1581  CB  GLU A 196     -60.680  14.673  34.652  1.00 93.25           C  
ATOM   1582  O   GLU A 196     -58.861  12.606  32.862  1.00 93.25           O  
ATOM   1583  CG  GLU A 196     -61.918  15.540  34.470  1.00 93.25           C  
ATOM   1584  CD  GLU A 196     -61.775  16.925  35.079  1.00 93.25           C  
ATOM   1585  OE1 GLU A 196     -62.740  17.721  35.010  1.00 93.25           O  
ATOM   1586  OE2 GLU A 196     -60.690  17.218  35.629  1.00 93.25           O  
ATOM   1587  N   SER A 197     -58.950  12.067  35.046  1.00 93.66           N  
ATOM   1588  CA  SER A 197     -57.659  11.386  35.053  1.00 93.66           C  
ATOM   1589  C   SER A 197     -57.661  10.186  34.112  1.00 93.66           C  
ATOM   1590  CB  SER A 197     -57.301  10.932  36.469  1.00 93.66           C  
ATOM   1591  O   SER A 197     -56.727  10.004  33.328  1.00 93.66           O  
ATOM   1592  OG  SER A 197     -56.085  10.204  36.471  1.00 93.66           O  
ATOM   1593  N   VAL A 198     -58.646   9.388  34.299  1.00 93.66           N  
ATOM   1594  CA  VAL A 198     -58.773   8.186  33.482  1.00 93.66           C  
ATOM   1595  C   VAL A 198     -58.871   8.571  32.007  1.00 93.66           C  
ATOM   1596  CB  VAL A 198     -60.001   7.345  33.896  1.00 93.66           C  
ATOM   1597  O   VAL A 198     -58.234   7.950  31.153  1.00 93.66           O  
ATOM   1598  CG1 VAL A 198     -60.257   6.228  32.886  1.00 93.66           C  
ATOM   1599  CG2 VAL A 198     -59.805   6.769  35.297  1.00 93.66           C  
ATOM   1600  N   GLN A 199     -59.692   9.564  31.672  1.00 92.36           N  
ATOM   1601  CA  GLN A 199     -59.887  10.010  30.296  1.00 92.36           C  
ATOM   1602  C   GLN A 199     -58.578  10.506  29.689  1.00 92.36           C  
ATOM   1603  CB  GLN A 199     -60.946  11.112  30.233  1.00 92.36           C  
ATOM   1604  O   GLN A 199     -58.264  10.193  28.538  1.00 92.36           O  
ATOM   1605  CG  GLN A 199     -61.339  11.506  28.816  1.00 92.36           C  
ATOM   1606  CD  GLN A 199     -62.361  12.626  28.780  1.00 92.36           C  
ATOM   1607  NE2 GLN A 199     -62.829  12.964  27.584  1.00 92.36           N  
ATOM   1608  OE1 GLN A 199     -62.729  13.182  29.820  1.00 92.36           O  
ATOM   1609  N   GLN A 200     -57.818  11.245  30.409  1.00 91.90           N  
ATOM   1610  CA  GLN A 200     -56.555  11.800  29.935  1.00 91.90           C  
ATOM   1611  C   GLN A 200     -55.527  10.698  29.692  1.00 91.90           C  
ATOM   1612  CB  GLN A 200     -56.006  12.817  30.937  1.00 91.90           C  
ATOM   1613  O   GLN A 200     -54.785  10.741  28.709  1.00 91.90           O  
ATOM   1614  CG  GLN A 200     -56.824  14.099  31.022  1.00 91.90           C  
ATOM   1615  CD  GLN A 200     -56.412  14.982  32.185  1.00 91.90           C  
ATOM   1616  NE2 GLN A 200     -57.007  16.167  32.270  1.00 91.90           N  
ATOM   1617  OE1 GLN A 200     -55.567  14.602  33.001  1.00 91.90           O  
ATOM   1618  N   LYS A 201     -55.424   9.761  30.622  1.00 91.58           N  
ATOM   1619  CA  LYS A 201     -54.538   8.615  30.437  1.00 91.58           C  
ATOM   1620  C   LYS A 201     -54.918   7.823  29.189  1.00 91.58           C  
ATOM   1621  CB  LYS A 201     -54.573   7.705  31.665  1.00 91.58           C  
ATOM   1622  O   LYS A 201     -54.046   7.390  28.433  1.00 91.58           O  
ATOM   1623  CG  LYS A 201     -53.791   8.241  32.855  1.00 91.58           C  
ATOM   1624  CD  LYS A 201     -53.823   7.270  34.028  1.00 91.58           C  
ATOM   1625  CE  LYS A 201     -53.143   7.855  35.259  1.00 91.58           C  
ATOM   1626  NZ  LYS A 201     -53.206   6.923  36.423  1.00 91.58           N  
ATOM   1627  N   ARG A 202     -56.183   7.645  29.031  1.00 93.05           N  
ATOM   1628  CA  ARG A 202     -56.678   6.925  27.862  1.00 93.05           C  
ATOM   1629  C   ARG A 202     -56.340   7.671  26.576  1.00 93.05           C  
ATOM   1630  CB  ARG A 202     -58.190   6.712  27.963  1.00 93.05           C  
ATOM   1631  O   ARG A 202     -55.971   7.056  25.574  1.00 93.05           O  
ATOM   1632  CG  ARG A 202     -58.750   5.769  26.910  1.00 93.05           C  
ATOM   1633  CD  ARG A 202     -60.238   5.518  27.111  1.00 93.05           C  
ATOM   1634  NE  ARG A 202     -60.793   4.686  26.048  1.00 93.05           N  
ATOM   1635  NH1 ARG A 202     -62.957   4.737  26.855  1.00 93.05           N  
ATOM   1636  NH2 ARG A 202     -62.470   3.573  24.942  1.00 93.05           N  
ATOM   1637  CZ  ARG A 202     -62.072   4.334  25.951  1.00 93.05           C  
ATOM   1638  N   GLN A 203     -56.498   8.970  26.632  1.00 91.92           N  
ATOM   1639  CA  GLN A 203     -56.199   9.800  25.469  1.00 91.92           C  
ATOM   1640  C   GLN A 203     -54.734   9.668  25.062  1.00 91.92           C  
ATOM   1641  CB  GLN A 203     -56.535  11.264  25.754  1.00 91.92           C  
ATOM   1642  O   GLN A 203     -54.422   9.554  23.875  1.00 91.92           O  
ATOM   1643  CG  GLN A 203     -58.029  11.557  25.784  1.00 91.92           C  
ATOM   1644  CD  GLN A 203     -58.337  13.003  26.127  1.00 91.92           C  
ATOM   1645  NE2 GLN A 203     -59.588  13.405  25.933  1.00 91.92           N  
ATOM   1646  OE1 GLN A 203     -57.457  13.752  26.564  1.00 91.92           O  
ATOM   1647  N   LEU A 204     -53.817   9.759  26.054  1.00 91.97           N  
ATOM   1648  CA  LEU A 204     -52.393   9.604  25.777  1.00 91.97           C  
ATOM   1649  C   LEU A 204     -52.099   8.226  25.193  1.00 91.97           C  
ATOM   1650  CB  LEU A 204     -51.573   9.816  27.052  1.00 91.97           C  
ATOM   1651  O   LEU A 204     -51.333   8.104  24.235  1.00 91.97           O  
ATOM   1652  CG  LEU A 204     -50.055   9.691  26.911  1.00 91.97           C  
ATOM   1653  CD1 LEU A 204     -49.529  10.720  25.915  1.00 91.97           C  
ATOM   1654  CD2 LEU A 204     -49.376   9.856  28.267  1.00 91.97           C  
ATOM   1655  N   GLN A 205     -52.726   7.223  25.811  1.00 93.78           N  
ATOM   1656  CA  GLN A 205     -52.540   5.860  25.325  1.00 93.78           C  
ATOM   1657  C   GLN A 205     -53.044   5.714  23.892  1.00 93.78           C  
ATOM   1658  CB  GLN A 205     -53.256   4.862  26.237  1.00 93.78           C  
ATOM   1659  O   GLN A 205     -52.400   5.063  23.066  1.00 93.78           O  
ATOM   1660  CG  GLN A 205     -52.991   3.405  25.883  1.00 93.78           C  
ATOM   1661  CD  GLN A 205     -53.566   2.439  26.901  1.00 93.78           C  
ATOM   1662  NE2 GLN A 205     -53.277   1.154  26.728  1.00 93.78           N  
ATOM   1663  OE1 GLN A 205     -54.263   2.845  27.837  1.00 93.78           O  
ATOM   1664  N   CYS A 206     -54.200   6.242  23.597  1.00 94.62           N  
ATOM   1665  CA  CYS A 206     -54.761   6.190  22.252  1.00 94.62           C  
ATOM   1666  C   CYS A 206     -53.848   6.891  21.252  1.00 94.62           C  
ATOM   1667  CB  CYS A 206     -56.149   6.831  22.225  1.00 94.62           C  
ATOM   1668  O   CYS A 206     -53.619   6.384  20.153  1.00 94.62           O  
ATOM   1669  SG  CYS A 206     -57.442   5.797  22.947  1.00 94.62           S  
ATOM   1670  N   LEU A 207     -53.316   8.012  21.612  1.00 94.65           N  
ATOM   1671  CA  LEU A 207     -52.392   8.753  20.761  1.00 94.65           C  
ATOM   1672  C   LEU A 207     -51.133   7.936  20.486  1.00 94.65           C  
ATOM   1673  CB  LEU A 207     -52.016  10.087  21.411  1.00 94.65           C  
ATOM   1674  O   LEU A 207     -50.666   7.873  19.346  1.00 94.65           O  
ATOM   1675  CG  LEU A 207     -51.092  10.999  20.603  1.00 94.65           C  
ATOM   1676  CD1 LEU A 207     -51.748  11.379  19.279  1.00 94.65           C  
ATOM   1677  CD2 LEU A 207     -50.735  12.245  21.406  1.00 94.65           C  
ATOM   1678  N   LYS A 208     -50.587   7.320  21.516  1.00 95.76           N  
ATOM   1679  CA  LYS A 208     -49.414   6.462  21.376  1.00 95.76           C  
ATOM   1680  C   LYS A 208     -49.680   5.322  20.397  1.00 95.76           C  
ATOM   1681  CB  LYS A 208     -48.994   5.900  22.734  1.00 95.76           C  
ATOM   1682  O   LYS A 208     -48.851   5.033  19.532  1.00 95.76           O  
ATOM   1683  CG  LYS A 208     -47.670   5.149  22.711  1.00 95.76           C  
ATOM   1684  CD  LYS A 208     -47.284   4.655  24.100  1.00 95.76           C  
ATOM   1685  CE  LYS A 208     -46.035   3.785  24.057  1.00 95.76           C  
ATOM   1686  NZ  LYS A 208     -45.671   3.271  25.411  1.00 95.76           N  
ATOM   1687  N   GLN A 209     -50.778   4.694  20.586  1.00 96.08           N  
ATOM   1688  CA  GLN A 209     -51.138   3.559  19.741  1.00 96.08           C  
ATOM   1689  C   GLN A 209     -51.302   3.987  18.286  1.00 96.08           C  
ATOM   1690  CB  GLN A 209     -52.425   2.903  20.243  1.00 96.08           C  
ATOM   1691  O   GLN A 209     -50.882   3.273  17.372  1.00 96.08           O  
ATOM   1692  CG  GLN A 209     -52.233   2.042  21.484  1.00 96.08           C  
ATOM   1693  CD  GLN A 209     -53.533   1.449  21.994  1.00 96.08           C  
ATOM   1694  NE2 GLN A 209     -53.437   0.587  23.001  1.00 96.08           N  
ATOM   1695  OE1 GLN A 209     -54.615   1.763  21.488  1.00 96.08           O  
ATOM   1696  N   GLU A 210     -51.902   5.147  18.079  1.00 96.07           N  
ATOM   1697  CA  GLU A 210     -52.081   5.673  16.729  1.00 96.07           C  
ATOM   1698  C   GLU A 210     -50.738   5.882  16.036  1.00 96.07           C  
ATOM   1699  CB  GLU A 210     -52.866   6.987  16.764  1.00 96.07           C  
ATOM   1700  O   GLU A 210     -50.568   5.505  14.875  1.00 96.07           O  
ATOM   1701  CG  GLU A 210     -54.348   6.811  17.060  1.00 96.07           C  
ATOM   1702  CD  GLU A 210     -55.095   8.129  17.189  1.00 96.07           C  
ATOM   1703  OE1 GLU A 210     -56.312   8.111  17.484  1.00 96.07           O  
ATOM   1704  OE2 GLU A 210     -54.459   9.188  16.991  1.00 96.07           O  
ATOM   1705  N   TRP A 211     -49.843   6.491  16.726  1.00 97.08           N  
ATOM   1706  CA  TRP A 211     -48.534   6.744  16.134  1.00 97.08           C  
ATOM   1707  C   TRP A 211     -47.781   5.439  15.899  1.00 97.08           C  
ATOM   1708  CB  TRP A 211     -47.708   7.671  17.030  1.00 97.08           C  
ATOM   1709  O   TRP A 211     -47.111   5.276  14.877  1.00 97.08           O  
ATOM   1710  CG  TRP A 211     -48.010   9.128  16.842  1.00 97.08           C  
ATOM   1711  CD1 TRP A 211     -48.503   9.994  17.778  1.00 97.08           C  
ATOM   1712  CD2 TRP A 211     -47.843   9.886  15.641  1.00 97.08           C  
ATOM   1713  CE2 TRP A 211     -48.254  11.208  15.921  1.00 97.08           C  
ATOM   1714  CE3 TRP A 211     -47.385   9.577  14.353  1.00 97.08           C  
ATOM   1715  NE1 TRP A 211     -48.652  11.247  17.230  1.00 97.08           N  
ATOM   1716  CH2 TRP A 211     -47.768  11.891  13.708  1.00 97.08           C  
ATOM   1717  CZ2 TRP A 211     -48.220  12.221  14.959  1.00 97.08           C  
ATOM   1718  CZ3 TRP A 211     -47.352  10.586  13.397  1.00 97.08           C  
ATOM   1719  N   GLU A 212     -47.905   4.548  16.879  1.00 96.30           N  
ATOM   1720  CA  GLU A 212     -47.258   3.249  16.727  1.00 96.30           C  
ATOM   1721  C   GLU A 212     -47.746   2.533  15.470  1.00 96.30           C  
ATOM   1722  CB  GLU A 212     -47.507   2.376  17.959  1.00 96.30           C  
ATOM   1723  O   GLU A 212     -46.950   1.941  14.738  1.00 96.30           O  
ATOM   1724  CG  GLU A 212     -46.642   2.743  19.157  1.00 96.30           C  
ATOM   1725  CD  GLU A 212     -46.979   1.945  20.407  1.00 96.30           C  
ATOM   1726  OE1 GLU A 212     -46.328   2.156  21.455  1.00 96.30           O  
ATOM   1727  OE2 GLU A 212     -47.900   1.101  20.336  1.00 96.30           O  
ATOM   1728  N   GLN A 213     -48.982   2.563  15.207  1.00 96.46           N  
ATOM   1729  CA  GLN A 213     -49.572   1.914  14.041  1.00 96.46           C  
ATOM   1730  C   GLN A 213     -49.111   2.581  12.749  1.00 96.46           C  
ATOM   1731  CB  GLN A 213     -51.099   1.936  14.129  1.00 96.46           C  
ATOM   1732  O   GLN A 213     -48.766   1.900  11.781  1.00 96.46           O  
ATOM   1733  CG  GLN A 213     -51.670   0.972  15.160  1.00 96.46           C  
ATOM   1734  CD  GLN A 213     -53.180   1.061  15.274  1.00 96.46           C  
ATOM   1735  NE2 GLN A 213     -53.767   0.185  16.082  1.00 96.46           N  
ATOM   1736  OE1 GLN A 213     -53.814   1.912  14.642  1.00 96.46           O  
ATOM   1737  N   ARG A 214     -49.115   3.900  12.737  1.00 95.92           N  
ATOM   1738  CA  ARG A 214     -48.689   4.656  11.563  1.00 95.92           C  
ATOM   1739  C   ARG A 214     -47.224   4.382  11.237  1.00 95.92           C  
ATOM   1740  CB  ARG A 214     -48.906   6.155  11.780  1.00 95.92           C  
ATOM   1741  O   ARG A 214     -46.873   4.154  10.078  1.00 95.92           O  
ATOM   1742  CG  ARG A 214     -48.776   6.986  10.514  1.00 95.92           C  
ATOM   1743  CD  ARG A 214     -49.150   8.442  10.754  1.00 95.92           C  
ATOM   1744  NE  ARG A 214     -48.951   9.254   9.557  1.00 95.92           N  
ATOM   1745  NH1 ARG A 214     -49.702  11.218  10.513  1.00 95.92           N  
ATOM   1746  NH2 ARG A 214     -48.999  11.196   8.331  1.00 95.92           N  
ATOM   1747  CZ  ARG A 214     -49.218  10.554   9.470  1.00 95.92           C  
ATOM   1748  N   ILE A 215     -46.482   4.480  12.230  1.00 97.50           N  
ATOM   1749  CA  ILE A 215     -45.050   4.265  12.054  1.00 97.50           C  
ATOM   1750  C   ILE A 215     -44.792   2.819  11.639  1.00 97.50           C  
ATOM   1751  CB  ILE A 215     -44.266   4.601  13.343  1.00 97.50           C  
ATOM   1752  O   ILE A 215     -43.984   2.558  10.745  1.00 97.50           O  
ATOM   1753  CG1 ILE A 215     -44.252   6.115  13.580  1.00 97.50           C  
ATOM   1754  CG2 ILE A 215     -42.841   4.045  13.269  1.00 97.50           C  
ATOM   1755  CD1 ILE A 215     -43.693   6.525  14.936  1.00 97.50           C  
ATOM   1756  N   ALA A 216     -45.535   1.889  12.273  1.00 97.44           N  
ATOM   1757  CA  ALA A 216     -45.386   0.473  11.951  1.00 97.44           C  
ATOM   1758  C   ALA A 216     -45.757   0.199  10.496  1.00 97.44           C  
ATOM   1759  CB  ALA A 216     -46.244  -0.379  12.884  1.00 97.44           C  
ATOM   1760  O   ALA A 216     -45.100  -0.595   9.820  1.00 97.44           O  
ATOM   1761  N   ALA A 217     -46.773   0.833   9.997  1.00 96.71           N  
ATOM   1762  CA  ALA A 217     -47.215   0.656   8.616  1.00 96.71           C  
ATOM   1763  C   ALA A 217     -46.151   1.136   7.634  1.00 96.71           C  
ATOM   1764  CB  ALA A 217     -48.528   1.397   8.378  1.00 96.71           C  
ATOM   1765  O   ALA A 217     -45.847   0.451   6.654  1.00 96.71           O  
ATOM   1766  N   LEU A 218     -45.629   2.312   7.921  1.00 97.10           N  
ATOM   1767  CA  LEU A 218     -44.579   2.855   7.066  1.00 97.10           C  
ATOM   1768  C   LEU A 218     -43.327   1.987   7.125  1.00 97.10           C  
ATOM   1769  CB  LEU A 218     -44.239   4.290   7.478  1.00 97.10           C  
ATOM   1770  O   LEU A 218     -42.701   1.722   6.096  1.00 97.10           O  
ATOM   1771  CG  LEU A 218     -45.272   5.360   7.120  1.00 97.10           C  
ATOM   1772  CD1 LEU A 218     -44.959   6.663   7.849  1.00 97.10           C  
ATOM   1773  CD2 LEU A 218     -45.312   5.582   5.612  1.00 97.10           C  
ATOM   1774  N   GLN A 219     -43.000   1.571   8.307  1.00 97.52           N  
ATOM   1775  CA  GLN A 219     -41.828   0.724   8.497  1.00 97.52           C  
ATOM   1776  C   GLN A 219     -41.974  -0.595   7.744  1.00 97.52           C  
ATOM   1777  CB  GLN A 219     -41.594   0.456   9.985  1.00 97.52           C  
ATOM   1778  O   GLN A 219     -41.021  -1.069   7.121  1.00 97.52           O  
ATOM   1779  CG  GLN A 219     -40.285  -0.262  10.282  1.00 97.52           C  
ATOM   1780  CD  GLN A 219     -39.066   0.560   9.908  1.00 97.52           C  
ATOM   1781  NE2 GLN A 219     -38.189  -0.017   9.094  1.00 97.52           N  
ATOM   1782  OE1 GLN A 219     -38.914   1.705  10.346  1.00 97.52           O  
ATOM   1783  N   HIS A 220     -43.107  -1.172   7.852  1.00 97.20           N  
ATOM   1784  CA  HIS A 220     -43.376  -2.426   7.158  1.00 97.20           C  
ATOM   1785  C   HIS A 220     -43.202  -2.271   5.651  1.00 97.20           C  
ATOM   1786  CB  HIS A 220     -44.788  -2.921   7.475  1.00 97.20           C  
ATOM   1787  O   HIS A 220     -42.581  -3.116   5.003  1.00 97.20           O  
ATOM   1788  CG  HIS A 220     -45.106  -4.254   6.875  1.00 97.20           C  
ATOM   1789  CD2 HIS A 220     -44.931  -5.509   7.352  1.00 97.20           C  
ATOM   1790  ND1 HIS A 220     -45.674  -4.392   5.627  1.00 97.20           N  
ATOM   1791  CE1 HIS A 220     -45.836  -5.677   5.363  1.00 97.20           C  
ATOM   1792  NE2 HIS A 220     -45.392  -6.376   6.394  1.00 97.20           N  
ATOM   1793  N   ARG A 221     -43.699  -1.253   5.077  1.00 96.81           N  
ATOM   1794  CA  ARG A 221     -43.589  -0.999   3.644  1.00 96.81           C  
ATOM   1795  C   ARG A 221     -42.134  -0.796   3.234  1.00 96.81           C  
ATOM   1796  CB  ARG A 221     -44.420   0.223   3.249  1.00 96.81           C  
ATOM   1797  O   ARG A 221     -41.698  -1.307   2.200  1.00 96.81           O  
ATOM   1798  CG  ARG A 221     -45.920  -0.021   3.265  1.00 96.81           C  
ATOM   1799  CD  ARG A 221     -46.702   1.257   2.993  1.00 96.81           C  
ATOM   1800  NE  ARG A 221     -46.492   1.737   1.630  1.00 96.81           N  
ATOM   1801  NH1 ARG A 221     -47.561   3.759   1.958  1.00 96.81           N  
ATOM   1802  NH2 ARG A 221     -46.660   3.252  -0.088  1.00 96.81           N  
ATOM   1803  CZ  ARG A 221     -46.905   2.915   1.170  1.00 96.81           C  
ATOM   1804  N   LEU A 222     -41.499   0.010   4.031  1.00 96.74           N  
ATOM   1805  CA  LEU A 222     -40.083   0.242   3.769  1.00 96.74           C  
ATOM   1806  C   LEU A 222     -39.291  -1.058   3.870  1.00 96.74           C  
ATOM   1807  CB  LEU A 222     -39.518   1.274   4.748  1.00 96.74           C  
ATOM   1808  O   LEU A 222     -38.472  -1.360   3.000  1.00 96.74           O  
ATOM   1809  CG  LEU A 222     -38.030   1.598   4.608  1.00 96.74           C  
ATOM   1810  CD1 LEU A 222     -37.731   2.125   3.209  1.00 96.74           C  
ATOM   1811  CD2 LEU A 222     -37.601   2.607   5.668  1.00 96.74           C  
ATOM   1812  N   ASP A 223     -39.562  -1.868   4.912  1.00 96.67           N  
ATOM   1813  CA  ASP A 223     -38.867  -3.134   5.125  1.00 96.67           C  
ATOM   1814  C   ASP A 223     -39.097  -4.090   3.957  1.00 96.67           C  
ATOM   1815  CB  ASP A 223     -39.322  -3.782   6.433  1.00 96.67           C  
ATOM   1816  O   ASP A 223     -38.189  -4.823   3.559  1.00 96.67           O  
ATOM   1817  CG  ASP A 223     -38.773  -3.083   7.664  1.00 96.67           C  
ATOM   1818  OD1 ASP A 223     -37.827  -2.277   7.537  1.00 96.67           O  
ATOM   1819  OD2 ASP A 223     -39.290  -3.342   8.773  1.00 96.67           O  
ATOM   1820  N   HIS A 224     -40.284  -4.113   3.503  1.00 96.01           N  
ATOM   1821  CA  HIS A 224     -40.608  -4.970   2.369  1.00 96.01           C  
ATOM   1822  C   HIS A 224     -39.743  -4.635   1.159  1.00 96.01           C  
ATOM   1823  CB  HIS A 224     -42.089  -4.842   2.006  1.00 96.01           C  
ATOM   1824  O   HIS A 224     -39.199  -5.532   0.511  1.00 96.01           O  
ATOM   1825  CG  HIS A 224     -42.529  -5.787   0.934  1.00 96.01           C  
ATOM   1826  CD2 HIS A 224     -42.961  -7.068   1.000  1.00 96.01           C  
ATOM   1827  ND1 HIS A 224     -42.550  -5.440  -0.400  1.00 96.01           N  
ATOM   1828  CE1 HIS A 224     -42.979  -6.471  -1.109  1.00 96.01           C  
ATOM   1829  NE2 HIS A 224     -43.235  -7.471  -0.284  1.00 96.01           N  
ATOM   1830  N   LYS A 225     -39.610  -3.435   0.889  1.00 95.53           N  
ATOM   1831  CA  LYS A 225     -38.798  -3.021  -0.252  1.00 95.53           C  
ATOM   1832  C   LYS A 225     -37.325  -3.353  -0.027  1.00 95.53           C  
ATOM   1833  CB  LYS A 225     -38.963  -1.523  -0.513  1.00 95.53           C  
ATOM   1834  O   LYS A 225     -36.653  -3.860  -0.928  1.00 95.53           O  
ATOM   1835  CG  LYS A 225     -40.292  -1.150  -1.153  1.00 95.53           C  
ATOM   1836  CD  LYS A 225     -40.143  -0.907  -2.650  1.00 95.53           C  
ATOM   1837  CE  LYS A 225     -41.471  -0.526  -3.290  1.00 95.53           C  
ATOM   1838  NZ  LYS A 225     -41.394  -0.551  -4.782  1.00 95.53           N  
ATOM   1839  N   LEU A 226     -36.834  -3.045   1.155  1.00 96.41           N  
ATOM   1840  CA  LEU A 226     -35.439  -3.312   1.484  1.00 96.41           C  
ATOM   1841  C   LEU A 226     -35.147  -4.808   1.441  1.00 96.41           C  
ATOM   1842  CB  LEU A 226     -35.098  -2.754   2.868  1.00 96.41           C  
ATOM   1843  O   LEU A 226     -34.075  -5.224   0.995  1.00 96.41           O  
ATOM   1844  CG  LEU A 226     -34.965  -1.233   2.972  1.00 96.41           C  
ATOM   1845  CD1 LEU A 226     -34.787  -0.815   4.428  1.00 96.41           C  
ATOM   1846  CD2 LEU A 226     -33.799  -0.739   2.122  1.00 96.41           C  
ATOM   1847  N   MET A 227     -36.132  -5.605   1.888  1.00 96.58           N  
ATOM   1848  CA  MET A 227     -35.989  -7.058   1.867  1.00 96.58           C  
ATOM   1849  C   MET A 227     -35.858  -7.572   0.437  1.00 96.58           C  
ATOM   1850  CB  MET A 227     -37.181  -7.725   2.556  1.00 96.58           C  
ATOM   1851  O   MET A 227     -35.061  -8.472   0.168  1.00 96.58           O  
ATOM   1852  CG  MET A 227     -37.019  -9.225   2.744  1.00 96.58           C  
ATOM   1853  SD  MET A 227     -38.524 -10.012   3.438  1.00 96.58           S  
ATOM   1854  CE  MET A 227     -39.153  -8.653   4.463  1.00 96.58           C  
ATOM   1855  N   ARG A 228     -36.624  -7.070  -0.440  1.00 95.83           N  
ATOM   1856  CA  ARG A 228     -36.547  -7.453  -1.846  1.00 95.83           C  
ATOM   1857  C   ARG A 228     -35.168  -7.149  -2.421  1.00 95.83           C  
ATOM   1858  CB  ARG A 228     -37.624  -6.732  -2.659  1.00 95.83           C  
ATOM   1859  O   ARG A 228     -34.595  -7.970  -3.140  1.00 95.83           O  
ATOM   1860  CG  ARG A 228     -37.655  -7.127  -4.127  1.00 95.83           C  
ATOM   1861  CD  ARG A 228     -38.019  -8.594  -4.309  1.00 95.83           C  
ATOM   1862  NE  ARG A 228     -38.110  -8.955  -5.721  1.00 95.83           N  
ATOM   1863  NH1 ARG A 228     -38.144 -11.235  -5.348  1.00 95.83           N  
ATOM   1864  NH2 ARG A 228     -38.249 -10.417  -7.487  1.00 95.83           N  
ATOM   1865  CZ  ARG A 228     -38.167 -10.201  -6.182  1.00 95.83           C  
ATOM   1866  N   ILE A 229     -34.657  -5.973  -2.121  1.00 96.20           N  
ATOM   1867  CA  ILE A 229     -33.334  -5.566  -2.582  1.00 96.20           C  
ATOM   1868  C   ILE A 229     -32.278  -6.522  -2.029  1.00 96.20           C  
ATOM   1869  CB  ILE A 229     -33.012  -4.113  -2.165  1.00 96.20           C  
ATOM   1870  O   ILE A 229     -31.405  -6.986  -2.766  1.00 96.20           O  
ATOM   1871  CG1 ILE A 229     -33.918  -3.130  -2.915  1.00 96.20           C  
ATOM   1872  CG2 ILE A 229     -31.535  -3.795  -2.413  1.00 96.20           C  
ATOM   1873  CD1 ILE A 229     -33.828  -1.697  -2.410  1.00 96.20           C  
ATOM   1874  N   GLU A 230     -32.454  -6.875  -0.753  1.00 96.48           N  
ATOM   1875  CA  GLU A 230     -31.506  -7.780  -0.109  1.00 96.48           C  
ATOM   1876  C   GLU A 230     -31.574  -9.177  -0.719  1.00 96.48           C  
ATOM   1877  CB  GLU A 230     -31.768  -7.850   1.397  1.00 96.48           C  
ATOM   1878  O   GLU A 230     -30.546  -9.833  -0.897  1.00 96.48           O  
ATOM   1879  CG  GLU A 230     -30.714  -8.629   2.170  1.00 96.48           C  
ATOM   1880  CD  GLU A 230     -29.314  -8.054   2.021  1.00 96.48           C  
ATOM   1881  OE1 GLU A 230     -28.329  -8.819   2.131  1.00 96.48           O  
ATOM   1882  OE2 GLU A 230     -29.202  -6.829   1.794  1.00 96.48           O  
ATOM   1883  N   GLN A 231     -32.734  -9.635  -1.070  1.00 97.02           N  
ATOM   1884  CA  GLN A 231     -32.911 -10.934  -1.712  1.00 97.02           C  
ATOM   1885  C   GLN A 231     -32.222 -10.974  -3.072  1.00 97.02           C  
ATOM   1886  CB  GLN A 231     -34.398 -11.259  -1.866  1.00 97.02           C  
ATOM   1887  O   GLN A 231     -31.565 -11.960  -3.413  1.00 97.02           O  
ATOM   1888  CG  GLN A 231     -35.078 -11.662  -0.565  1.00 97.02           C  
ATOM   1889  CD  GLN A 231     -36.569 -11.891  -0.728  1.00 97.02           C  
ATOM   1890  NE2 GLN A 231     -37.197 -12.457   0.297  1.00 97.02           N  
ATOM   1891  OE1 GLN A 231     -37.151 -11.562  -1.766  1.00 97.02           O  
ATOM   1892  N   LEU A 232     -32.371  -9.935  -3.804  1.00 96.90           N  
ATOM   1893  CA  LEU A 232     -31.721  -9.839  -5.106  1.00 96.90           C  
ATOM   1894  C   LEU A 232     -30.203  -9.819  -4.956  1.00 96.90           C  
ATOM   1895  CB  LEU A 232     -32.188  -8.583  -5.848  1.00 96.90           C  
ATOM   1896  O   LEU A 232     -29.490 -10.458  -5.732  1.00 96.90           O  
ATOM   1897  CG  LEU A 232     -33.609  -8.618  -6.412  1.00 96.90           C  
ATOM   1898  CD1 LEU A 232     -34.033  -7.226  -6.867  1.00 96.90           C  
ATOM   1899  CD2 LEU A 232     -33.703  -9.615  -7.562  1.00 96.90           C  
ATOM   1900  N   LYS A 233     -29.718  -9.063  -3.975  1.00 96.23           N  
ATOM   1901  CA  LYS A 233     -28.284  -8.996  -3.710  1.00 96.23           C  
ATOM   1902  C   LYS A 233     -27.733 -10.365  -3.319  1.00 96.23           C  
ATOM   1903  CB  LYS A 233     -27.988  -7.978  -2.609  1.00 96.23           C  
ATOM   1904  O   LYS A 233     -26.637 -10.742  -3.739  1.00 96.23           O  
ATOM   1905  CG  LYS A 233     -28.127  -6.529  -3.052  1.00 96.23           C  
ATOM   1906  CD  LYS A 233     -27.761  -5.564  -1.931  1.00 96.23           C  
ATOM   1907  CE  LYS A 233     -27.713  -4.124  -2.425  1.00 96.23           C  
ATOM   1908  NZ  LYS A 233     -27.345  -3.175  -1.332  1.00 96.23           N  
ATOM   1909  N   GLN A 234     -28.546 -11.117  -2.518  1.00 96.47           N  
ATOM   1910  CA  GLN A 234     -28.138 -12.462  -2.124  1.00 96.47           C  
ATOM   1911  C   GLN A 234     -28.110 -13.402  -3.325  1.00 96.47           C  
ATOM   1912  CB  GLN A 234     -29.074 -13.013  -1.047  1.00 96.47           C  
ATOM   1913  O   GLN A 234     -27.194 -14.215  -3.462  1.00 96.47           O  
ATOM   1914  CG  GLN A 234     -28.635 -14.356  -0.479  1.00 96.47           C  
ATOM   1915  CD  GLN A 234     -27.314 -14.275   0.264  1.00 96.47           C  
ATOM   1916  NE2 GLN A 234     -26.687 -15.426   0.486  1.00 96.47           N  
ATOM   1917  OE1 GLN A 234     -26.860 -13.188   0.633  1.00 96.47           O  
ATOM   1918  N   GLN A 235     -29.135 -13.294  -4.146  1.00 96.26           N  
ATOM   1919  CA  GLN A 235     -29.181 -14.073  -5.379  1.00 96.26           C  
ATOM   1920  C   GLN A 235     -27.979 -13.767  -6.268  1.00 96.26           C  
ATOM   1921  CB  GLN A 235     -30.480 -13.800  -6.140  1.00 96.26           C  
ATOM   1922  O   GLN A 235     -27.358 -14.680  -6.817  1.00 96.26           O  
ATOM   1923  CG  GLN A 235     -30.681 -14.695  -7.355  1.00 96.26           C  
ATOM   1924  CD  GLN A 235     -31.965 -14.390  -8.102  1.00 96.26           C  
ATOM   1925  NE2 GLN A 235     -32.205 -15.115  -9.190  1.00 96.26           N  
ATOM   1926  OE1 GLN A 235     -32.737 -13.512  -7.705  1.00 96.26           O  
ATOM   1927  N   ARG A 236     -27.665 -12.517  -6.409  1.00 95.85           N  
ATOM   1928  CA  ARG A 236     -26.519 -12.094  -7.207  1.00 95.85           C  
ATOM   1929  C   ARG A 236     -25.220 -12.659  -6.642  1.00 95.85           C  
ATOM   1930  CB  ARG A 236     -26.442 -10.567  -7.272  1.00 95.85           C  
ATOM   1931  O   ARG A 236     -24.365 -13.134  -7.393  1.00 95.85           O  
ATOM   1932  CG  ARG A 236     -25.291 -10.044  -8.116  1.00 95.85           C  
ATOM   1933  CD  ARG A 236     -24.942  -8.604  -7.764  1.00 95.85           C  
ATOM   1934  NE  ARG A 236     -24.348  -8.503  -6.434  1.00 95.85           N  
ATOM   1935  NH1 ARG A 236     -24.156  -6.201  -6.468  1.00 95.85           N  
ATOM   1936  NH2 ARG A 236     -23.457  -7.388  -4.635  1.00 95.85           N  
ATOM   1937  CZ  ARG A 236     -23.988  -7.364  -5.849  1.00 95.85           C  
ATOM   1938  N   LYS A 237     -25.087 -12.581  -5.333  1.00 94.37           N  
ATOM   1939  CA  LYS A 237     -23.895 -13.078  -4.651  1.00 94.37           C  
ATOM   1940  C   LYS A 237     -23.694 -14.568  -4.910  1.00 94.37           C  
ATOM   1941  CB  LYS A 237     -23.989 -12.816  -3.147  1.00 94.37           C  
ATOM   1942  O   LYS A 237     -22.583 -15.006  -5.214  1.00 94.37           O  
ATOM   1943  CG  LYS A 237     -22.739 -13.207  -2.371  1.00 94.37           C  
ATOM   1944  CD  LYS A 237     -22.875 -12.878  -0.890  1.00 94.37           C  
ATOM   1945  CE  LYS A 237     -21.641 -13.304  -0.107  1.00 94.37           C  
ATOM   1946  NZ  LYS A 237     -21.768 -12.982   1.346  1.00 94.37           N  
ATOM   1947  N   GLN A 238     -24.734 -15.384  -4.801  1.00 94.39           N  
ATOM   1948  CA  GLN A 238     -24.677 -16.826  -5.014  1.00 94.39           C  
ATOM   1949  C   GLN A 238     -24.302 -17.155  -6.456  1.00 94.39           C  
ATOM   1950  CB  GLN A 238     -26.015 -17.476  -4.658  1.00 94.39           C  
ATOM   1951  O   GLN A 238     -23.450 -18.011  -6.703  1.00 94.39           O  
ATOM   1952  CG  GLN A 238     -26.310 -17.497  -3.164  1.00 94.39           C  
ATOM   1953  CD  GLN A 238     -27.699 -18.020  -2.848  1.00 94.39           C  
ATOM   1954  NE2 GLN A 238     -27.985 -18.201  -1.563  1.00 94.39           N  
ATOM   1955  OE1 GLN A 238     -28.507 -18.258  -3.750  1.00 94.39           O  
ATOM   1956  N   ARG A 239     -24.885 -16.468  -7.358  1.00 93.88           N  
ATOM   1957  CA  ARG A 239     -24.620 -16.706  -8.773  1.00 93.88           C  
ATOM   1958  C   ARG A 239     -23.200 -16.289  -9.142  1.00 93.88           C  
ATOM   1959  CB  ARG A 239     -25.630 -15.953  -9.643  1.00 93.88           C  
ATOM   1960  O   ARG A 239     -22.531 -16.970  -9.922  1.00 93.88           O  
ATOM   1961  CG  ARG A 239     -27.040 -16.518  -9.577  1.00 93.88           C  
ATOM   1962  CD  ARG A 239     -27.978 -15.803 -10.540  1.00 93.88           C  
ATOM   1963  NE  ARG A 239     -29.340 -16.323 -10.450  1.00 93.88           N  
ATOM   1964  NH1 ARG A 239     -29.112 -17.803 -12.210  1.00 93.88           N  
ATOM   1965  NH2 ARG A 239     -31.100 -17.660 -11.076  1.00 93.88           N  
ATOM   1966  CZ  ARG A 239     -29.848 -17.260 -11.246  1.00 93.88           C  
ATOM   1967  N   SER A 240     -22.806 -15.141  -8.634  1.00 93.51           N  
ATOM   1968  CA  SER A 240     -21.445 -14.667  -8.862  1.00 93.51           C  
ATOM   1969  C   SER A 240     -20.417 -15.653  -8.317  1.00 93.51           C  
ATOM   1970  CB  SER A 240     -21.240 -13.296  -8.217  1.00 93.51           C  
ATOM   1971  O   SER A 240     -19.430 -15.963  -8.987  1.00 93.51           O  
ATOM   1972  OG  SER A 240     -19.931 -12.813  -8.467  1.00 93.51           O  
ATOM   1973  N   ALA A 241     -20.681 -16.180  -7.111  1.00 92.03           N  
ATOM   1974  CA  ALA A 241     -19.780 -17.151  -6.495  1.00 92.03           C  
ATOM   1975  C   ALA A 241     -19.700 -18.429  -7.325  1.00 92.03           C  
ATOM   1976  CB  ALA A 241     -20.234 -17.471  -5.073  1.00 92.03           C  
ATOM   1977  O   ALA A 241     -18.616 -18.984  -7.519  1.00 92.03           O  
ATOM   1978  N   ALA A 242     -20.852 -18.911  -7.832  1.00 92.19           N  
ATOM   1979  CA  ALA A 242     -20.896 -20.108  -8.668  1.00 92.19           C  
ATOM   1980  C   ALA A 242     -20.108 -19.905  -9.959  1.00 92.19           C  
ATOM   1981  CB  ALA A 242     -22.342 -20.483  -8.985  1.00 92.19           C  
ATOM   1982  O   ALA A 242     -19.366 -20.792 -10.386  1.00 92.19           O  
ATOM   1983  N   LEU A 243     -20.314 -18.720 -10.609  1.00 91.57           N  
ATOM   1984  CA  LEU A 243     -19.590 -18.402 -11.835  1.00 91.57           C  
ATOM   1985  C   LEU A 243     -18.087 -18.345 -11.579  1.00 91.57           C  
ATOM   1986  CB  LEU A 243     -20.072 -17.069 -12.411  1.00 91.57           C  
ATOM   1987  O   LEU A 243     -17.300 -18.882 -12.362  1.00 91.57           O  
ATOM   1988  CG  LEU A 243     -19.348 -16.570 -13.663  1.00 91.57           C  
ATOM   1989  CD1 LEU A 243     -19.471 -17.591 -14.789  1.00 91.57           C  
ATOM   1990  CD2 LEU A 243     -19.902 -15.217 -14.098  1.00 91.57           C  
ATOM   1991  N   GLN A 244     -17.691 -17.729 -10.496  1.00 92.18           N  
ATOM   1992  CA  GLN A 244     -16.276 -17.621 -10.155  1.00 92.18           C  
ATOM   1993  C   GLN A 244     -15.657 -18.998  -9.936  1.00 92.18           C  
ATOM   1994  CB  GLN A 244     -16.089 -16.756  -8.908  1.00 92.18           C  
ATOM   1995  O   GLN A 244     -14.538 -19.259 -10.382  1.00 92.18           O  
ATOM   1996  CG  GLN A 244     -16.310 -15.269  -9.151  1.00 92.18           C  
ATOM   1997  CD  GLN A 244     -15.279 -14.668 -10.087  1.00 92.18           C  
ATOM   1998  NE2 GLN A 244     -15.718 -13.753 -10.945  1.00 92.18           N  
ATOM   1999  OE1 GLN A 244     -14.096 -15.021 -10.038  1.00 92.18           O  
ATOM   2000  N   LYS A 245     -16.365 -19.839  -9.231  1.00 91.35           N  
ATOM   2001  CA  LYS A 245     -15.891 -21.203  -9.016  1.00 91.35           C  
ATOM   2002  C   LYS A 245     -15.677 -21.926 -10.343  1.00 91.35           C  
ATOM   2003  CB  LYS A 245     -16.877 -21.983  -8.147  1.00 91.35           C  
ATOM   2004  O   LYS A 245     -14.681 -22.630 -10.519  1.00 91.35           O  
ATOM   2005  CG  LYS A 245     -16.374 -23.353  -7.716  1.00 91.35           C  
ATOM   2006  CD  LYS A 245     -17.360 -24.043  -6.783  1.00 91.35           C  
ATOM   2007  CE  LYS A 245     -16.866 -25.422  -6.366  1.00 91.35           C  
ATOM   2008  NZ  LYS A 245     -17.826 -26.099  -5.444  1.00 91.35           N  
ATOM   2009  N   LYS A 246     -16.630 -21.769 -11.299  1.00 91.64           N  
ATOM   2010  CA  LYS A 246     -16.504 -22.351 -12.632  1.00 91.64           C  
ATOM   2011  C   LYS A 246     -15.260 -21.829 -13.345  1.00 91.64           C  
ATOM   2012  CB  LYS A 246     -17.750 -22.054 -13.467  1.00 91.64           C  
ATOM   2013  O   LYS A 246     -14.511 -22.603 -13.944  1.00 91.64           O  
ATOM   2014  CG  LYS A 246     -18.971 -22.872 -13.072  1.00 91.64           C  
ATOM   2015  CD  LYS A 246     -20.159 -22.579 -13.979  1.00 91.64           C  
ATOM   2016  CE  LYS A 246     -21.406 -23.326 -13.527  1.00 91.64           C  
ATOM   2017  NZ  LYS A 246     -22.579 -23.025 -14.401  1.00 91.64           N  
ATOM   2018  N   LEU A 247     -15.061 -20.543 -13.223  1.00 92.12           N  
ATOM   2019  CA  LEU A 247     -13.912 -19.914 -13.864  1.00 92.12           C  
ATOM   2020  C   LEU A 247     -12.607 -20.406 -13.247  1.00 92.12           C  
ATOM   2021  CB  LEU A 247     -14.002 -18.390 -13.749  1.00 92.12           C  
ATOM   2022  O   LEU A 247     -11.667 -20.753 -13.966  1.00 92.12           O  
ATOM   2023  CG  LEU A 247     -15.039 -17.702 -14.639  1.00 92.12           C  
ATOM   2024  CD1 LEU A 247     -15.146 -16.223 -14.283  1.00 92.12           C  
ATOM   2025  CD2 LEU A 247     -14.682 -17.879 -16.111  1.00 92.12           C  
ATOM   2026  N   PHE A 248     -12.621 -20.446 -11.948  1.00 94.63           N  
ATOM   2027  CA  PHE A 248     -11.411 -20.862 -11.248  1.00 94.63           C  
ATOM   2028  C   PHE A 248     -11.042 -22.295 -11.612  1.00 94.63           C  
ATOM   2029  CB  PHE A 248     -11.594 -20.735  -9.733  1.00 94.63           C  
ATOM   2030  O   PHE A 248      -9.861 -22.623 -11.747  1.00 94.63           O  
ATOM   2031  CG  PHE A 248     -11.731 -19.315  -9.255  1.00 94.63           C  
ATOM   2032  CD1 PHE A 248     -11.188 -18.265  -9.985  1.00 94.63           C  
ATOM   2033  CD2 PHE A 248     -12.404 -19.030  -8.074  1.00 94.63           C  
ATOM   2034  CE1 PHE A 248     -11.314 -16.950  -9.545  1.00 94.63           C  
ATOM   2035  CE2 PHE A 248     -12.534 -17.718  -7.627  1.00 94.63           C  
ATOM   2036  CZ  PHE A 248     -11.988 -16.680  -8.364  1.00 94.63           C  
ATOM   2037  N   SER A 249     -11.976 -23.154 -11.838  1.00 94.21           N  
ATOM   2038  CA  SER A 249     -11.739 -24.543 -12.214  1.00 94.21           C  
ATOM   2039  C   SER A 249     -11.219 -24.647 -13.644  1.00 94.21           C  
ATOM   2040  CB  SER A 249     -13.019 -25.366 -12.068  1.00 94.21           C  
ATOM   2041  O   SER A 249     -10.475 -25.573 -13.975  1.00 94.21           O  
ATOM   2042  OG  SER A 249     -13.412 -25.447 -10.709  1.00 94.21           O  
ATOM   2043  N   ALA A 250     -11.553 -23.739 -14.489  1.00 93.54           N  
ATOM   2044  CA  ALA A 250     -11.157 -23.744 -15.895  1.00 93.54           C  
ATOM   2045  C   ALA A 250      -9.725 -23.245 -16.063  1.00 93.54           C  
ATOM   2046  CB  ALA A 250     -12.115 -22.888 -16.720  1.00 93.54           C  
ATOM   2047  O   ALA A 250      -9.041 -23.615 -17.020  1.00 93.54           O  
ATOM   2048  N   TYR A 251      -9.258 -22.362 -15.165  1.00 95.32           N  
ATOM   2049  CA  TYR A 251      -7.886 -21.871 -15.212  1.00 95.32           C  
ATOM   2050  C   TYR A 251      -6.912 -22.924 -14.698  1.00 95.32           C  
ATOM   2051  CB  TYR A 251      -7.746 -20.585 -14.390  1.00 95.32           C  
ATOM   2052  O   TYR A 251      -6.786 -23.124 -13.488  1.00 95.32           O  
ATOM   2053  CG  TYR A 251      -8.209 -19.347 -15.118  1.00 95.32           C  
ATOM   2054  CD1 TYR A 251      -7.315 -18.571 -15.852  1.00 95.32           C  
ATOM   2055  CD2 TYR A 251      -9.541 -18.948 -15.072  1.00 95.32           C  
ATOM   2056  CE1 TYR A 251      -7.736 -17.428 -16.523  1.00 95.32           C  
ATOM   2057  CE2 TYR A 251      -9.974 -17.807 -15.739  1.00 95.32           C  
ATOM   2058  OH  TYR A 251      -9.488 -15.923 -17.122  1.00 95.32           O  
ATOM   2059  CZ  TYR A 251      -9.065 -17.054 -16.460  1.00 95.32           C  
ATOM   2060  N   ARG A 252      -6.151 -23.504 -15.570  1.00 96.49           N  
ATOM   2061  CA  ARG A 252      -5.220 -24.577 -15.236  1.00 96.49           C  
ATOM   2062  C   ARG A 252      -3.792 -24.201 -15.617  1.00 96.49           C  
ATOM   2063  CB  ARG A 252      -5.623 -25.877 -15.936  1.00 96.49           C  
ATOM   2064  O   ARG A 252      -3.533 -23.793 -16.751  1.00 96.49           O  
ATOM   2065  CG  ARG A 252      -7.009 -26.375 -15.558  1.00 96.49           C  
ATOM   2066  CD  ARG A 252      -7.333 -27.703 -16.227  1.00 96.49           C  
ATOM   2067  NE  ARG A 252      -6.559 -28.799 -15.652  1.00 96.49           N  
ATOM   2068  NH1 ARG A 252      -8.222 -29.487 -14.203  1.00 96.49           N  
ATOM   2069  NH2 ARG A 252      -6.211 -30.586 -14.252  1.00 96.49           N  
ATOM   2070  CZ  ARG A 252      -6.999 -29.622 -14.704  1.00 96.49           C  
ATOM   2071  N   PHE A 253      -2.898 -24.362 -14.678  1.00 96.86           N  
ATOM   2072  CA  PHE A 253      -1.522 -23.907 -14.839  1.00 96.86           C  
ATOM   2073  C   PHE A 253      -0.556 -25.086 -14.821  1.00 96.86           C  
ATOM   2074  CB  PHE A 253      -1.152 -22.908 -13.738  1.00 96.86           C  
ATOM   2075  O   PHE A 253      -0.591 -25.909 -13.904  1.00 96.86           O  
ATOM   2076  CG  PHE A 253      -2.021 -21.679 -13.717  1.00 96.86           C  
ATOM   2077  CD1 PHE A 253      -1.668 -20.549 -14.445  1.00 96.86           C  
ATOM   2078  CD2 PHE A 253      -3.191 -21.654 -12.969  1.00 96.86           C  
ATOM   2079  CE1 PHE A 253      -2.470 -19.410 -14.427  1.00 96.86           C  
ATOM   2080  CE2 PHE A 253      -3.997 -20.520 -12.947  1.00 96.86           C  
ATOM   2081  CZ  PHE A 253      -3.635 -19.399 -13.675  1.00 96.86           C  
ATOM   2082  N   THR A 254       0.337 -25.091 -15.833  1.00 95.66           N  
ATOM   2083  CA  THR A 254       1.312 -26.167 -15.981  1.00 95.66           C  
ATOM   2084  C   THR A 254       2.668 -25.748 -15.421  1.00 95.66           C  
ATOM   2085  CB  THR A 254       1.468 -26.580 -17.456  1.00 95.66           C  
ATOM   2086  O   THR A 254       3.094 -24.605 -15.601  1.00 95.66           O  
ATOM   2087  CG2 THR A 254       2.413 -27.768 -17.597  1.00 95.66           C  
ATOM   2088  OG1 THR A 254       0.185 -26.938 -17.985  1.00 95.66           O  
ATOM   2089  N   ASN A 255       3.289 -26.659 -14.709  1.00 94.57           N  
ATOM   2090  CA  ASN A 255       4.654 -26.375 -14.277  1.00 94.57           C  
ATOM   2091  C   ASN A 255       5.681 -26.970 -15.235  1.00 94.57           C  
ATOM   2092  CB  ASN A 255       4.887 -26.897 -12.858  1.00 94.57           C  
ATOM   2093  O   ASN A 255       5.322 -27.486 -16.295  1.00 94.57           O  
ATOM   2094  CG  ASN A 255       4.907 -28.412 -12.789  1.00 94.57           C  
ATOM   2095  ND2 ASN A 255       4.899 -28.950 -11.575  1.00 94.57           N  
ATOM   2096  OD1 ASN A 255       4.931 -29.092 -13.817  1.00 94.57           O  
ATOM   2097  N   ILE A 256       7.043 -26.930 -14.876  1.00 90.30           N  
ATOM   2098  CA  ILE A 256       8.123 -27.296 -15.786  1.00 90.30           C  
ATOM   2099  C   ILE A 256       8.108 -28.804 -16.026  1.00 90.30           C  
ATOM   2100  CB  ILE A 256       9.498 -26.854 -15.238  1.00 90.30           C  
ATOM   2101  O   ILE A 256       8.644 -29.285 -17.027  1.00 90.30           O  
ATOM   2102  CG1 ILE A 256      10.577 -27.005 -16.316  1.00 90.30           C  
ATOM   2103  CG2 ILE A 256       9.862 -27.654 -13.983  1.00 90.30           C  
ATOM   2104  CD1 ILE A 256      11.889 -26.308 -15.982  1.00 90.30           C  
ATOM   2105  N   ARG A 257       7.484 -29.550 -15.156  1.00 92.28           N  
ATOM   2106  CA  ARG A 257       7.423 -31.003 -15.269  1.00 92.28           C  
ATOM   2107  C   ARG A 257       6.156 -31.443 -15.995  1.00 92.28           C  
ATOM   2108  CB  ARG A 257       7.487 -31.654 -13.886  1.00 92.28           C  
ATOM   2109  O   ARG A 257       5.894 -32.641 -16.127  1.00 92.28           O  
ATOM   2110  CG  ARG A 257       8.804 -31.429 -13.160  1.00 92.28           C  
ATOM   2111  CD  ARG A 257       8.862 -32.196 -11.846  1.00 92.28           C  
ATOM   2112  NE  ARG A 257       8.028 -31.573 -10.821  1.00 92.28           N  
ATOM   2113  NH1 ARG A 257       8.738 -32.954  -9.111  1.00 92.28           N  
ATOM   2114  NH2 ARG A 257       7.194 -31.312  -8.698  1.00 92.28           N  
ATOM   2115  CZ  ARG A 257       7.989 -31.948  -9.546  1.00 92.28           C  
ATOM   2116  N   GLY A 258       5.303 -30.501 -16.335  1.00 92.26           N  
ATOM   2117  CA  GLY A 258       4.099 -30.806 -17.092  1.00 92.26           C  
ATOM   2118  C   GLY A 258       2.901 -31.109 -16.211  1.00 92.26           C  
ATOM   2119  O   GLY A 258       1.860 -31.549 -16.702  1.00 92.26           O  
ATOM   2120  N   VAL A 259       3.019 -30.930 -14.919  1.00 95.52           N  
ATOM   2121  CA  VAL A 259       1.919 -31.155 -13.987  1.00 95.52           C  
ATOM   2122  C   VAL A 259       0.982 -29.949 -13.992  1.00 95.52           C  
ATOM   2123  CB  VAL A 259       2.434 -31.424 -12.555  1.00 95.52           C  
ATOM   2124  O   VAL A 259       1.427 -28.809 -13.839  1.00 95.52           O  
ATOM   2125  CG1 VAL A 259       1.267 -31.594 -11.584  1.00 95.52           C  
ATOM   2126  CG2 VAL A 259       3.334 -32.658 -12.536  1.00 95.52           C  
ATOM   2127  N   GLU A 260      -0.335 -30.243 -14.058  1.00 96.33           N  
ATOM   2128  CA  GLU A 260      -1.331 -29.180 -14.153  1.00 96.33           C  
ATOM   2129  C   GLU A 260      -2.183 -29.106 -12.889  1.00 96.33           C  
ATOM   2130  CB  GLU A 260      -2.225 -29.388 -15.378  1.00 96.33           C  
ATOM   2131  O   GLU A 260      -2.583 -30.136 -12.343  1.00 96.33           O  
ATOM   2132  CG  GLU A 260      -1.524 -29.122 -16.703  1.00 96.33           C  
ATOM   2133  CD  GLU A 260      -2.474 -29.103 -17.890  1.00 96.33           C  
ATOM   2134  OE1 GLU A 260      -2.095 -28.579 -18.962  1.00 96.33           O  
ATOM   2135  OE2 GLU A 260      -3.606 -29.615 -17.747  1.00 96.33           O  
ATOM   2136  N   LYS A 261      -2.418 -27.893 -12.502  1.00 97.33           N  
ATOM   2137  CA  LYS A 261      -3.341 -27.638 -11.401  1.00 97.33           C  
ATOM   2138  C   LYS A 261      -4.241 -26.442 -11.703  1.00 97.33           C  
ATOM   2139  CB  LYS A 261      -2.573 -27.399 -10.100  1.00 97.33           C  
ATOM   2140  O   LYS A 261      -3.827 -25.506 -12.390  1.00 97.33           O  
ATOM   2141  CG  LYS A 261      -1.856 -28.632  -9.570  1.00 97.33           C  
ATOM   2142  CD  LYS A 261      -1.221 -28.369  -8.211  1.00 97.33           C  
ATOM   2143  CE  LYS A 261      -0.527 -29.610  -7.666  1.00 97.33           C  
ATOM   2144  NZ  LYS A 261       0.109 -29.352  -6.340  1.00 97.33           N  
ATOM   2145  N   ASP A 262      -5.477 -26.519 -11.168  1.00 97.29           N  
ATOM   2146  CA  ASP A 262      -6.362 -25.373 -11.353  1.00 97.29           C  
ATOM   2147  C   ASP A 262      -6.325 -24.449 -10.138  1.00 97.29           C  
ATOM   2148  CB  ASP A 262      -7.795 -25.839 -11.616  1.00 97.29           C  
ATOM   2149  O   ASP A 262      -5.641 -24.736  -9.154  1.00 97.29           O  
ATOM   2150  CG  ASP A 262      -8.375 -26.649 -10.470  1.00 97.29           C  
ATOM   2151  OD1 ASP A 262      -8.096 -26.330  -9.294  1.00 97.29           O  
ATOM   2152  OD2 ASP A 262      -9.116 -27.618 -10.745  1.00 97.29           O  
ATOM   2153  N   LEU A 263      -6.992 -23.357 -10.237  1.00 96.61           N  
ATOM   2154  CA  LEU A 263      -6.928 -22.321  -9.213  1.00 96.61           C  
ATOM   2155  C   LEU A 263      -7.527 -22.816  -7.900  1.00 96.61           C  
ATOM   2156  CB  LEU A 263      -7.662 -21.060  -9.678  1.00 96.61           C  
ATOM   2157  O   LEU A 263      -7.045 -22.464  -6.821  1.00 96.61           O  
ATOM   2158  CG  LEU A 263      -6.926 -20.184 -10.693  1.00 96.61           C  
ATOM   2159  CD1 LEU A 263      -7.837 -19.064 -11.184  1.00 96.61           C  
ATOM   2160  CD2 LEU A 263      -5.651 -19.614 -10.083  1.00 96.61           C  
ATOM   2161  N   VAL A 264      -8.615 -23.623  -7.987  1.00 95.30           N  
ATOM   2162  CA  VAL A 264      -9.253 -24.138  -6.781  1.00 95.30           C  
ATOM   2163  C   VAL A 264      -8.261 -24.995  -5.997  1.00 95.30           C  
ATOM   2164  CB  VAL A 264     -10.519 -24.958  -7.114  1.00 95.30           C  
ATOM   2165  O   VAL A 264      -8.109 -24.827  -4.785  1.00 95.30           O  
ATOM   2166  CG1 VAL A 264     -11.106 -25.583  -5.850  1.00 95.30           C  
ATOM   2167  CG2 VAL A 264     -11.556 -24.079  -7.810  1.00 95.30           C  
ATOM   2168  N   GLU A 265      -7.551 -25.851  -6.701  1.00 96.13           N  
ATOM   2169  CA  GLU A 265      -6.563 -26.733  -6.087  1.00 96.13           C  
ATOM   2170  C   GLU A 265      -5.386 -25.939  -5.528  1.00 96.13           C  
ATOM   2171  CB  GLU A 265      -6.066 -27.770  -7.096  1.00 96.13           C  
ATOM   2172  O   GLU A 265      -4.927 -26.200  -4.414  1.00 96.13           O  
ATOM   2173  CG  GLU A 265      -5.139 -28.817  -6.496  1.00 96.13           C  
ATOM   2174  CD  GLU A 265      -4.697 -29.872  -7.498  1.00 96.13           C  
ATOM   2175  OE1 GLU A 265      -3.831 -30.709  -7.156  1.00 96.13           O  
ATOM   2176  OE2 GLU A 265      -5.219 -29.860  -8.635  1.00 96.13           O  
ATOM   2177  N   LEU A 266      -4.932 -24.933  -6.246  1.00 96.13           N  
ATOM   2178  CA  LEU A 266      -3.744 -24.173  -5.875  1.00 96.13           C  
ATOM   2179  C   LEU A 266      -3.989 -23.366  -4.605  1.00 96.13           C  
ATOM   2180  CB  LEU A 266      -3.327 -23.239  -7.015  1.00 96.13           C  
ATOM   2181  O   LEU A 266      -3.106 -23.262  -3.750  1.00 96.13           O  
ATOM   2182  CG  LEU A 266      -2.788 -23.911  -8.279  1.00 96.13           C  
ATOM   2183  CD1 LEU A 266      -2.556 -22.873  -9.372  1.00 96.13           C  
ATOM   2184  CD2 LEU A 266      -1.502 -24.671  -7.974  1.00 96.13           C  
ATOM   2185  N   PHE A 267      -5.176 -22.876  -4.415  1.00 95.37           N  
ATOM   2186  CA  PHE A 267      -5.467 -21.977  -3.305  1.00 95.37           C  
ATOM   2187  C   PHE A 267      -5.996 -22.753  -2.105  1.00 95.37           C  
ATOM   2188  CB  PHE A 267      -6.481 -20.909  -3.729  1.00 95.37           C  
ATOM   2189  O   PHE A 267      -6.113 -22.204  -1.007  1.00 95.37           O  
ATOM   2190  CG  PHE A 267      -5.860 -19.715  -4.402  1.00 95.37           C  
ATOM   2191  CD1 PHE A 267      -5.631 -18.542  -3.694  1.00 95.37           C  
ATOM   2192  CD2 PHE A 267      -5.504 -19.767  -5.743  1.00 95.37           C  
ATOM   2193  CE1 PHE A 267      -5.056 -17.435  -4.315  1.00 95.37           C  
ATOM   2194  CE2 PHE A 267      -4.929 -18.665  -6.370  1.00 95.37           C  
ATOM   2195  CZ  PHE A 267      -4.707 -17.500  -5.654  1.00 95.37           C  
ATOM   2196  N   SER A 268      -6.287 -24.018  -2.262  1.00 94.31           N  
ATOM   2197  CA  SER A 268      -6.846 -24.837  -1.191  1.00 94.31           C  
ATOM   2198  C   SER A 268      -5.875 -24.954  -0.021  1.00 94.31           C  
ATOM   2199  CB  SER A 268      -7.201 -26.231  -1.711  1.00 94.31           C  
ATOM   2200  O   SER A 268      -6.294 -25.138   1.124  1.00 94.31           O  
ATOM   2201  OG  SER A 268      -6.035 -26.932  -2.108  1.00 94.31           O  
ATOM   2202  N   VAL A 269      -4.573 -24.751  -0.236  1.00 90.68           N  
ATOM   2203  CA  VAL A 269      -3.572 -24.956   0.805  1.00 90.68           C  
ATOM   2204  C   VAL A 269      -3.172 -23.612   1.409  1.00 90.68           C  
ATOM   2205  CB  VAL A 269      -2.325 -25.687   0.258  1.00 90.68           C  
ATOM   2206  O   VAL A 269      -2.341 -23.556   2.319  1.00 90.68           O  
ATOM   2207  CG1 VAL A 269      -2.683 -27.102  -0.191  1.00 90.68           C  
ATOM   2208  CG2 VAL A 269      -1.708 -24.897  -0.894  1.00 90.68           C  
ATOM   2209  N   THR A 270      -3.742 -22.532   0.879  1.00 89.49           N  
ATOM   2210  CA  THR A 270      -3.392 -21.213   1.394  1.00 89.49           C  
ATOM   2211  C   THR A 270      -4.292 -20.834   2.566  1.00 89.49           C  
ATOM   2212  CB  THR A 270      -3.496 -20.139   0.295  1.00 89.49           C  
ATOM   2213  O   THR A 270      -5.268 -21.528   2.857  1.00 89.49           O  
ATOM   2214  CG2 THR A 270      -2.706 -20.544  -0.945  1.00 89.49           C  
ATOM   2215  OG1 THR A 270      -4.872 -19.963  -0.064  1.00 89.49           O  
ATOM   2216  N   LYS A 271      -3.969 -19.760   3.330  1.00 85.48           N  
ATOM   2217  CA  LYS A 271      -4.766 -19.238   4.437  1.00 85.48           C  
ATOM   2218  C   LYS A 271      -6.170 -18.859   3.973  1.00 85.48           C  
ATOM   2219  CB  LYS A 271      -4.078 -18.027   5.069  1.00 85.48           C  
ATOM   2220  O   LYS A 271      -7.140 -19.025   4.716  1.00 85.48           O  
ATOM   2221  CG  LYS A 271      -2.836 -18.372   5.877  1.00 85.48           C  
ATOM   2222  CD  LYS A 271      -2.252 -17.140   6.557  1.00 85.48           C  
ATOM   2223  CE  LYS A 271      -0.963 -17.469   7.299  1.00 85.48           C  
ATOM   2224  NZ  LYS A 271      -0.387 -16.264   7.968  1.00 85.48           N  
ATOM   2225  N   ASN A 272      -6.258 -18.343   2.716  1.00 85.16           N  
ATOM   2226  CA  ASN A 272      -7.523 -18.046   2.052  1.00 85.16           C  
ATOM   2227  C   ASN A 272      -7.756 -18.963   0.855  1.00 85.16           C  
ATOM   2228  CB  ASN A 272      -7.567 -16.580   1.615  1.00 85.16           C  
ATOM   2229  O   ASN A 272      -7.280 -18.686  -0.247  1.00 85.16           O  
ATOM   2230  CG  ASN A 272      -7.624 -15.622   2.788  1.00 85.16           C  
ATOM   2231  ND2 ASN A 272      -6.989 -14.465   2.640  1.00 85.16           N  
ATOM   2232  OD1 ASN A 272      -8.232 -15.919   3.819  1.00 85.16           O  
ATOM   2233  N   PRO A 273      -8.563 -20.012   1.095  1.00 88.95           N  
ATOM   2234  CA  PRO A 273      -8.691 -21.034   0.054  1.00 88.95           C  
ATOM   2235  C   PRO A 273      -9.442 -20.532  -1.177  1.00 88.95           C  
ATOM   2236  CB  PRO A 273      -9.470 -22.152   0.751  1.00 88.95           C  
ATOM   2237  O   PRO A 273      -9.292 -21.090  -2.267  1.00 88.95           O  
ATOM   2238  CG  PRO A 273     -10.150 -21.483   1.902  1.00 88.95           C  
ATOM   2239  CD  PRO A 273      -9.318 -20.309   2.330  1.00 88.95           C  
ATOM   2240  N   LEU A 274     -10.116 -19.482  -1.067  1.00 89.29           N  
ATOM   2241  CA  LEU A 274     -10.826 -18.927  -2.214  1.00 89.29           C  
ATOM   2242  C   LEU A 274      -9.946 -17.936  -2.970  1.00 89.29           C  
ATOM   2243  CB  LEU A 274     -12.118 -18.240  -1.765  1.00 89.29           C  
ATOM   2244  O   LEU A 274      -9.512 -16.929  -2.407  1.00 89.29           O  
ATOM   2245  CG  LEU A 274     -13.108 -17.869  -2.870  1.00 89.29           C  
ATOM   2246  CD1 LEU A 274     -13.717 -19.127  -3.481  1.00 89.29           C  
ATOM   2247  CD2 LEU A 274     -14.198 -16.952  -2.325  1.00 89.29           C  
ATOM   2248  N   PRO A 275      -9.675 -18.271  -4.229  1.00 92.57           N  
ATOM   2249  CA  PRO A 275      -8.862 -17.344  -5.020  1.00 92.57           C  
ATOM   2250  C   PRO A 275      -9.543 -15.993  -5.230  1.00 92.57           C  
ATOM   2251  CB  PRO A 275      -8.686 -18.079  -6.352  1.00 92.57           C  
ATOM   2252  O   PRO A 275     -10.763 -15.932  -5.399  1.00 92.57           O  
ATOM   2253  CG  PRO A 275      -9.095 -19.488  -6.067  1.00 92.57           C  
ATOM   2254  CD  PRO A 275     -10.097 -19.478  -4.949  1.00 92.57           C  
ATOM   2255  N   PRO A 276      -8.760 -14.901  -5.176  1.00 91.38           N  
ATOM   2256  CA  PRO A 276      -9.328 -13.596  -5.523  1.00 91.38           C  
ATOM   2257  C   PRO A 276      -9.761 -13.512  -6.985  1.00 91.38           C  
ATOM   2258  CB  PRO A 276      -8.181 -12.624  -5.236  1.00 91.38           C  
ATOM   2259  O   PRO A 276      -9.249 -14.252  -7.828  1.00 91.38           O  
ATOM   2260  CG  PRO A 276      -7.217 -13.406  -4.404  1.00 91.38           C  
ATOM   2261  CD  PRO A 276      -7.413 -14.866  -4.692  1.00 91.38           C  
ATOM   2262  N   ALA A 277     -10.772 -12.685  -7.205  1.00 87.66           N  
ATOM   2263  CA  ALA A 277     -11.198 -12.444  -8.582  1.00 87.66           C  
ATOM   2264  C   ALA A 277     -10.027 -11.984  -9.445  1.00 87.66           C  
ATOM   2265  CB  ALA A 277     -12.321 -11.411  -8.618  1.00 87.66           C  
ATOM   2266  O   ALA A 277      -9.175 -11.218  -8.989  1.00 87.66           O  
ATOM   2267  N   GLY A 278      -9.949 -12.471 -10.705  1.00 89.15           N  
ATOM   2268  CA  GLY A 278      -8.906 -12.066 -11.635  1.00 89.15           C  
ATOM   2269  C   GLY A 278      -7.659 -12.924 -11.543  1.00 89.15           C  
ATOM   2270  O   GLY A 278      -6.695 -12.709 -12.281  1.00 89.15           O  
ATOM   2271  N   SER A 279      -7.639 -13.874 -10.539  1.00 92.41           N  
ATOM   2272  CA  SER A 279      -6.505 -14.788 -10.444  1.00 92.41           C  
ATOM   2273  C   SER A 279      -6.304 -15.556 -11.746  1.00 92.41           C  
ATOM   2274  CB  SER A 279      -6.702 -15.769  -9.288  1.00 92.41           C  
ATOM   2275  O   SER A 279      -7.259 -16.098 -12.307  1.00 92.41           O  
ATOM   2276  OG  SER A 279      -6.727 -15.086  -8.047  1.00 92.41           O  
ATOM   2277  N   GLY A 280      -5.115 -15.563 -12.231  1.00 92.10           N  
ATOM   2278  CA  GLY A 280      -4.794 -16.275 -13.457  1.00 92.10           C  
ATOM   2279  C   GLY A 280      -4.649 -15.359 -14.658  1.00 92.10           C  
ATOM   2280  O   GLY A 280      -4.316 -15.813 -15.755  1.00 92.10           O  
ATOM   2281  N   GLU A 281      -4.863 -14.105 -14.437  1.00 93.65           N  
ATOM   2282  CA  GLU A 281      -4.860 -13.170 -15.559  1.00 93.65           C  
ATOM   2283  C   GLU A 281      -3.608 -12.297 -15.546  1.00 93.65           C  
ATOM   2284  CB  GLU A 281      -6.114 -12.292 -15.532  1.00 93.65           C  
ATOM   2285  O   GLU A 281      -3.475 -11.382 -16.361  1.00 93.65           O  
ATOM   2286  CG  GLU A 281      -7.406 -13.059 -15.769  1.00 93.65           C  
ATOM   2287  CD  GLU A 281      -8.629 -12.160 -15.859  1.00 93.65           C  
ATOM   2288  OE1 GLU A 281      -9.620 -12.548 -16.520  1.00 93.65           O  
ATOM   2289  OE2 GLU A 281      -8.596 -11.060 -15.266  1.00 93.65           O  
ATOM   2290  N   CYS A 282      -2.720 -12.570 -14.626  1.00 95.97           N  
ATOM   2291  CA  CYS A 282      -1.495 -11.788 -14.508  1.00 95.97           C  
ATOM   2292  C   CYS A 282      -0.499 -12.166 -15.597  1.00 95.97           C  
ATOM   2293  CB  CYS A 282      -0.861 -11.989 -13.132  1.00 95.97           C  
ATOM   2294  O   CYS A 282      -0.549 -13.274 -16.133  1.00 95.97           O  
ATOM   2295  SG  CYS A 282      -1.861 -11.355 -11.769  1.00 95.97           S  
ATOM   2296  N   ALA A 283       0.334 -11.278 -15.949  1.00 97.15           N  
ATOM   2297  CA  ALA A 283       1.283 -11.404 -17.052  1.00 97.15           C  
ATOM   2298  C   ALA A 283       2.257 -12.554 -16.809  1.00 97.15           C  
ATOM   2299  CB  ALA A 283       2.047 -10.097 -17.249  1.00 97.15           C  
ATOM   2300  O   ALA A 283       2.489 -13.377 -17.697  1.00 97.15           O  
ATOM   2301  N   ALA A 284       2.778 -12.688 -15.605  1.00 97.57           N  
ATOM   2302  CA  ALA A 284       3.826 -13.660 -15.303  1.00 97.57           C  
ATOM   2303  C   ALA A 284       3.324 -15.088 -15.502  1.00 97.57           C  
ATOM   2304  CB  ALA A 284       4.332 -13.471 -13.875  1.00 97.57           C  
ATOM   2305  O   ALA A 284       3.947 -15.877 -16.216  1.00 97.57           O  
ATOM   2306  N   PRO A 285       2.206 -15.448 -14.905  1.00 97.40           N  
ATOM   2307  CA  PRO A 285       1.716 -16.812 -15.115  1.00 97.40           C  
ATOM   2308  C   PRO A 285       1.426 -17.116 -16.583  1.00 97.40           C  
ATOM   2309  CB  PRO A 285       0.431 -16.857 -14.284  1.00 97.40           C  
ATOM   2310  O   PRO A 285       1.687 -18.227 -17.051  1.00 97.40           O  
ATOM   2311  CG  PRO A 285       0.640 -15.845 -13.203  1.00 97.40           C  
ATOM   2312  CD  PRO A 285       1.455 -14.713 -13.760  1.00 97.40           C  
ATOM   2313  N   LYS A 286       0.921 -16.144 -17.394  1.00 97.41           N  
ATOM   2314  CA  LYS A 286       0.664 -16.328 -18.819  1.00 97.41           C  
ATOM   2315  C   LYS A 286       1.952 -16.643 -19.574  1.00 97.41           C  
ATOM   2316  CB  LYS A 286       0.001 -15.083 -19.410  1.00 97.41           C  
ATOM   2317  O   LYS A 286       1.978 -17.536 -20.424  1.00 97.41           O  
ATOM   2318  CG  LYS A 286      -1.426 -14.856 -18.932  1.00 97.41           C  
ATOM   2319  CD  LYS A 286      -2.022 -13.590 -19.535  1.00 97.41           C  
ATOM   2320  CE  LYS A 286      -3.393 -13.282 -18.948  1.00 97.41           C  
ATOM   2321  NZ  LYS A 286      -3.935 -11.987 -19.457  1.00 97.41           N  
ATOM   2322  N   LEU A 287       2.934 -15.893 -19.211  1.00 98.16           N  
ATOM   2323  CA  LEU A 287       4.228 -16.055 -19.865  1.00 98.16           C  
ATOM   2324  C   LEU A 287       4.802 -17.443 -19.599  1.00 98.16           C  
ATOM   2325  CB  LEU A 287       5.209 -14.983 -19.383  1.00 98.16           C  
ATOM   2326  O   LEU A 287       5.212 -18.138 -20.531  1.00 98.16           O  
ATOM   2327  CG  LEU A 287       4.946 -13.556 -19.867  1.00 98.16           C  
ATOM   2328  CD1 LEU A 287       5.717 -12.556 -19.011  1.00 98.16           C  
ATOM   2329  CD2 LEU A 287       5.323 -13.412 -21.337  1.00 98.16           C  
ATOM   2330  N   LEU A 288       4.809 -17.860 -18.373  1.00 97.89           N  
ATOM   2331  CA  LEU A 288       5.385 -19.145 -17.990  1.00 97.89           C  
ATOM   2332  C   LEU A 288       4.561 -20.299 -18.551  1.00 97.89           C  
ATOM   2333  CB  LEU A 288       5.473 -19.260 -16.466  1.00 97.89           C  
ATOM   2334  O   LEU A 288       5.117 -21.291 -19.026  1.00 97.89           O  
ATOM   2335  CG  LEU A 288       6.579 -18.450 -15.788  1.00 97.89           C  
ATOM   2336  CD1 LEU A 288       6.338 -18.380 -14.283  1.00 97.89           C  
ATOM   2337  CD2 LEU A 288       7.946 -19.054 -16.088  1.00 97.89           C  
ATOM   2338  N   HIS A 289       3.263 -20.141 -18.433  1.00 96.88           N  
ATOM   2339  CA  HIS A 289       2.384 -21.168 -18.979  1.00 96.88           C  
ATOM   2340  C   HIS A 289       2.673 -21.413 -20.456  1.00 96.88           C  
ATOM   2341  CB  HIS A 289       0.918 -20.775 -18.789  1.00 96.88           C  
ATOM   2342  O   HIS A 289       2.826 -22.561 -20.881  1.00 96.88           O  
ATOM   2343  CG  HIS A 289      -0.049 -21.805 -19.279  1.00 96.88           C  
ATOM   2344  CD2 HIS A 289      -0.840 -21.831 -20.378  1.00 96.88           C  
ATOM   2345  ND1 HIS A 289      -0.287 -22.983 -18.604  1.00 96.88           N  
ATOM   2346  CE1 HIS A 289      -1.184 -23.691 -19.270  1.00 96.88           C  
ATOM   2347  NE2 HIS A 289      -1.536 -23.015 -20.350  1.00 96.88           N  
ATOM   2348  N   TYR A 290       2.753 -20.339 -21.271  1.00 96.72           N  
ATOM   2349  CA  TYR A 290       3.041 -20.439 -22.698  1.00 96.72           C  
ATOM   2350  C   TYR A 290       4.407 -21.070 -22.936  1.00 96.72           C  
ATOM   2351  CB  TYR A 290       2.982 -19.057 -23.356  1.00 96.72           C  
ATOM   2352  O   TYR A 290       4.558 -21.926 -23.810  1.00 96.72           O  
ATOM   2353  CG  TYR A 290       3.081 -19.098 -24.862  1.00 96.72           C  
ATOM   2354  CD1 TYR A 290       4.318 -19.047 -25.499  1.00 96.72           C  
ATOM   2355  CD2 TYR A 290       1.938 -19.186 -25.649  1.00 96.72           C  
ATOM   2356  CE1 TYR A 290       4.415 -19.082 -26.887  1.00 96.72           C  
ATOM   2357  CE2 TYR A 290       2.022 -19.222 -27.037  1.00 96.72           C  
ATOM   2358  OH  TYR A 290       3.352 -19.205 -29.020  1.00 96.72           O  
ATOM   2359  CZ  TYR A 290       3.263 -19.170 -27.646  1.00 96.72           C  
ATOM   2360  N   ALA A 291       5.416 -20.626 -22.177  1.00 97.18           N  
ATOM   2361  CA  ALA A 291       6.768 -21.160 -22.318  1.00 97.18           C  
ATOM   2362  C   ALA A 291       6.789 -22.668 -22.088  1.00 97.18           C  
ATOM   2363  CB  ALA A 291       7.720 -20.463 -21.348  1.00 97.18           C  
ATOM   2364  O   ALA A 291       7.401 -23.412 -22.858  1.00 97.18           O  
ATOM   2365  N   PHE A 292       6.107 -23.131 -21.098  1.00 95.87           N  
ATOM   2366  CA  PHE A 292       6.081 -24.554 -20.779  1.00 95.87           C  
ATOM   2367  C   PHE A 292       5.327 -25.335 -21.849  1.00 95.87           C  
ATOM   2368  CB  PHE A 292       5.439 -24.788 -19.408  1.00 95.87           C  
ATOM   2369  O   PHE A 292       5.753 -26.420 -22.249  1.00 95.87           O  
ATOM   2370  CG  PHE A 292       6.198 -24.163 -18.268  1.00 95.87           C  
ATOM   2371  CD1 PHE A 292       7.581 -24.040 -18.320  1.00 95.87           C  
ATOM   2372  CD2 PHE A 292       5.527 -23.699 -17.144  1.00 95.87           C  
ATOM   2373  CE1 PHE A 292       8.286 -23.462 -17.267  1.00 95.87           C  
ATOM   2374  CE2 PHE A 292       6.225 -23.121 -16.087  1.00 95.87           C  
ATOM   2375  CZ  PHE A 292       7.604 -23.004 -16.150  1.00 95.87           C  
ATOM   2376  N   GLN A 293       4.262 -24.822 -22.391  1.00 94.12           N  
ATOM   2377  CA  GLN A 293       3.472 -25.467 -23.435  1.00 94.12           C  
ATOM   2378  C   GLN A 293       4.290 -25.649 -24.711  1.00 94.12           C  
ATOM   2379  CB  GLN A 293       2.209 -24.658 -23.731  1.00 94.12           C  
ATOM   2380  O   GLN A 293       4.079 -26.606 -25.458  1.00 94.12           O  
ATOM   2381  CG  GLN A 293       1.107 -24.835 -22.696  1.00 94.12           C  
ATOM   2382  CD  GLN A 293      -0.171 -24.109 -23.068  1.00 94.12           C  
ATOM   2383  NE2 GLN A 293      -1.280 -24.507 -22.454  1.00 94.12           N  
ATOM   2384  OE1 GLN A 293      -0.163 -23.197 -23.901  1.00 94.12           O  
ATOM   2385  N   HIS A 294       5.217 -24.793 -24.890  1.00 94.44           N  
ATOM   2386  CA  HIS A 294       5.975 -24.814 -26.137  1.00 94.44           C  
ATOM   2387  C   HIS A 294       7.418 -25.245 -25.897  1.00 94.44           C  
ATOM   2388  CB  HIS A 294       5.941 -23.440 -26.808  1.00 94.44           C  
ATOM   2389  O   HIS A 294       8.282 -25.038 -26.752  1.00 94.44           O  
ATOM   2390  CG  HIS A 294       4.602 -23.078 -27.367  1.00 94.44           C  
ATOM   2391  CD2 HIS A 294       3.554 -22.424 -26.812  1.00 94.44           C  
ATOM   2392  ND1 HIS A 294       4.220 -23.400 -28.651  1.00 94.44           N  
ATOM   2393  CE1 HIS A 294       2.992 -22.956 -28.863  1.00 94.44           C  
ATOM   2394  NE2 HIS A 294       2.565 -22.361 -27.762  1.00 94.44           N  
ATOM   2395  N   GLN A 295       7.693 -25.765 -24.635  1.00 93.97           N  
ATOM   2396  CA  GLN A 295       8.975 -26.342 -24.244  1.00 93.97           C  
ATOM   2397  C   GLN A 295      10.096 -25.313 -24.352  1.00 93.97           C  
ATOM   2398  CB  GLN A 295       9.299 -27.564 -25.104  1.00 93.97           C  
ATOM   2399  O   GLN A 295      11.186 -25.624 -24.838  1.00 93.97           O  
ATOM   2400  CG  GLN A 295       8.313 -28.713 -24.936  1.00 93.97           C  
ATOM   2401  CD  GLN A 295       8.597 -29.871 -25.874  1.00 93.97           C  
ATOM   2402  NE2 GLN A 295       7.786 -30.920 -25.783  1.00 93.97           N  
ATOM   2403  OE1 GLN A 295       9.536 -29.824 -26.674  1.00 93.97           O  
ATOM   2404  N   LEU A 296       9.810 -24.082 -24.133  1.00 95.74           N  
ATOM   2405  CA  LEU A 296      10.813 -23.029 -24.021  1.00 95.74           C  
ATOM   2406  C   LEU A 296      11.385 -22.972 -22.608  1.00 95.74           C  
ATOM   2407  CB  LEU A 296      10.211 -21.673 -24.396  1.00 95.74           C  
ATOM   2408  O   LEU A 296      10.645 -23.087 -21.629  1.00 95.74           O  
ATOM   2409  CG  LEU A 296       9.585 -21.570 -25.788  1.00 95.74           C  
ATOM   2410  CD1 LEU A 296       8.856 -20.240 -25.944  1.00 95.74           C  
ATOM   2411  CD2 LEU A 296      10.649 -21.733 -26.867  1.00 95.74           C  
ATOM   2412  N   ARG A 297      12.731 -22.777 -22.549  1.00 96.24           N  
ATOM   2413  CA  ARG A 297      13.377 -22.678 -21.244  1.00 96.24           C  
ATOM   2414  C   ARG A 297      13.346 -21.244 -20.726  1.00 96.24           C  
ATOM   2415  CB  ARG A 297      14.821 -23.177 -21.319  1.00 96.24           C  
ATOM   2416  O   ARG A 297      13.975 -20.355 -21.305  1.00 96.24           O  
ATOM   2417  CG  ARG A 297      15.553 -23.150 -19.987  1.00 96.24           C  
ATOM   2418  CD  ARG A 297      17.006 -23.580 -20.132  1.00 96.24           C  
ATOM   2419  NE  ARG A 297      17.745 -23.413 -18.884  1.00 96.24           N  
ATOM   2420  NH1 ARG A 297      19.759 -24.160 -19.735  1.00 96.24           N  
ATOM   2421  NH2 ARG A 297      19.608 -23.503 -17.544  1.00 96.24           N  
ATOM   2422  CZ  ARG A 297      19.035 -23.692 -18.724  1.00 96.24           C  
ATOM   2423  N   PRO A 298      12.647 -21.025 -19.597  1.00 97.58           N  
ATOM   2424  CA  PRO A 298      12.642 -19.682 -19.014  1.00 97.58           C  
ATOM   2425  C   PRO A 298      14.004 -19.276 -18.454  1.00 97.58           C  
ATOM   2426  CB  PRO A 298      11.602 -19.786 -17.895  1.00 97.58           C  
ATOM   2427  O   PRO A 298      14.631 -20.050 -17.726  1.00 97.58           O  
ATOM   2428  CG  PRO A 298      10.777 -20.981 -18.251  1.00 97.58           C  
ATOM   2429  CD  PRO A 298      11.655 -21.972 -18.960  1.00 97.58           C  
ATOM   2430  N   ILE A 299      14.420 -18.022 -18.709  1.00 97.86           N  
ATOM   2431  CA  ILE A 299      15.740 -17.545 -18.311  1.00 97.86           C  
ATOM   2432  C   ILE A 299      15.594 -16.427 -17.280  1.00 97.86           C  
ATOM   2433  CB  ILE A 299      16.553 -17.049 -19.528  1.00 97.86           C  
ATOM   2434  O   ILE A 299      16.260 -16.441 -16.242  1.00 97.86           O  
ATOM   2435  CG1 ILE A 299      16.727 -18.179 -20.549  1.00 97.86           C  
ATOM   2436  CG2 ILE A 299      17.911 -16.499 -19.082  1.00 97.86           C  
ATOM   2437  CD1 ILE A 299      17.475 -19.391 -20.010  1.00 97.86           C  
ATOM   2438  N   ALA A 300      14.791 -15.402 -17.536  1.00 98.10           N  
ATOM   2439  CA  ALA A 300      14.633 -14.259 -16.641  1.00 98.10           C  
ATOM   2440  C   ALA A 300      13.291 -13.568 -16.866  1.00 98.10           C  
ATOM   2441  CB  ALA A 300      15.778 -13.268 -16.837  1.00 98.10           C  
ATOM   2442  O   ALA A 300      12.829 -13.450 -18.003  1.00 98.10           O  
ATOM   2443  N   LEU A 301      12.678 -13.079 -15.784  1.00 98.33           N  
ATOM   2444  CA  LEU A 301      11.346 -12.485 -15.795  1.00 98.33           C  
ATOM   2445  C   LEU A 301      11.395 -11.033 -15.331  1.00 98.33           C  
ATOM   2446  CB  LEU A 301      10.394 -13.285 -14.902  1.00 98.33           C  
ATOM   2447  O   LEU A 301      12.155 -10.692 -14.422  1.00 98.33           O  
ATOM   2448  CG  LEU A 301       8.996 -12.697 -14.703  1.00 98.33           C  
ATOM   2449  CD1 LEU A 301       8.165 -12.864 -15.971  1.00 98.33           C  
ATOM   2450  CD2 LEU A 301       8.304 -13.355 -13.514  1.00 98.33           C  
ATOM   2451  N   ALA A 302      10.576 -10.207 -15.947  1.00 98.21           N  
ATOM   2452  CA  ALA A 302      10.381  -8.840 -15.470  1.00 98.21           C  
ATOM   2453  C   ALA A 302       8.985  -8.332 -15.817  1.00 98.21           C  
ATOM   2454  CB  ALA A 302      11.443  -7.915 -16.058  1.00 98.21           C  
ATOM   2455  O   ALA A 302       8.460  -8.628 -16.893  1.00 98.21           O  
ATOM   2456  N   GLU A 303       8.408  -7.638 -14.864  1.00 97.96           N  
ATOM   2457  CA  GLU A 303       7.127  -6.970 -15.077  1.00 97.96           C  
ATOM   2458  C   GLU A 303       7.246  -5.465 -14.854  1.00 97.96           C  
ATOM   2459  CB  GLU A 303       6.055  -7.555 -14.154  1.00 97.96           C  
ATOM   2460  O   GLU A 303       7.990  -5.019 -13.978  1.00 97.96           O  
ATOM   2461  CG  GLU A 303       5.760  -9.026 -14.409  1.00 97.96           C  
ATOM   2462  CD  GLU A 303       4.690  -9.592 -13.489  1.00 97.96           C  
ATOM   2463  OE1 GLU A 303       3.501  -9.608 -13.880  1.00 97.96           O  
ATOM   2464  OE2 GLU A 303       5.044 -10.023 -12.369  1.00 97.96           O  
ATOM   2465  N   PHE A 304       6.540  -4.746 -15.743  1.00 97.44           N  
ATOM   2466  CA  PHE A 304       6.596  -3.300 -15.571  1.00 97.44           C  
ATOM   2467  C   PHE A 304       5.229  -2.672 -15.814  1.00 97.44           C  
ATOM   2468  CB  PHE A 304       7.632  -2.684 -16.517  1.00 97.44           C  
ATOM   2469  O   PHE A 304       4.382  -3.260 -16.491  1.00 97.44           O  
ATOM   2470  CG  PHE A 304       7.281  -2.822 -17.974  1.00 97.44           C  
ATOM   2471  CD1 PHE A 304       7.651  -3.955 -18.688  1.00 97.44           C  
ATOM   2472  CD2 PHE A 304       6.582  -1.817 -18.629  1.00 97.44           C  
ATOM   2473  CE1 PHE A 304       7.328  -4.085 -20.037  1.00 97.44           C  
ATOM   2474  CE2 PHE A 304       6.255  -1.940 -19.977  1.00 97.44           C  
ATOM   2475  CZ  PHE A 304       6.630  -3.074 -20.679  1.00 97.44           C  
ATOM   2476  N   TRP A 305       5.037  -1.492 -15.173  1.00 96.67           N  
ATOM   2477  CA  TRP A 305       3.807  -0.720 -15.318  1.00 96.67           C  
ATOM   2478  C   TRP A 305       3.936   0.304 -16.440  1.00 96.67           C  
ATOM   2479  CB  TRP A 305       3.458  -0.015 -14.004  1.00 96.67           C  
ATOM   2480  O   TRP A 305       4.928   1.033 -16.513  1.00 96.67           O  
ATOM   2481  CG  TRP A 305       2.146   0.711 -14.033  1.00 96.67           C  
ATOM   2482  CD1 TRP A 305       1.948   2.046 -14.253  1.00 96.67           C  
ATOM   2483  CD2 TRP A 305       0.850   0.141 -13.830  1.00 96.67           C  
ATOM   2484  CE2 TRP A 305      -0.090   1.189 -13.942  1.00 96.67           C  
ATOM   2485  CE3 TRP A 305       0.391  -1.156 -13.565  1.00 96.67           C  
ATOM   2486  NE1 TRP A 305       0.605   2.340 -14.200  1.00 96.67           N  
ATOM   2487  CH2 TRP A 305      -1.885  -0.299 -13.538  1.00 96.67           C  
ATOM   2488  CZ2 TRP A 305      -1.464   0.979 -13.797  1.00 96.67           C  
ATOM   2489  CZ3 TRP A 305      -0.976  -1.363 -13.421  1.00 96.67           C  
ATOM   2490  N   TRP A 306       2.876   0.350 -17.305  1.00 96.89           N  
ATOM   2491  CA  TRP A 306       2.866   1.278 -18.431  1.00 96.89           C  
ATOM   2492  C   TRP A 306       1.635   2.176 -18.385  1.00 96.89           C  
ATOM   2493  CB  TRP A 306       2.908   0.514 -19.758  1.00 96.89           C  
ATOM   2494  O   TRP A 306       0.504   1.697 -18.503  1.00 96.89           O  
ATOM   2495  CG  TRP A 306       3.153   1.384 -20.954  1.00 96.89           C  
ATOM   2496  CD1 TRP A 306       2.212   1.937 -21.777  1.00 96.89           C  
ATOM   2497  CD2 TRP A 306       4.424   1.798 -21.463  1.00 96.89           C  
ATOM   2498  CE2 TRP A 306       4.179   2.601 -22.598  1.00 96.89           C  
ATOM   2499  CE3 TRP A 306       5.749   1.568 -21.068  1.00 96.89           C  
ATOM   2500  NE1 TRP A 306       2.822   2.670 -22.768  1.00 96.89           N  
ATOM   2501  CH2 TRP A 306       6.497   2.935 -22.936  1.00 96.89           C  
ATOM   2502  CZ2 TRP A 306       5.211   3.176 -23.344  1.00 96.89           C  
ATOM   2503  CZ3 TRP A 306       6.775   2.140 -21.812  1.00 96.89           C  
ATOM   2504  N   GLY A 307       1.848   3.552 -18.147  1.00 94.71           N  
ATOM   2505  CA  GLY A 307       0.737   4.487 -18.224  1.00 94.71           C  
ATOM   2506  C   GLY A 307       0.375   5.097 -16.883  1.00 94.71           C  
ATOM   2507  O   GLY A 307       1.207   5.148 -15.974  1.00 94.71           O  
ATOM   2508  N   ARG A 308      -0.767   5.651 -16.767  1.00 92.52           N  
ATOM   2509  CA  ARG A 308      -1.263   6.377 -15.602  1.00 92.52           C  
ATOM   2510  C   ARG A 308      -1.485   5.434 -14.424  1.00 92.52           C  
ATOM   2511  CB  ARG A 308      -2.564   7.110 -15.939  1.00 92.52           C  
ATOM   2512  O   ARG A 308      -2.011   4.332 -14.594  1.00 92.52           O  
ATOM   2513  CG  ARG A 308      -3.094   7.975 -14.807  1.00 92.52           C  
ATOM   2514  CD  ARG A 308      -4.428   8.616 -15.164  1.00 92.52           C  
ATOM   2515  NE  ARG A 308      -4.284   9.599 -16.234  1.00 92.52           N  
ATOM   2516  NH1 ARG A 308      -6.527  10.147 -16.313  1.00 92.52           N  
ATOM   2517  NH2 ARG A 308      -5.041  11.172 -17.727  1.00 92.52           N  
ATOM   2518  CZ  ARG A 308      -5.284  10.303 -16.755  1.00 92.52           C  
ATOM   2519  N   SER A 309      -1.075   5.817 -13.240  1.00 90.59           N  
ATOM   2520  CA  SER A 309      -1.238   5.038 -12.016  1.00 90.59           C  
ATOM   2521  C   SER A 309      -2.698   4.999 -11.577  1.00 90.59           C  
ATOM   2522  CB  SER A 309      -0.374   5.616 -10.894  1.00 90.59           C  
ATOM   2523  O   SER A 309      -3.416   5.993 -11.701  1.00 90.59           O  
ATOM   2524  OG  SER A 309      -0.473   4.822  -9.725  1.00 90.59           O  
ATOM   2525  N   PRO A 310      -3.141   3.872 -11.085  1.00 88.38           N  
ATOM   2526  CA  PRO A 310      -4.478   3.849 -10.489  1.00 88.38           C  
ATOM   2527  C   PRO A 310      -4.619   4.819  -9.318  1.00 88.38           C  
ATOM   2528  CB  PRO A 310      -4.631   2.400 -10.020  1.00 88.38           C  
ATOM   2529  O   PRO A 310      -3.618   5.215  -8.716  1.00 88.38           O  
ATOM   2530  CG  PRO A 310      -3.599   1.639 -10.788  1.00 88.38           C  
ATOM   2531  CD  PRO A 310      -2.455   2.563 -11.094  1.00 88.38           C  
ATOM   2532  N   LYS A 311      -5.837   5.179  -9.002  1.00 84.08           N  
ATOM   2533  CA  LYS A 311      -6.115   6.177  -7.973  1.00 84.08           C  
ATOM   2534  C   LYS A 311      -5.697   5.675  -6.594  1.00 84.08           C  
ATOM   2535  CB  LYS A 311      -7.600   6.545  -7.969  1.00 84.08           C  
ATOM   2536  O   LYS A 311      -5.161   6.437  -5.787  1.00 84.08           O  
ATOM   2537  CG  LYS A 311      -8.041   7.351  -9.182  1.00 84.08           C  
ATOM   2538  CD  LYS A 311      -9.501   7.770  -9.073  1.00 84.08           C  
ATOM   2539  CE  LYS A 311      -9.951   8.555 -10.298  1.00 84.08           C  
ATOM   2540  NZ  LYS A 311     -11.386   8.960 -10.201  1.00 84.08           N  
ATOM   2541  N   SER A 312      -5.821   4.447  -6.419  1.00 81.71           N  
ATOM   2542  CA  SER A 312      -5.674   3.893  -5.077  1.00 81.71           C  
ATOM   2543  C   SER A 312      -4.247   3.412  -4.831  1.00 81.71           C  
ATOM   2544  CB  SER A 312      -6.653   2.738  -4.862  1.00 81.71           C  
ATOM   2545  O   SER A 312      -3.837   3.230  -3.683  1.00 81.71           O  
ATOM   2546  OG  SER A 312      -6.446   1.717  -5.823  1.00 81.71           O  
ATOM   2547  N   GLU A 313      -3.431   3.178  -5.899  1.00 84.15           N  
ATOM   2548  CA  GLU A 313      -2.086   2.626  -5.768  1.00 84.15           C  
ATOM   2549  C   GLU A 313      -1.045   3.558  -6.381  1.00 84.15           C  
ATOM   2550  CB  GLU A 313      -2.005   1.244  -6.422  1.00 84.15           C  
ATOM   2551  O   GLU A 313      -1.393   4.525  -7.062  1.00 84.15           O  
ATOM   2552  CG  GLU A 313      -3.016   0.246  -5.877  1.00 84.15           C  
ATOM   2553  CD  GLU A 313      -3.088  -1.039  -6.687  1.00 84.15           C  
ATOM   2554  OE1 GLU A 313      -4.057  -1.813  -6.514  1.00 84.15           O  
ATOM   2555  OE2 GLU A 313      -2.167  -1.274  -7.501  1.00 84.15           O  
ATOM   2556  N   ILE A 314       0.183   3.295  -6.035  1.00 86.80           N  
ATOM   2557  CA  ILE A 314       1.286   4.056  -6.610  1.00 86.80           C  
ATOM   2558  C   ILE A 314       2.030   3.197  -7.631  1.00 86.80           C  
ATOM   2559  CB  ILE A 314       2.260   4.555  -5.519  1.00 86.80           C  
ATOM   2560  O   ILE A 314       2.747   2.264  -7.261  1.00 86.80           O  
ATOM   2561  CG1 ILE A 314       1.515   5.416  -4.492  1.00 86.80           C  
ATOM   2562  CG2 ILE A 314       3.421   5.332  -6.145  1.00 86.80           C  
ATOM   2563  CD1 ILE A 314       2.306   5.686  -3.220  1.00 86.80           C  
ATOM   2564  N   ARG A 315       1.705   3.408  -8.929  1.00 91.35           N  
ATOM   2565  CA  ARG A 315       2.423   2.801 -10.045  1.00 91.35           C  
ATOM   2566  C   ARG A 315       3.108   3.863 -10.899  1.00 91.35           C  
ATOM   2567  CB  ARG A 315       1.472   1.968 -10.908  1.00 91.35           C  
ATOM   2568  O   ARG A 315       2.530   4.919 -11.166  1.00 91.35           O  
ATOM   2569  CG  ARG A 315       0.819   0.813 -10.165  1.00 91.35           C  
ATOM   2570  CD  ARG A 315       1.823  -0.282  -9.831  1.00 91.35           C  
ATOM   2571  NE  ARG A 315       1.177  -1.430  -9.202  1.00 91.35           N  
ATOM   2572  NH1 ARG A 315       3.137  -2.602  -8.853  1.00 91.35           N  
ATOM   2573  NH2 ARG A 315       1.130  -3.494  -8.195  1.00 91.35           N  
ATOM   2574  CZ  ARG A 315       1.816  -2.506  -8.751  1.00 91.35           C  
ATOM   2575  N   GLN A 316       4.332   3.532 -11.263  1.00 90.51           N  
ATOM   2576  CA  GLN A 316       5.056   4.502 -12.079  1.00 90.51           C  
ATOM   2577  C   GLN A 316       5.300   3.964 -13.486  1.00 90.51           C  
ATOM   2578  CB  GLN A 316       6.386   4.872 -11.420  1.00 90.51           C  
ATOM   2579  O   GLN A 316       5.641   2.792 -13.658  1.00 90.51           O  
ATOM   2580  CG  GLN A 316       6.233   5.571 -10.076  1.00 90.51           C  
ATOM   2581  CD  GLN A 316       7.566   5.923  -9.443  1.00 90.51           C  
ATOM   2582  NE2 GLN A 316       7.564   6.125  -8.130  1.00 90.51           N  
ATOM   2583  OE1 GLN A 316       8.590   6.011 -10.128  1.00 90.51           O  
ATOM   2584  N   HIS A 317       5.052   4.825 -14.407  1.00 93.61           N  
ATOM   2585  CA  HIS A 317       5.260   4.506 -15.815  1.00 93.61           C  
ATOM   2586  C   HIS A 317       6.672   3.983 -16.058  1.00 93.61           C  
ATOM   2587  CB  HIS A 317       4.998   5.734 -16.688  1.00 93.61           C  
ATOM   2588  O   HIS A 317       7.649   4.595 -15.621  1.00 93.61           O  
ATOM   2589  CG  HIS A 317       5.157   5.475 -18.152  1.00 93.61           C  
ATOM   2590  CD2 HIS A 317       5.984   6.030 -19.069  1.00 93.61           C  
ATOM   2591  ND1 HIS A 317       4.401   4.542 -18.829  1.00 93.61           N  
ATOM   2592  CE1 HIS A 317       4.759   4.535 -20.103  1.00 93.61           C  
ATOM   2593  NE2 HIS A 317       5.718   5.429 -20.274  1.00 93.61           N  
ATOM   2594  N   LYS A 318       6.872   2.690 -16.571  1.00 94.88           N  
ATOM   2595  CA  LYS A 318       8.112   2.050 -17.002  1.00 94.88           C  
ATOM   2596  C   LYS A 318       8.807   1.356 -15.834  1.00 94.88           C  
ATOM   2597  CB  LYS A 318       9.053   3.075 -17.637  1.00 94.88           C  
ATOM   2598  O   LYS A 318       9.846   0.717 -16.014  1.00 94.88           O  
ATOM   2599  CG  LYS A 318       8.567   3.616 -18.973  1.00 94.88           C  
ATOM   2600  CD  LYS A 318       9.583   4.567 -19.594  1.00 94.88           C  
ATOM   2601  CE  LYS A 318       9.116   5.077 -20.950  1.00 94.88           C  
ATOM   2602  NZ  LYS A 318      10.123   5.985 -21.577  1.00 94.88           N  
ATOM   2603  N   LYS A 319       8.213   1.523 -14.698  1.00 93.63           N  
ATOM   2604  CA  LYS A 319       8.860   0.939 -13.527  1.00 93.63           C  
ATOM   2605  C   LYS A 319       8.544  -0.549 -13.409  1.00 93.63           C  
ATOM   2606  CB  LYS A 319       8.426   1.669 -12.255  1.00 93.63           C  
ATOM   2607  O   LYS A 319       7.454  -0.989 -13.780  1.00 93.63           O  
ATOM   2608  CG  LYS A 319       9.157   1.213 -11.000  1.00 93.63           C  
ATOM   2609  CD  LYS A 319       8.766   2.051  -9.790  1.00 93.63           C  
ATOM   2610  CE  LYS A 319       9.526   1.622  -8.542  1.00 93.63           C  
ATOM   2611  NZ  LYS A 319       9.128   2.425  -7.347  1.00 93.63           N  
ATOM   2612  N   PHE A 320       9.565  -1.303 -12.881  1.00 95.21           N  
ATOM   2613  CA  PHE A 320       9.420  -2.743 -12.707  1.00 95.21           C  
ATOM   2614  C   PHE A 320       8.832  -3.067 -11.339  1.00 95.21           C  
ATOM   2615  CB  PHE A 320      10.770  -3.445 -12.878  1.00 95.21           C  
ATOM   2616  O   PHE A 320       9.149  -2.405 -10.349  1.00 95.21           O  
ATOM   2617  CG  PHE A 320      11.342  -3.333 -14.265  1.00 95.21           C  
ATOM   2618  CD1 PHE A 320      10.869  -4.138 -15.294  1.00 95.21           C  
ATOM   2619  CD2 PHE A 320      12.354  -2.422 -14.540  1.00 95.21           C  
ATOM   2620  CE1 PHE A 320      11.397  -4.036 -16.579  1.00 95.21           C  
ATOM   2621  CE2 PHE A 320      12.886  -2.314 -15.822  1.00 95.21           C  
ATOM   2622  CZ  PHE A 320      12.407  -3.123 -16.840  1.00 95.21           C  
ATOM   2623  N   TYR A 321       7.940  -4.096 -11.381  1.00 94.18           N  
ATOM   2624  CA  TYR A 321       7.271  -4.537 -10.162  1.00 94.18           C  
ATOM   2625  C   TYR A 321       7.279  -6.057 -10.054  1.00 94.18           C  
ATOM   2626  CB  TYR A 321       5.830  -4.018 -10.122  1.00 94.18           C  
ATOM   2627  O   TYR A 321       7.278  -6.757 -11.069  1.00 94.18           O  
ATOM   2628  CG  TYR A 321       5.728  -2.513 -10.067  1.00 94.18           C  
ATOM   2629  CD1 TYR A 321       5.654  -1.844  -8.848  1.00 94.18           C  
ATOM   2630  CD2 TYR A 321       5.705  -1.757 -11.235  1.00 94.18           C  
ATOM   2631  CE1 TYR A 321       5.558  -0.457  -8.793  1.00 94.18           C  
ATOM   2632  CE2 TYR A 321       5.609  -0.370 -11.192  1.00 94.18           C  
ATOM   2633  OH  TYR A 321       5.442   1.642  -9.920  1.00 94.18           O  
ATOM   2634  CZ  TYR A 321       5.537   0.270  -9.968  1.00 94.18           C  
ATOM   2635  N   PRO A 322       7.408  -6.540  -8.859  1.00 93.91           N  
ATOM   2636  CA  PRO A 322       7.316  -7.991  -8.681  1.00 93.91           C  
ATOM   2637  C   PRO A 322       5.909  -8.529  -8.935  1.00 93.91           C  
ATOM   2638  CB  PRO A 322       7.721  -8.193  -7.218  1.00 93.91           C  
ATOM   2639  O   PRO A 322       4.969  -7.749  -9.111  1.00 93.91           O  
ATOM   2640  CG  PRO A 322       7.334  -6.921  -6.535  1.00 93.91           C  
ATOM   2641  CD  PRO A 322       7.488  -5.790  -7.511  1.00 93.91           C  
ATOM   2642  N   ALA A 323       5.843  -9.792  -9.021  1.00 94.27           N  
ATOM   2643  CA  ALA A 323       4.539 -10.435  -9.167  1.00 94.27           C  
ATOM   2644  C   ALA A 323       3.685 -10.233  -7.919  1.00 94.27           C  
ATOM   2645  CB  ALA A 323       4.710 -11.924  -9.457  1.00 94.27           C  
ATOM   2646  O   ALA A 323       4.213 -10.084  -6.815  1.00 94.27           O  
ATOM   2647  N   CYS A 324       2.372 -10.161  -8.142  1.00 90.74           N  
ATOM   2648  CA  CYS A 324       1.469  -9.910  -7.024  1.00 90.74           C  
ATOM   2649  C   CYS A 324       1.484 -11.073  -6.039  1.00 90.74           C  
ATOM   2650  CB  CYS A 324       0.046  -9.675  -7.528  1.00 90.74           C  
ATOM   2651  O   CYS A 324       1.611 -12.231  -6.441  1.00 90.74           O  
ATOM   2652  SG  CYS A 324      -0.718 -11.137  -8.262  1.00 90.74           S  
ATOM   2653  N   GLN A 325       1.391 -10.819  -4.731  1.00 88.30           N  
ATOM   2654  CA  GLN A 325       1.447 -11.819  -3.669  1.00 88.30           C  
ATOM   2655  C   GLN A 325       0.087 -12.480  -3.465  1.00 88.30           C  
ATOM   2656  CB  GLN A 325       1.926 -11.188  -2.361  1.00 88.30           C  
ATOM   2657  O   GLN A 325       0.011 -13.668  -3.144  1.00 88.30           O  
ATOM   2658  CG  GLN A 325       3.391 -10.771  -2.379  1.00 88.30           C  
ATOM   2659  CD  GLN A 325       3.902 -10.366  -1.009  1.00 88.30           C  
ATOM   2660  NE2 GLN A 325       5.078  -9.748  -0.974  1.00 88.30           N  
ATOM   2661  OE1 GLN A 325       3.246 -10.607   0.009  1.00 88.30           O  
ATOM   2662  N   SER A 326      -0.954 -11.740  -3.717  1.00 86.37           N  
ATOM   2663  CA  SER A 326      -2.298 -12.212  -3.401  1.00 86.37           C  
ATOM   2664  C   SER A 326      -2.807 -13.183  -4.461  1.00 86.37           C  
ATOM   2665  CB  SER A 326      -3.264 -11.033  -3.273  1.00 86.37           C  
ATOM   2666  O   SER A 326      -3.402 -14.211  -4.134  1.00 86.37           O  
ATOM   2667  OG  SER A 326      -3.365 -10.330  -4.499  1.00 86.37           O  
ATOM   2668  N   LYS A 327      -2.503 -12.914  -5.753  1.00 91.75           N  
ATOM   2669  CA  LYS A 327      -3.041 -13.721  -6.844  1.00 91.75           C  
ATOM   2670  C   LYS A 327      -1.993 -14.695  -7.375  1.00 91.75           C  
ATOM   2671  CB  LYS A 327      -3.546 -12.826  -7.976  1.00 91.75           C  
ATOM   2672  O   LYS A 327      -2.284 -15.875  -7.585  1.00 91.75           O  
ATOM   2673  CG  LYS A 327      -4.703 -11.921  -7.580  1.00 91.75           C  
ATOM   2674  CD  LYS A 327      -5.070 -10.960  -8.704  1.00 91.75           C  
ATOM   2675  CE  LYS A 327      -6.063  -9.904  -8.236  1.00 91.75           C  
ATOM   2676  NZ  LYS A 327      -6.331  -8.887  -9.296  1.00 91.75           N  
ATOM   2677  N   CYS A 328      -0.773 -14.288  -7.461  1.00 94.49           N  
ATOM   2678  CA  CYS A 328       0.236 -15.000  -8.238  1.00 94.49           C  
ATOM   2679  C   CYS A 328       1.027 -15.958  -7.355  1.00 94.49           C  
ATOM   2680  CB  CYS A 328       1.187 -14.012  -8.913  1.00 94.49           C  
ATOM   2681  O   CYS A 328       1.575 -16.948  -7.843  1.00 94.49           O  
ATOM   2682  SG  CYS A 328       0.418 -13.047 -10.232  1.00 94.49           S  
ATOM   2683  N   GLN A 329       1.139 -15.706  -6.065  1.00 94.00           N  
ATOM   2684  CA  GLN A 329       2.054 -16.458  -5.213  1.00 94.00           C  
ATOM   2685  C   GLN A 329       1.753 -17.953  -5.266  1.00 94.00           C  
ATOM   2686  CB  GLN A 329       1.977 -15.958  -3.769  1.00 94.00           C  
ATOM   2687  O   GLN A 329       2.641 -18.760  -5.551  1.00 94.00           O  
ATOM   2688  CG  GLN A 329       3.009 -16.588  -2.844  1.00 94.00           C  
ATOM   2689  CD  GLN A 329       2.961 -16.020  -1.438  1.00 94.00           C  
ATOM   2690  NE2 GLN A 329       3.507 -16.762  -0.480  1.00 94.00           N  
ATOM   2691  OE1 GLN A 329       2.440 -14.923  -1.215  1.00 94.00           O  
ATOM   2692  N   PRO A 330       0.453 -18.373  -4.985  1.00 95.19           N  
ATOM   2693  CA  PRO A 330       0.204 -19.815  -5.049  1.00 95.19           C  
ATOM   2694  C   PRO A 330       0.388 -20.384  -6.454  1.00 95.19           C  
ATOM   2695  CB  PRO A 330      -1.253 -19.941  -4.595  1.00 95.19           C  
ATOM   2696  O   PRO A 330       0.857 -21.514  -6.610  1.00 95.19           O  
ATOM   2697  CG  PRO A 330      -1.522 -18.690  -3.822  1.00 95.19           C  
ATOM   2698  CD  PRO A 330      -0.675 -17.587  -4.389  1.00 95.19           C  
ATOM   2699  N   ILE A 331       0.048 -19.615  -7.483  1.00 96.90           N  
ATOM   2700  CA  ILE A 331       0.158 -20.047  -8.872  1.00 96.90           C  
ATOM   2701  C   ILE A 331       1.628 -20.231  -9.240  1.00 96.90           C  
ATOM   2702  CB  ILE A 331      -0.513 -19.039  -9.832  1.00 96.90           C  
ATOM   2703  O   ILE A 331       2.022 -21.287  -9.740  1.00 96.90           O  
ATOM   2704  CG1 ILE A 331      -2.012 -18.932  -9.532  1.00 96.90           C  
ATOM   2705  CG2 ILE A 331      -0.274 -19.442 -11.290  1.00 96.90           C  
ATOM   2706  CD1 ILE A 331      -2.705 -17.778 -10.243  1.00 96.90           C  
ATOM   2707  N   LEU A 332       2.469 -19.225  -8.949  1.00 97.02           N  
ATOM   2708  CA  LEU A 332       3.875 -19.265  -9.334  1.00 97.02           C  
ATOM   2709  C   LEU A 332       4.643 -20.271  -8.484  1.00 97.02           C  
ATOM   2710  CB  LEU A 332       4.507 -17.877  -9.198  1.00 97.02           C  
ATOM   2711  O   LEU A 332       5.621 -20.863  -8.947  1.00 97.02           O  
ATOM   2712  CG  LEU A 332       4.030 -16.815 -10.190  1.00 97.02           C  
ATOM   2713  CD1 LEU A 332       4.708 -15.479  -9.903  1.00 97.02           C  
ATOM   2714  CD2 LEU A 332       4.300 -17.261 -11.623  1.00 97.02           C  
ATOM   2715  N   ALA A 333       4.219 -20.439  -7.221  1.00 95.66           N  
ATOM   2716  CA  ALA A 333       4.827 -21.475  -6.391  1.00 95.66           C  
ATOM   2717  C   ALA A 333       4.753 -22.838  -7.073  1.00 95.66           C  
ATOM   2718  CB  ALA A 333       4.148 -21.530  -5.025  1.00 95.66           C  
ATOM   2719  O   ALA A 333       5.729 -23.593  -7.075  1.00 95.66           O  
ATOM   2720  N   HIS A 334       3.571 -23.121  -7.662  1.00 96.63           N  
ATOM   2721  CA  HIS A 334       3.367 -24.365  -8.396  1.00 96.63           C  
ATOM   2722  C   HIS A 334       4.163 -24.374  -9.697  1.00 96.63           C  
ATOM   2723  CB  HIS A 334       1.880 -24.577  -8.689  1.00 96.63           C  
ATOM   2724  O   HIS A 334       4.866 -25.344  -9.992  1.00 96.63           O  
ATOM   2725  CG  HIS A 334       1.612 -25.679  -9.664  1.00 96.63           C  
ATOM   2726  CD2 HIS A 334       1.178 -25.646 -10.946  1.00 96.63           C  
ATOM   2727  ND1 HIS A 334       1.787 -27.009  -9.350  1.00 96.63           N  
ATOM   2728  CE1 HIS A 334       1.472 -27.749 -10.400  1.00 96.63           C  
ATOM   2729  NE2 HIS A 334       1.099 -26.946 -11.382  1.00 96.63           N  
ATOM   2730  N   MET A 335       4.091 -23.316 -10.436  1.00 97.15           N  
ATOM   2731  CA  MET A 335       4.681 -23.269 -11.771  1.00 97.15           C  
ATOM   2732  C   MET A 335       6.203 -23.346 -11.695  1.00 97.15           C  
ATOM   2733  CB  MET A 335       4.258 -21.994 -12.502  1.00 97.15           C  
ATOM   2734  O   MET A 335       6.847 -23.881 -12.599  1.00 97.15           O  
ATOM   2735  CG  MET A 335       2.781 -21.954 -12.859  1.00 97.15           C  
ATOM   2736  SD  MET A 335       2.307 -20.403 -13.719  1.00 97.15           S  
ATOM   2737  CE  MET A 335       3.002 -20.725 -15.364  1.00 97.15           C  
ATOM   2738  N   LEU A 336       6.767 -22.835 -10.610  1.00 96.55           N  
ATOM   2739  CA  LEU A 336       8.219 -22.728 -10.520  1.00 96.55           C  
ATOM   2740  C   LEU A 336       8.799 -23.873  -9.697  1.00 96.55           C  
ATOM   2741  CB  LEU A 336       8.621 -21.386  -9.902  1.00 96.55           C  
ATOM   2742  O   LEU A 336      10.013 -23.946  -9.495  1.00 96.55           O  
ATOM   2743  CG  LEU A 336       8.244 -20.134 -10.696  1.00 96.55           C  
ATOM   2744  CD1 LEU A 336       8.590 -18.879  -9.902  1.00 96.55           C  
ATOM   2745  CD2 LEU A 336       8.947 -20.128 -12.049  1.00 96.55           C  
ATOM   2746  N   GLU A 337       7.969 -24.695  -9.224  1.00 95.21           N  
ATOM   2747  CA  GLU A 337       8.431 -25.854  -8.465  1.00 95.21           C  
ATOM   2748  C   GLU A 337       9.416 -26.689  -9.278  1.00 95.21           C  
ATOM   2749  CB  GLU A 337       7.245 -26.717  -8.027  1.00 95.21           C  
ATOM   2750  O   GLU A 337       9.106 -27.112 -10.394  1.00 95.21           O  
ATOM   2751  CG  GLU A 337       7.624 -27.851  -7.086  1.00 95.21           C  
ATOM   2752  CD  GLU A 337       6.434 -28.689  -6.646  1.00 95.21           C  
ATOM   2753  OE1 GLU A 337       6.575 -29.491  -5.695  1.00 95.21           O  
ATOM   2754  OE2 GLU A 337       5.352 -28.542  -7.257  1.00 95.21           O  
ATOM   2755  N   GLY A 338      10.617 -26.946  -8.724  1.00 92.08           N  
ATOM   2756  CA  GLY A 338      11.623 -27.767  -9.380  1.00 92.08           C  
ATOM   2757  C   GLY A 338      12.617 -26.958 -10.190  1.00 92.08           C  
ATOM   2758  O   GLY A 338      13.570 -27.511 -10.744  1.00 92.08           O  
ATOM   2759  N   MET A 339      12.458 -25.662 -10.207  1.00 94.56           N  
ATOM   2760  CA  MET A 339      13.365 -24.784 -10.942  1.00 94.56           C  
ATOM   2761  C   MET A 339      14.337 -24.089  -9.994  1.00 94.56           C  
ATOM   2762  CB  MET A 339      12.578 -23.742 -11.739  1.00 94.56           C  
ATOM   2763  O   MET A 339      13.959 -23.695  -8.889  1.00 94.56           O  
ATOM   2764  CG  MET A 339      11.809 -24.323 -12.915  1.00 94.56           C  
ATOM   2765  SD  MET A 339      10.850 -23.051 -13.825  1.00 94.56           S  
ATOM   2766  CE  MET A 339      12.206 -22.071 -14.529  1.00 94.56           C  
ATOM   2767  N   PRO A 340      15.607 -24.050 -10.379  1.00 95.73           N  
ATOM   2768  CA  PRO A 340      16.544 -23.264  -9.574  1.00 95.73           C  
ATOM   2769  C   PRO A 340      16.227 -21.770  -9.589  1.00 95.73           C  
ATOM   2770  CB  PRO A 340      17.896 -23.542 -10.236  1.00 95.73           C  
ATOM   2771  O   PRO A 340      16.288 -21.133 -10.643  1.00 95.73           O  
ATOM   2772  CG  PRO A 340      17.563 -23.906 -11.647  1.00 95.73           C  
ATOM   2773  CD  PRO A 340      16.196 -24.527 -11.669  1.00 95.73           C  
ATOM   2774  N   LEU A 341      15.859 -21.227  -8.399  1.00 96.56           N  
ATOM   2775  CA  LEU A 341      15.468 -19.828  -8.263  1.00 96.56           C  
ATOM   2776  C   LEU A 341      16.557 -19.024  -7.562  1.00 96.56           C  
ATOM   2777  CB  LEU A 341      14.152 -19.711  -7.489  1.00 96.56           C  
ATOM   2778  O   LEU A 341      17.299 -19.564  -6.737  1.00 96.56           O  
ATOM   2779  CG  LEU A 341      12.946 -20.435  -8.089  1.00 96.56           C  
ATOM   2780  CD1 LEU A 341      11.734 -20.292  -7.175  1.00 96.56           C  
ATOM   2781  CD2 LEU A 341      12.638 -19.897  -9.482  1.00 96.56           C  
ATOM   2782  N   GLU A 342      16.670 -17.773  -7.939  1.00 96.39           N  
ATOM   2783  CA  GLU A 342      17.470 -16.858  -7.130  1.00 96.39           C  
ATOM   2784  C   GLU A 342      16.997 -16.846  -5.679  1.00 96.39           C  
ATOM   2785  CB  GLU A 342      17.420 -15.443  -7.711  1.00 96.39           C  
ATOM   2786  O   GLU A 342      15.849 -17.193  -5.392  1.00 96.39           O  
ATOM   2787  CG  GLU A 342      18.108 -15.308  -9.062  1.00 96.39           C  
ATOM   2788  CD  GLU A 342      17.940 -13.932  -9.686  1.00 96.39           C  
ATOM   2789  OE1 GLU A 342      18.540 -13.673 -10.754  1.00 96.39           O  
ATOM   2790  OE2 GLU A 342      17.203 -13.106  -9.103  1.00 96.39           O  
ATOM   2791  N   ASP A 343      17.885 -16.485  -4.777  1.00 94.14           N  
ATOM   2792  CA  ASP A 343      17.552 -16.461  -3.356  1.00 94.14           C  
ATOM   2793  C   ASP A 343      16.470 -15.425  -3.063  1.00 94.14           C  
ATOM   2794  CB  ASP A 343      18.799 -16.171  -2.517  1.00 94.14           C  
ATOM   2795  O   ASP A 343      16.391 -14.394  -3.735  1.00 94.14           O  
ATOM   2796  CG  ASP A 343      19.835 -17.278  -2.593  1.00 94.14           C  
ATOM   2797  OD1 ASP A 343      19.462 -18.448  -2.823  1.00 94.14           O  
ATOM   2798  OD2 ASP A 343      21.036 -16.978  -2.418  1.00 94.14           O  
ATOM   2799  N   ASN A 344      15.613 -15.792  -2.154  1.00 92.44           N  
ATOM   2800  CA  ASN A 344      14.655 -14.840  -1.600  1.00 92.44           C  
ATOM   2801  C   ASN A 344      15.346 -13.784  -0.743  1.00 92.44           C  
ATOM   2802  CB  ASN A 344      13.584 -15.568  -0.786  1.00 92.44           C  
ATOM   2803  O   ASN A 344      15.785 -14.073   0.372  1.00 92.44           O  
ATOM   2804  CG  ASN A 344      12.505 -14.634  -0.274  1.00 92.44           C  
ATOM   2805  ND2 ASN A 344      11.466 -15.202   0.329  1.00 92.44           N  
ATOM   2806  OD1 ASN A 344      12.603 -13.413  -0.419  1.00 92.44           O  
ATOM   2807  N   PRO A 345      15.496 -12.578  -1.330  1.00 88.94           N  
ATOM   2808  CA  PRO A 345      16.210 -11.527  -0.600  1.00 88.94           C  
ATOM   2809  C   PRO A 345      15.552 -11.186   0.735  1.00 88.94           C  
ATOM   2810  CB  PRO A 345      16.155 -10.333  -1.556  1.00 88.94           C  
ATOM   2811  O   PRO A 345      16.202 -10.625   1.622  1.00 88.94           O  
ATOM   2812  CG  PRO A 345      15.835 -10.927  -2.890  1.00 88.94           C  
ATOM   2813  CD  PRO A 345      15.096 -12.216  -2.674  1.00 88.94           C  
ATOM   2814  N   LEU A 346      14.316 -11.541   0.900  1.00 87.74           N  
ATOM   2815  CA  LEU A 346      13.570 -11.195   2.105  1.00 87.74           C  
ATOM   2816  C   LEU A 346      14.020 -12.047   3.287  1.00 87.74           C  
ATOM   2817  CB  LEU A 346      12.067 -11.374   1.875  1.00 87.74           C  
ATOM   2818  O   LEU A 346      13.765 -11.699   4.442  1.00 87.74           O  
ATOM   2819  CG  LEU A 346      11.433 -10.480   0.808  1.00 87.74           C  
ATOM   2820  CD1 LEU A 346       9.963 -10.839   0.621  1.00 87.74           C  
ATOM   2821  CD2 LEU A 346      11.587  -9.010   1.181  1.00 87.74           C  
ATOM   2822  N   LEU A 347      14.750 -13.081   3.047  1.00 91.09           N  
ATOM   2823  CA  LEU A 347      15.207 -13.994   4.089  1.00 91.09           C  
ATOM   2824  C   LEU A 347      16.601 -13.610   4.575  1.00 91.09           C  
ATOM   2825  CB  LEU A 347      15.214 -15.436   3.573  1.00 91.09           C  
ATOM   2826  O   LEU A 347      17.052 -14.088   5.618  1.00 91.09           O  
ATOM   2827  CG  LEU A 347      13.861 -16.010   3.148  1.00 91.09           C  
ATOM   2828  CD1 LEU A 347      14.031 -17.429   2.616  1.00 91.09           C  
ATOM   2829  CD2 LEU A 347      12.879 -15.985   4.315  1.00 91.09           C  
ATOM   2830  N   SER A 348      17.207 -12.638   3.816  1.00 91.81           N  
ATOM   2831  CA  SER A 348      18.551 -12.206   4.185  1.00 91.81           C  
ATOM   2832  C   SER A 348      18.507 -11.067   5.199  1.00 91.81           C  
ATOM   2833  CB  SER A 348      19.332 -11.767   2.946  1.00 91.81           C  
ATOM   2834  O   SER A 348      17.680 -10.161   5.086  1.00 91.81           O  
ATOM   2835  OG  SER A 348      20.628 -11.316   3.302  1.00 91.81           O  
ATOM   2836  N   ASN A 349      19.329 -11.158   6.321  1.00 92.81           N  
ATOM   2837  CA  ASN A 349      19.446 -10.110   7.329  1.00 92.81           C  
ATOM   2838  C   ASN A 349      20.456  -9.044   6.914  1.00 92.81           C  
ATOM   2839  CB  ASN A 349      19.831 -10.707   8.684  1.00 92.81           C  
ATOM   2840  O   ASN A 349      21.662  -9.218   7.102  1.00 92.81           O  
ATOM   2841  CG  ASN A 349      19.895  -9.666   9.784  1.00 92.81           C  
ATOM   2842  ND2 ASN A 349      20.299 -10.088  10.977  1.00 92.81           N  
ATOM   2843  OD1 ASN A 349      19.584  -8.493   9.564  1.00 92.81           O  
ATOM   2844  N   PRO A 350      19.901  -7.920   6.375  1.00 90.62           N  
ATOM   2845  CA  PRO A 350      20.829  -6.889   5.902  1.00 90.62           C  
ATOM   2846  C   PRO A 350      21.574  -6.199   7.043  1.00 90.62           C  
ATOM   2847  CB  PRO A 350      19.916  -5.902   5.170  1.00 90.62           C  
ATOM   2848  O   PRO A 350      22.599  -5.552   6.813  1.00 90.62           O  
ATOM   2849  CG  PRO A 350      18.561  -6.124   5.761  1.00 90.62           C  
ATOM   2850  CD  PRO A 350      18.448  -7.565   6.168  1.00 90.62           C  
ATOM   2851  N   ALA A 351      21.172  -6.403   8.261  1.00 91.89           N  
ATOM   2852  CA  ALA A 351      21.731  -5.672   9.395  1.00 91.89           C  
ATOM   2853  C   ALA A 351      22.854  -6.464  10.058  1.00 91.89           C  
ATOM   2854  CB  ALA A 351      20.638  -5.351  10.412  1.00 91.89           C  
ATOM   2855  O   ALA A 351      23.476  -5.991  11.013  1.00 91.89           O  
ATOM   2856  N   GLN A 352      23.052  -7.626   9.513  1.00 92.87           N  
ATOM   2857  CA  GLN A 352      24.098  -8.444  10.117  1.00 92.87           C  
ATOM   2858  C   GLN A 352      25.423  -7.689  10.173  1.00 92.87           C  
ATOM   2859  CB  GLN A 352      24.272  -9.752   9.342  1.00 92.87           C  
ATOM   2860  O   GLN A 352      25.865  -7.124   9.171  1.00 92.87           O  
ATOM   2861  CG  GLN A 352      25.186 -10.757  10.030  1.00 92.87           C  
ATOM   2862  CD  GLN A 352      25.178 -12.115   9.354  1.00 92.87           C  
ATOM   2863  NE2 GLN A 352      26.012 -13.026   9.844  1.00 92.87           N  
ATOM   2864  OE1 GLN A 352      24.428 -12.344   8.400  1.00 92.87           O  
ATOM   2865  N   GLY A 353      26.025  -7.547  11.392  1.00 91.26           N  
ATOM   2866  CA  GLY A 353      27.326  -6.922  11.574  1.00 91.26           C  
ATOM   2867  C   GLY A 353      27.242  -5.424  11.796  1.00 91.26           C  
ATOM   2868  O   GLY A 353      28.264  -4.760  11.981  1.00 91.26           O  
ATOM   2869  N   GLN A 354      26.058  -4.869  11.703  1.00 93.13           N  
ATOM   2870  CA  GLN A 354      25.907  -3.435  11.923  1.00 93.13           C  
ATOM   2871  C   GLN A 354      25.734  -3.121  13.406  1.00 93.13           C  
ATOM   2872  CB  GLN A 354      24.718  -2.891  11.129  1.00 93.13           C  
ATOM   2873  O   GLN A 354      25.198  -3.935  14.160  1.00 93.13           O  
ATOM   2874  CG  GLN A 354      24.904  -2.957   9.619  1.00 93.13           C  
ATOM   2875  CD  GLN A 354      23.812  -2.227   8.861  1.00 93.13           C  
ATOM   2876  NE2 GLN A 354      23.454  -2.746   7.691  1.00 93.13           N  
ATOM   2877  OE1 GLN A 354      23.294  -1.205   9.322  1.00 93.13           O  
ATOM   2878  N   ASP A 355      26.256  -1.909  13.845  1.00 93.15           N  
ATOM   2879  CA  ASP A 355      26.111  -1.465  15.228  1.00 93.15           C  
ATOM   2880  C   ASP A 355      25.033  -0.390  15.349  1.00 93.15           C  
ATOM   2881  CB  ASP A 355      27.443  -0.937  15.765  1.00 93.15           C  
ATOM   2882  O   ASP A 355      24.723   0.298  14.375  1.00 93.15           O  
ATOM   2883  CG  ASP A 355      28.484  -2.028  15.945  1.00 93.15           C  
ATOM   2884  OD1 ASP A 355      28.117  -3.170  16.298  1.00 93.15           O  
ATOM   2885  OD2 ASP A 355      29.683  -1.743  15.734  1.00 93.15           O  
ATOM   2886  N   ILE A 356      24.407  -0.351  16.589  1.00 94.94           N  
ATOM   2887  CA  ILE A 356      23.422   0.678  16.906  1.00 94.94           C  
ATOM   2888  C   ILE A 356      24.068   1.766  17.759  1.00 94.94           C  
ATOM   2889  CB  ILE A 356      22.197   0.082  17.635  1.00 94.94           C  
ATOM   2890  O   ILE A 356      24.651   1.478  18.807  1.00 94.94           O  
ATOM   2891  CG1 ILE A 356      21.542  -1.008  16.778  1.00 94.94           C  
ATOM   2892  CG2 ILE A 356      21.190   1.181  17.986  1.00 94.94           C  
ATOM   2893  CD1 ILE A 356      20.602  -1.922  17.551  1.00 94.94           C  
ATOM   2894  N   THR A 357      24.009   2.989  17.246  1.00 97.40           N  
ATOM   2895  CA  THR A 357      24.562   4.109  17.999  1.00 97.40           C  
ATOM   2896  C   THR A 357      23.565   4.604  19.043  1.00 97.40           C  
ATOM   2897  CB  THR A 357      24.952   5.271  17.067  1.00 97.40           C  
ATOM   2898  O   THR A 357      22.421   4.924  18.713  1.00 97.40           O  
ATOM   2899  CG2 THR A 357      25.581   6.417  17.851  1.00 97.40           C  
ATOM   2900  OG1 THR A 357      25.893   4.799  16.094  1.00 97.40           O  
ATOM   2901  N   ILE A 358      23.974   4.624  20.363  1.00 98.30           N  
ATOM   2902  CA  ILE A 358      23.153   5.171  21.438  1.00 98.30           C  
ATOM   2903  C   ILE A 358      23.383   6.677  21.547  1.00 98.30           C  
ATOM   2904  CB  ILE A 358      23.458   4.483  22.787  1.00 98.30           C  
ATOM   2905  O   ILE A 358      24.505   7.124  21.794  1.00 98.30           O  
ATOM   2906  CG1 ILE A 358      23.060   3.004  22.735  1.00 98.30           C  
ATOM   2907  CG2 ILE A 358      22.743   5.203  23.934  1.00 98.30           C  
ATOM   2908  CD1 ILE A 358      23.374   2.233  24.009  1.00 98.30           C  
ATOM   2909  N   VAL A 359      22.362   7.502  21.365  1.00 98.46           N  
ATOM   2910  CA  VAL A 359      22.415   8.960  21.393  1.00 98.46           C  
ATOM   2911  C   VAL A 359      22.277   9.455  22.831  1.00 98.46           C  
ATOM   2912  CB  VAL A 359      21.315   9.584  20.506  1.00 98.46           C  
ATOM   2913  O   VAL A 359      22.958  10.400  23.236  1.00 98.46           O  
ATOM   2914  CG1 VAL A 359      21.314  11.106  20.639  1.00 98.46           C  
ATOM   2915  CG2 VAL A 359      21.507   9.172  19.048  1.00 98.46           C  
ATOM   2916  N   TYR A 360      21.430   8.839  23.578  1.00 98.55           N  
ATOM   2917  CA  TYR A 360      21.147   9.185  24.967  1.00 98.55           C  
ATOM   2918  C   TYR A 360      20.651   7.969  25.741  1.00 98.55           C  
ATOM   2919  CB  TYR A 360      20.109  10.309  25.041  1.00 98.55           C  
ATOM   2920  O   TYR A 360      19.902   7.148  25.207  1.00 98.55           O  
ATOM   2921  CG  TYR A 360      19.714  10.678  26.450  1.00 98.55           C  
ATOM   2922  CD1 TYR A 360      18.617  10.080  27.066  1.00 98.55           C  
ATOM   2923  CD2 TYR A 360      20.435  11.626  27.167  1.00 98.55           C  
ATOM   2924  CE1 TYR A 360      18.248  10.419  28.364  1.00 98.55           C  
ATOM   2925  CE2 TYR A 360      20.075  11.973  28.466  1.00 98.55           C  
ATOM   2926  OH  TYR A 360      18.621  11.703  30.339  1.00 98.55           O  
ATOM   2927  CZ  TYR A 360      18.982  11.364  29.054  1.00 98.55           C  
ATOM   2928  N   GLN A 361      21.049   7.993  26.984  1.00 98.08           N  
ATOM   2929  CA  GLN A 361      20.589   6.908  27.844  1.00 98.08           C  
ATOM   2930  C   GLN A 361      20.551   7.344  29.307  1.00 98.08           C  
ATOM   2931  CB  GLN A 361      21.485   5.679  27.685  1.00 98.08           C  
ATOM   2932  O   GLN A 361      21.491   7.974  29.796  1.00 98.08           O  
ATOM   2933  CG  GLN A 361      21.164   4.554  28.660  1.00 98.08           C  
ATOM   2934  CD  GLN A 361      22.174   3.423  28.603  1.00 98.08           C  
ATOM   2935  NE2 GLN A 361      22.029   2.453  29.499  1.00 98.08           N  
ATOM   2936  OE1 GLN A 361      23.077   3.421  27.761  1.00 98.08           O  
ATOM   2937  N   ASP A 362      19.467   7.002  29.990  1.00 97.95           N  
ATOM   2938  CA  ASP A 362      19.367   7.053  31.445  1.00 97.95           C  
ATOM   2939  C   ASP A 362      18.610   5.843  31.987  1.00 97.95           C  
ATOM   2940  CB  ASP A 362      18.680   8.346  31.890  1.00 97.95           C  
ATOM   2941  O   ASP A 362      18.471   4.831  31.296  1.00 97.95           O  
ATOM   2942  CG  ASP A 362      17.227   8.424  31.458  1.00 97.95           C  
ATOM   2943  OD1 ASP A 362      16.617   7.371  31.175  1.00 97.95           O  
ATOM   2944  OD2 ASP A 362      16.687   9.550  31.396  1.00 97.95           O  
ATOM   2945  N   ASP A 363      18.170   5.953  33.319  1.00 96.88           N  
ATOM   2946  CA  ASP A 363      17.572   4.776  33.942  1.00 96.88           C  
ATOM   2947  C   ASP A 363      16.213   4.457  33.321  1.00 96.88           C  
ATOM   2948  CB  ASP A 363      17.425   4.982  35.451  1.00 96.88           C  
ATOM   2949  O   ASP A 363      15.747   3.317  33.386  1.00 96.88           O  
ATOM   2950  CG  ASP A 363      18.757   5.005  36.178  1.00 96.88           C  
ATOM   2951  OD1 ASP A 363      19.752   4.466  35.647  1.00 96.88           O  
ATOM   2952  OD2 ASP A 363      18.813   5.564  37.295  1.00 96.88           O  
ATOM   2953  N   ALA A 364      15.599   5.440  32.631  1.00 98.17           N  
ATOM   2954  CA  ALA A 364      14.216   5.302  32.181  1.00 98.17           C  
ATOM   2955  C   ALA A 364      14.151   5.052  30.677  1.00 98.17           C  
ATOM   2956  CB  ALA A 364      13.411   6.546  32.546  1.00 98.17           C  
ATOM   2957  O   ALA A 364      13.285   4.313  30.202  1.00 98.17           O  
ATOM   2958  N   ILE A 365      15.072   5.650  29.867  1.00 98.57           N  
ATOM   2959  CA  ILE A 365      14.895   5.590  28.420  1.00 98.57           C  
ATOM   2960  C   ILE A 365      16.251   5.412  27.741  1.00 98.57           C  
ATOM   2961  CB  ILE A 365      14.190   6.856  27.884  1.00 98.57           C  
ATOM   2962  O   ILE A 365      17.294   5.683  28.342  1.00 98.57           O  
ATOM   2963  CG1 ILE A 365      15.029   8.103  28.185  1.00 98.57           C  
ATOM   2964  CG2 ILE A 365      12.785   6.984  28.479  1.00 98.57           C  
ATOM   2965  CD1 ILE A 365      14.506   9.374  27.530  1.00 98.57           C  
ATOM   2966  N   VAL A 366      16.180   4.965  26.507  1.00 98.71           N  
ATOM   2967  CA  VAL A 366      17.331   4.961  25.609  1.00 98.71           C  
ATOM   2968  C   VAL A 366      16.914   5.473  24.233  1.00 98.71           C  
ATOM   2969  CB  VAL A 366      17.951   3.551  25.488  1.00 98.71           C  
ATOM   2970  O   VAL A 366      15.857   5.100  23.718  1.00 98.71           O  
ATOM   2971  CG1 VAL A 366      16.938   2.564  24.910  1.00 98.71           C  
ATOM   2972  CG2 VAL A 366      19.211   3.595  24.626  1.00 98.71           C  
ATOM   2973  N   VAL A 367      17.678   6.482  23.725  1.00 98.71           N  
ATOM   2974  CA  VAL A 367      17.482   7.005  22.377  1.00 98.71           C  
ATOM   2975  C   VAL A 367      18.615   6.532  21.469  1.00 98.71           C  
ATOM   2976  CB  VAL A 367      17.405   8.548  22.372  1.00 98.71           C  
ATOM   2977  O   VAL A 367      19.792   6.690  21.801  1.00 98.71           O  
ATOM   2978  CG1 VAL A 367      17.162   9.072  20.958  1.00 98.71           C  
ATOM   2979  CG2 VAL A 367      16.308   9.030  23.320  1.00 98.71           C  
ATOM   2980  N   VAL A 368      18.241   5.946  20.310  1.00 98.67           N  
ATOM   2981  CA  VAL A 368      19.242   5.378  19.414  1.00 98.67           C  
ATOM   2982  C   VAL A 368      19.155   6.054  18.047  1.00 98.67           C  
ATOM   2983  CB  VAL A 368      19.069   3.849  19.264  1.00 98.67           C  
ATOM   2984  O   VAL A 368      18.146   6.684  17.723  1.00 98.67           O  
ATOM   2985  CG1 VAL A 368      19.153   3.161  20.625  1.00 98.67           C  
ATOM   2986  CG2 VAL A 368      17.741   3.528  18.580  1.00 98.67           C  
ATOM   2987  N   ASN A 369      20.268   6.023  17.347  1.00 98.45           N  
ATOM   2988  CA  ASN A 369      20.309   6.360  15.928  1.00 98.45           C  
ATOM   2989  C   ASN A 369      20.348   5.108  15.056  1.00 98.45           C  
ATOM   2990  CB  ASN A 369      21.511   7.257  15.624  1.00 98.45           C  
ATOM   2991  O   ASN A 369      21.416   4.534  14.834  1.00 98.45           O  
ATOM   2992  CG  ASN A 369      21.545   7.716  14.179  1.00 98.45           C  
ATOM   2993  ND2 ASN A 369      22.696   8.215  13.743  1.00 98.45           N  
ATOM   2994  OD1 ASN A 369      20.546   7.624  13.462  1.00 98.45           O  
ATOM   2995  N   LYS A 370      19.128   4.656  14.582  1.00 98.02           N  
ATOM   2996  CA  LYS A 370      18.975   3.439  13.790  1.00 98.02           C  
ATOM   2997  C   LYS A 370      19.560   3.615  12.391  1.00 98.02           C  
ATOM   2998  CB  LYS A 370      17.501   3.042  13.694  1.00 98.02           C  
ATOM   2999  O   LYS A 370      19.223   4.570  11.688  1.00 98.02           O  
ATOM   3000  CG  LYS A 370      17.258   1.737  12.951  1.00 98.02           C  
ATOM   3001  CD  LYS A 370      15.775   1.397  12.888  1.00 98.02           C  
ATOM   3002  CE  LYS A 370      15.057   2.218  11.825  1.00 98.02           C  
ATOM   3003  NZ  LYS A 370      15.621   1.976  10.463  1.00 98.02           N  
ATOM   3004  N   PRO A 371      20.514   2.775  12.027  1.00 96.86           N  
ATOM   3005  CA  PRO A 371      21.028   2.862  10.658  1.00 96.86           C  
ATOM   3006  C   PRO A 371      19.998   2.438   9.613  1.00 96.86           C  
ATOM   3007  CB  PRO A 371      22.222   1.903  10.668  1.00 96.86           C  
ATOM   3008  O   PRO A 371      18.984   1.825   9.954  1.00 96.86           O  
ATOM   3009  CG  PRO A 371      21.903   0.907  11.737  1.00 96.86           C  
ATOM   3010  CD  PRO A 371      21.088   1.591  12.797  1.00 96.86           C  
ATOM   3011  N   ALA A 372      20.191   2.794   8.311  1.00 95.90           N  
ATOM   3012  CA  ALA A 372      19.347   2.333   7.212  1.00 95.90           C  
ATOM   3013  C   ALA A 372      19.441   0.819   7.046  1.00 95.90           C  
ATOM   3014  CB  ALA A 372      19.736   3.032   5.912  1.00 95.90           C  
ATOM   3015  O   ALA A 372      20.469   0.216   7.365  1.00 95.90           O  
ATOM   3016  N   GLU A 373      18.392   0.153   6.614  1.00 95.24           N  
ATOM   3017  CA  GLU A 373      18.299  -1.279   6.343  1.00 95.24           C  
ATOM   3018  C   GLU A 373      18.412  -2.092   7.629  1.00 95.24           C  
ATOM   3019  CB  GLU A 373      19.382  -1.710   5.351  1.00 95.24           C  
ATOM   3020  O   GLU A 373      19.097  -3.116   7.664  1.00 95.24           O  
ATOM   3021  CG  GLU A 373      19.244  -1.075   3.975  1.00 95.24           C  
ATOM   3022  CD  GLU A 373      17.901  -1.351   3.319  1.00 95.24           C  
ATOM   3023  OE1 GLU A 373      17.265  -0.398   2.814  1.00 95.24           O  
ATOM   3024  OE2 GLU A 373      17.480  -2.529   3.311  1.00 95.24           O  
ATOM   3025  N   PHE A 374      17.822  -1.546   8.707  1.00 96.93           N  
ATOM   3026  CA  PHE A 374      17.790  -2.172  10.024  1.00 96.93           C  
ATOM   3027  C   PHE A 374      16.379  -2.146  10.601  1.00 96.93           C  
ATOM   3028  CB  PHE A 374      18.761  -1.470  10.979  1.00 96.93           C  
ATOM   3029  O   PHE A 374      15.768  -1.081  10.712  1.00 96.93           O  
ATOM   3030  CG  PHE A 374      19.337  -2.377  12.032  1.00 96.93           C  
ATOM   3031  CD1 PHE A 374      18.511  -3.193  12.795  1.00 96.93           C  
ATOM   3032  CD2 PHE A 374      20.707  -2.413  12.260  1.00 96.93           C  
ATOM   3033  CE1 PHE A 374      19.042  -4.033  13.771  1.00 96.93           C  
ATOM   3034  CE2 PHE A 374      21.245  -3.250  13.234  1.00 96.93           C  
ATOM   3035  CZ  PHE A 374      20.410  -4.058  13.989  1.00 96.93           C  
ATOM   3036  N   LEU A 375      15.905  -3.266  11.032  1.00 97.38           N  
ATOM   3037  CA  LEU A 375      14.545  -3.361  11.552  1.00 97.38           C  
ATOM   3038  C   LEU A 375      14.445  -2.719  12.932  1.00 97.38           C  
ATOM   3039  CB  LEU A 375      14.100  -4.824  11.624  1.00 97.38           C  
ATOM   3040  O   LEU A 375      15.334  -2.891  13.768  1.00 97.38           O  
ATOM   3041  CG  LEU A 375      13.867  -5.528  10.286  1.00 97.38           C  
ATOM   3042  CD1 LEU A 375      13.769  -7.036  10.491  1.00 97.38           C  
ATOM   3043  CD2 LEU A 375      12.609  -4.992   9.611  1.00 97.38           C  
ATOM   3044  N   SER A 376      13.329  -1.922  13.131  1.00 97.83           N  
ATOM   3045  CA  SER A 376      13.054  -1.359  14.449  1.00 97.83           C  
ATOM   3046  C   SER A 376      12.623  -2.441  15.434  1.00 97.83           C  
ATOM   3047  CB  SER A 376      11.973  -0.282  14.358  1.00 97.83           C  
ATOM   3048  O   SER A 376      13.073  -2.459  16.581  1.00 97.83           O  
ATOM   3049  OG  SER A 376      12.420   0.815  13.580  1.00 97.83           O  
ATOM   3050  N   VAL A 377      11.731  -3.353  14.919  1.00 97.61           N  
ATOM   3051  CA  VAL A 377      11.232  -4.503  15.665  1.00 97.61           C  
ATOM   3052  C   VAL A 377      11.347  -5.763  14.810  1.00 97.61           C  
ATOM   3053  CB  VAL A 377       9.768  -4.297  16.115  1.00 97.61           C  
ATOM   3054  O   VAL A 377      11.528  -5.681  13.593  1.00 97.61           O  
ATOM   3055  CG1 VAL A 377       9.656  -3.097  17.053  1.00 97.61           C  
ATOM   3056  CG2 VAL A 377       8.858  -4.116  14.901  1.00 97.61           C  
ATOM   3057  N   PRO A 378      11.326  -6.945  15.494  1.00 96.85           N  
ATOM   3058  CA  PRO A 378      11.468  -8.190  14.736  1.00 96.85           C  
ATOM   3059  C   PRO A 378      10.433  -8.323  13.621  1.00 96.85           C  
ATOM   3060  CB  PRO A 378      11.269  -9.274  15.798  1.00 96.85           C  
ATOM   3061  O   PRO A 378       9.265  -7.975  13.813  1.00 96.85           O  
ATOM   3062  CG  PRO A 378      11.684  -8.632  17.082  1.00 96.85           C  
ATOM   3063  CD  PRO A 378      11.282  -7.185  17.043  1.00 96.85           C  
ATOM   3064  N   GLY A 379      10.966  -8.759  12.346  1.00 93.49           N  
ATOM   3065  CA  GLY A 379      10.076  -9.019  11.226  1.00 93.49           C  
ATOM   3066  C   GLY A 379       9.531 -10.435  11.213  1.00 93.49           C  
ATOM   3067  O   GLY A 379       9.657 -11.163  12.199  1.00 93.49           O  
ATOM   3068  N   VAL A 380       8.935 -10.804  10.050  1.00 89.68           N  
ATOM   3069  CA  VAL A 380       8.325 -12.122   9.909  1.00 89.68           C  
ATOM   3070  C   VAL A 380       9.414 -13.189   9.825  1.00 89.68           C  
ATOM   3071  CB  VAL A 380       7.411 -12.194   8.665  1.00 89.68           C  
ATOM   3072  O   VAL A 380       9.345 -14.210  10.514  1.00 89.68           O  
ATOM   3073  CG1 VAL A 380       6.887 -13.615   8.462  1.00 89.68           C  
ATOM   3074  CG2 VAL A 380       6.252 -11.208   8.797  1.00 89.68           C  
ATOM   3075  N   HIS A 381      10.492 -12.937   9.052  1.00 91.10           N  
ATOM   3076  CA  HIS A 381      11.518 -13.949   8.831  1.00 91.10           C  
ATOM   3077  C   HIS A 381      12.847 -13.532   9.452  1.00 91.10           C  
ATOM   3078  CB  HIS A 381      11.697 -14.213   7.335  1.00 91.10           C  
ATOM   3079  O   HIS A 381      13.654 -14.383   9.832  1.00 91.10           O  
ATOM   3080  CG  HIS A 381      10.450 -14.679   6.654  1.00 91.10           C  
ATOM   3081  CD2 HIS A 381       9.729 -14.132   5.648  1.00 91.10           C  
ATOM   3082  ND1 HIS A 381       9.805 -15.846   7.001  1.00 91.10           N  
ATOM   3083  CE1 HIS A 381       8.738 -15.997   6.234  1.00 91.10           C  
ATOM   3084  NE2 HIS A 381       8.669 -14.970   5.405  1.00 91.10           N  
ATOM   3085  N   VAL A 382      13.094 -12.232   9.489  1.00 93.99           N  
ATOM   3086  CA  VAL A 382      14.310 -11.709  10.102  1.00 93.99           C  
ATOM   3087  C   VAL A 382      13.982 -11.097  11.462  1.00 93.99           C  
ATOM   3088  CB  VAL A 382      14.996 -10.660   9.198  1.00 93.99           C  
ATOM   3089  O   VAL A 382      13.224 -10.128  11.547  1.00 93.99           O  
ATOM   3090  CG1 VAL A 382      16.243 -10.096   9.875  1.00 93.99           C  
ATOM   3091  CG2 VAL A 382      15.349 -11.274   7.844  1.00 93.99           C  
ATOM   3092  N   HIS A 383      14.597 -11.668  12.527  1.00 95.61           N  
ATOM   3093  CA  HIS A 383      14.234 -11.282  13.885  1.00 95.61           C  
ATOM   3094  C   HIS A 383      15.230 -10.279  14.458  1.00 95.61           C  
ATOM   3095  CB  HIS A 383      14.150 -12.513  14.789  1.00 95.61           C  
ATOM   3096  O   HIS A 383      14.968  -9.657  15.490  1.00 95.61           O  
ATOM   3097  CG  HIS A 383      13.035 -13.444  14.433  1.00 95.61           C  
ATOM   3098  CD2 HIS A 383      13.045 -14.648  13.815  1.00 95.61           C  
ATOM   3099  ND1 HIS A 383      11.715 -13.165  14.716  1.00 95.61           N  
ATOM   3100  CE1 HIS A 383      10.960 -14.162  14.286  1.00 95.61           C  
ATOM   3101  NE2 HIS A 383      11.742 -15.075  13.735  1.00 95.61           N  
ATOM   3102  N   ASP A 384      16.474 -10.224  13.815  1.00 97.05           N  
ATOM   3103  CA  ASP A 384      17.458  -9.227  14.224  1.00 97.05           C  
ATOM   3104  C   ASP A 384      16.916  -7.811  14.038  1.00 97.05           C  
ATOM   3105  CB  ASP A 384      18.758  -9.400  13.435  1.00 97.05           C  
ATOM   3106  O   ASP A 384      16.648  -7.387  12.912  1.00 97.05           O  
ATOM   3107  CG  ASP A 384      19.859  -8.460  13.893  1.00 97.05           C  
ATOM   3108  OD1 ASP A 384      19.736  -7.860  14.982  1.00 97.05           O  
ATOM   3109  OD2 ASP A 384      20.859  -8.316  13.156  1.00 97.05           O  
ATOM   3110  N   SER A 385      16.785  -7.018  15.154  1.00 97.88           N  
ATOM   3111  CA  SER A 385      16.223  -5.671  15.147  1.00 97.88           C  
ATOM   3112  C   SER A 385      16.844  -4.808  16.241  1.00 97.88           C  
ATOM   3113  CB  SER A 385      14.705  -5.722  15.326  1.00 97.88           C  
ATOM   3114  O   SER A 385      17.587  -5.309  17.088  1.00 97.88           O  
ATOM   3115  OG  SER A 385      14.367  -6.184  16.623  1.00 97.88           O  
ATOM   3116  N   VAL A 386      16.572  -3.493  16.197  1.00 98.16           N  
ATOM   3117  CA  VAL A 386      17.051  -2.597  17.244  1.00 98.16           C  
ATOM   3118  C   VAL A 386      16.526  -3.060  18.601  1.00 98.16           C  
ATOM   3119  CB  VAL A 386      16.626  -1.135  16.979  1.00 98.16           C  
ATOM   3120  O   VAL A 386      17.276  -3.113  19.579  1.00 98.16           O  
ATOM   3121  CG1 VAL A 386      17.047  -0.232  18.137  1.00 98.16           C  
ATOM   3122  CG2 VAL A 386      17.222  -0.637  15.664  1.00 98.16           C  
ATOM   3123  N   LEU A 387      15.264  -3.454  18.671  1.00 98.31           N  
ATOM   3124  CA  LEU A 387      14.636  -3.891  19.913  1.00 98.31           C  
ATOM   3125  C   LEU A 387      15.349  -5.114  20.481  1.00 98.31           C  
ATOM   3126  CB  LEU A 387      13.156  -4.209  19.683  1.00 98.31           C  
ATOM   3127  O   LEU A 387      15.694  -5.142  21.665  1.00 98.31           O  
ATOM   3128  CG  LEU A 387      12.384  -4.751  20.887  1.00 98.31           C  
ATOM   3129  CD1 LEU A 387      12.354  -3.715  22.007  1.00 98.31           C  
ATOM   3130  CD2 LEU A 387      10.969  -5.148  20.481  1.00 98.31           C  
ATOM   3131  N   THR A 388      15.571  -6.169  19.603  1.00 97.64           N  
ATOM   3132  CA  THR A 388      16.169  -7.405  20.096  1.00 97.64           C  
ATOM   3133  C   THR A 388      17.614  -7.171  20.528  1.00 97.64           C  
ATOM   3134  CB  THR A 388      16.124  -8.513  19.027  1.00 97.64           C  
ATOM   3135  O   THR A 388      18.073  -7.750  21.515  1.00 97.64           O  
ATOM   3136  CG2 THR A 388      14.687  -8.923  18.721  1.00 97.64           C  
ATOM   3137  OG1 THR A 388      16.738  -8.033  17.824  1.00 97.64           O  
ATOM   3138  N   ARG A 389      18.325  -6.276  19.819  1.00 97.47           N  
ATOM   3139  CA  ARG A 389      19.696  -5.963  20.208  1.00 97.47           C  
ATOM   3140  C   ARG A 389      19.730  -5.201  21.528  1.00 97.47           C  
ATOM   3141  CB  ARG A 389      20.393  -5.150  19.115  1.00 97.47           C  
ATOM   3142  O   ARG A 389      20.591  -5.453  22.375  1.00 97.47           O  
ATOM   3143  CG  ARG A 389      20.617  -5.920  17.823  1.00 97.47           C  
ATOM   3144  CD  ARG A 389      21.659  -5.248  16.940  1.00 97.47           C  
ATOM   3145  NE  ARG A 389      21.738  -5.877  15.625  1.00 97.47           N  
ATOM   3146  NH1 ARG A 389      23.597  -4.689  14.939  1.00 97.47           N  
ATOM   3147  NH2 ARG A 389      22.636  -6.231  13.541  1.00 97.47           N  
ATOM   3148  CZ  ARG A 389      22.657  -5.598  14.705  1.00 97.47           C  
ATOM   3149  N   LEU A 390      18.840  -4.247  21.769  1.00 97.90           N  
ATOM   3150  CA  LEU A 390      18.792  -3.494  23.018  1.00 97.90           C  
ATOM   3151  C   LEU A 390      18.404  -4.399  24.183  1.00 97.90           C  
ATOM   3152  CB  LEU A 390      17.801  -2.333  22.906  1.00 97.90           C  
ATOM   3153  O   LEU A 390      18.915  -4.241  25.294  1.00 97.90           O  
ATOM   3154  CG  LEU A 390      18.219  -1.169  22.006  1.00 97.90           C  
ATOM   3155  CD1 LEU A 390      17.130  -0.102  21.979  1.00 97.90           C  
ATOM   3156  CD2 LEU A 390      19.543  -0.578  22.476  1.00 97.90           C  
ATOM   3157  N   LYS A 391      17.505  -5.325  23.926  1.00 97.82           N  
ATOM   3158  CA  LYS A 391      17.143  -6.283  24.967  1.00 97.82           C  
ATOM   3159  C   LYS A 391      18.361  -7.077  25.430  1.00 97.82           C  
ATOM   3160  CB  LYS A 391      16.057  -7.235  24.466  1.00 97.82           C  
ATOM   3161  O   LYS A 391      18.515  -7.349  26.623  1.00 97.82           O  
ATOM   3162  CG  LYS A 391      14.663  -6.626  24.442  1.00 97.82           C  
ATOM   3163  CD  LYS A 391      13.613  -7.649  24.028  1.00 97.82           C  
ATOM   3164  CE  LYS A 391      12.202  -7.094  24.173  1.00 97.82           C  
ATOM   3165  NZ  LYS A 391      11.171  -8.080  23.732  1.00 97.82           N  
ATOM   3166  N   ALA A 392      19.167  -7.416  24.478  1.00 96.62           N  
ATOM   3167  CA  ALA A 392      20.372  -8.179  24.795  1.00 96.62           C  
ATOM   3168  C   ALA A 392      21.394  -7.312  25.526  1.00 96.62           C  
ATOM   3169  CB  ALA A 392      20.985  -8.758  23.522  1.00 96.62           C  
ATOM   3170  O   ALA A 392      22.172  -7.813  26.341  1.00 96.62           O  
ATOM   3171  N   GLN A 393      21.384  -6.036  25.175  1.00 96.61           N  
ATOM   3172  CA  GLN A 393      22.344  -5.096  25.743  1.00 96.61           C  
ATOM   3173  C   GLN A 393      21.911  -4.641  27.133  1.00 96.61           C  
ATOM   3174  CB  GLN A 393      22.517  -3.885  24.825  1.00 96.61           C  
ATOM   3175  O   GLN A 393      22.745  -4.471  28.025  1.00 96.61           O  
ATOM   3176  CG  GLN A 393      23.570  -2.895  25.305  1.00 96.61           C  
ATOM   3177  CD  GLN A 393      23.776  -1.743  24.339  1.00 96.61           C  
ATOM   3178  NE2 GLN A 393      24.481  -0.710  24.790  1.00 96.61           N  
ATOM   3179  OE1 GLN A 393      23.306  -1.781  23.197  1.00 96.61           O  
ATOM   3180  N   PHE A 394      20.593  -4.432  27.407  1.00 96.86           N  
ATOM   3181  CA  PHE A 394      20.069  -3.933  28.673  1.00 96.86           C  
ATOM   3182  C   PHE A 394      19.376  -5.047  29.448  1.00 96.86           C  
ATOM   3183  CB  PHE A 394      19.095  -2.775  28.434  1.00 96.86           C  
ATOM   3184  O   PHE A 394      18.176  -4.968  29.719  1.00 96.86           O  
ATOM   3185  CG  PHE A 394      19.746  -1.541  27.868  1.00 96.86           C  
ATOM   3186  CD1 PHE A 394      20.333  -0.601  28.706  1.00 96.86           C  
ATOM   3187  CD2 PHE A 394      19.770  -1.322  26.497  1.00 96.86           C  
ATOM   3188  CE1 PHE A 394      20.936   0.541  28.185  1.00 96.86           C  
ATOM   3189  CE2 PHE A 394      20.371  -0.183  25.969  1.00 96.86           C  
ATOM   3190  CZ  PHE A 394      20.952   0.748  26.815  1.00 96.86           C  
ATOM   3191  N   THR A 395      20.106  -6.000  29.915  1.00 96.30           N  
ATOM   3192  CA  THR A 395      19.581  -7.201  30.555  1.00 96.30           C  
ATOM   3193  C   THR A 395      19.120  -6.898  31.978  1.00 96.30           C  
ATOM   3194  CB  THR A 395      20.632  -8.326  30.582  1.00 96.30           C  
ATOM   3195  O   THR A 395      18.291  -7.620  32.536  1.00 96.30           O  
ATOM   3196  CG2 THR A 395      20.960  -8.805  29.171  1.00 96.30           C  
ATOM   3197  OG1 THR A 395      21.830  -7.838  31.199  1.00 96.30           O  
ATOM   3198  N   GLN A 396      19.553  -5.773  32.515  1.00 95.67           N  
ATOM   3199  CA  GLN A 396      19.228  -5.431  33.895  1.00 95.67           C  
ATOM   3200  C   GLN A 396      18.021  -4.500  33.963  1.00 95.67           C  
ATOM   3201  CB  GLN A 396      20.430  -4.784  34.586  1.00 95.67           C  
ATOM   3202  O   GLN A 396      17.541  -4.175  35.051  1.00 95.67           O  
ATOM   3203  CG  GLN A 396      21.655  -5.685  34.662  1.00 95.67           C  
ATOM   3204  CD  GLN A 396      21.409  -6.942  35.475  1.00 95.67           C  
ATOM   3205  NE2 GLN A 396      21.871  -8.078  34.965  1.00 95.67           N  
ATOM   3206  OE1 GLN A 396      20.809  -6.892  36.554  1.00 95.67           O  
ATOM   3207  N   ALA A 397      17.538  -4.005  32.839  1.00 96.22           N  
ATOM   3208  CA  ALA A 397      16.350  -3.156  32.794  1.00 96.22           C  
ATOM   3209  C   ALA A 397      15.084  -3.972  33.039  1.00 96.22           C  
ATOM   3210  CB  ALA A 397      16.263  -2.434  31.451  1.00 96.22           C  
ATOM   3211  O   ALA A 397      15.091  -5.197  32.900  1.00 96.22           O  
ATOM   3212  N   GLU A 398      14.015  -3.338  33.606  1.00 95.99           N  
ATOM   3213  CA  GLU A 398      12.723  -3.999  33.769  1.00 95.99           C  
ATOM   3214  C   GLU A 398      12.256  -4.627  32.459  1.00 95.99           C  
ATOM   3215  CB  GLU A 398      11.673  -3.011  34.282  1.00 95.99           C  
ATOM   3216  O   GLU A 398      11.622  -5.684  32.462  1.00 95.99           O  
ATOM   3217  CG  GLU A 398      11.937  -2.512  35.696  1.00 95.99           C  
ATOM   3218  CD  GLU A 398      10.868  -1.559  36.205  1.00 95.99           C  
ATOM   3219  OE1 GLU A 398      11.097  -0.884  37.234  1.00 95.99           O  
ATOM   3220  OE2 GLU A 398       9.792  -1.487  35.570  1.00 95.99           O  
ATOM   3221  N   GLY A 399      12.604  -3.949  31.380  1.00 96.13           N  
ATOM   3222  CA  GLY A 399      12.291  -4.332  30.012  1.00 96.13           C  
ATOM   3223  C   GLY A 399      12.641  -3.260  28.997  1.00 96.13           C  
ATOM   3224  O   GLY A 399      12.903  -2.113  29.364  1.00 96.13           O  
ATOM   3225  N   VAL A 400      12.843  -3.699  27.753  1.00 98.20           N  
ATOM   3226  CA  VAL A 400      12.994  -2.746  26.657  1.00 98.20           C  
ATOM   3227  C   VAL A 400      11.718  -2.718  25.818  1.00 98.20           C  
ATOM   3228  CB  VAL A 400      14.209  -3.092  25.768  1.00 98.20           C  
ATOM   3229  O   VAL A 400      11.318  -3.737  25.251  1.00 98.20           O  
ATOM   3230  CG1 VAL A 400      14.426  -2.014  24.707  1.00 98.20           C  
ATOM   3231  CG2 VAL A 400      15.463  -3.264  26.624  1.00 98.20           C  
ATOM   3232  N   PHE A 401      11.036  -1.546  25.815  1.00 98.31           N  
ATOM   3233  CA  PHE A 401       9.719  -1.440  25.198  1.00 98.31           C  
ATOM   3234  C   PHE A 401       9.760  -0.512  23.990  1.00 98.31           C  
ATOM   3235  CB  PHE A 401       8.687  -0.937  26.212  1.00 98.31           C  
ATOM   3236  O   PHE A 401      10.236   0.621  24.087  1.00 98.31           O  
ATOM   3237  CG  PHE A 401       8.605  -1.774  27.460  1.00 98.31           C  
ATOM   3238  CD1 PHE A 401       7.734  -2.854  27.534  1.00 98.31           C  
ATOM   3239  CD2 PHE A 401       9.399  -1.479  28.561  1.00 98.31           C  
ATOM   3240  CE1 PHE A 401       7.656  -3.630  28.689  1.00 98.31           C  
ATOM   3241  CE2 PHE A 401       9.327  -2.250  29.718  1.00 98.31           C  
ATOM   3242  CZ  PHE A 401       8.454  -3.324  29.780  1.00 98.31           C  
ATOM   3243  N   ALA A 402       9.287  -0.977  22.865  1.00 97.88           N  
ATOM   3244  CA  ALA A 402       9.160  -0.165  21.658  1.00 97.88           C  
ATOM   3245  C   ALA A 402       7.952   0.763  21.746  1.00 97.88           C  
ATOM   3246  CB  ALA A 402       9.053  -1.058  20.424  1.00 97.88           C  
ATOM   3247  O   ALA A 402       6.850   0.327  22.085  1.00 97.88           O  
ATOM   3248  N   LEU A 403       8.118   2.041  21.476  1.00 96.84           N  
ATOM   3249  CA  LEU A 403       7.069   3.050  21.575  1.00 96.84           C  
ATOM   3250  C   LEU A 403       6.576   3.459  20.191  1.00 96.84           C  
ATOM   3251  CB  LEU A 403       7.578   4.279  22.332  1.00 96.84           C  
ATOM   3252  O   LEU A 403       5.433   3.895  20.039  1.00 96.84           O  
ATOM   3253  CG  LEU A 403       8.133   4.030  23.736  1.00 96.84           C  
ATOM   3254  CD1 LEU A 403       9.054   5.172  24.152  1.00 96.84           C  
ATOM   3255  CD2 LEU A 403       6.997   3.860  24.738  1.00 96.84           C  
ATOM   3256  N   HIS A 404       7.469   3.410  19.235  1.00 96.51           N  
ATOM   3257  CA  HIS A 404       7.242   3.742  17.833  1.00 96.51           C  
ATOM   3258  C   HIS A 404       8.225   3.008  16.926  1.00 96.51           C  
ATOM   3259  CB  HIS A 404       7.353   5.252  17.614  1.00 96.51           C  
ATOM   3260  O   HIS A 404       9.118   2.310  17.410  1.00 96.51           O  
ATOM   3261  CG  HIS A 404       8.729   5.792  17.845  1.00 96.51           C  
ATOM   3262  CD2 HIS A 404       9.529   5.748  18.936  1.00 96.51           C  
ATOM   3263  ND1 HIS A 404       9.431   6.477  16.878  1.00 96.51           N  
ATOM   3264  CE1 HIS A 404      10.608   6.832  17.366  1.00 96.51           C  
ATOM   3265  NE2 HIS A 404      10.692   6.402  18.613  1.00 96.51           N  
ATOM   3266  N   ARG A 405       7.944   3.159  15.597  1.00 96.87           N  
ATOM   3267  CA  ARG A 405       8.796   2.411  14.678  1.00 96.87           C  
ATOM   3268  C   ARG A 405       9.215   3.274  13.493  1.00 96.87           C  
ATOM   3269  CB  ARG A 405       8.079   1.153  14.182  1.00 96.87           C  
ATOM   3270  O   ARG A 405       8.509   4.216  13.124  1.00 96.87           O  
ATOM   3271  CG  ARG A 405       7.602   0.236  15.297  1.00 96.87           C  
ATOM   3272  CD  ARG A 405       6.811  -0.946  14.755  1.00 96.87           C  
ATOM   3273  NE  ARG A 405       5.576  -0.516  14.105  1.00 96.87           N  
ATOM   3274  NH1 ARG A 405       4.984  -2.625  13.370  1.00 96.87           N  
ATOM   3275  NH2 ARG A 405       3.642  -0.825  12.906  1.00 96.87           N  
ATOM   3276  CZ  ARG A 405       4.737  -1.323  13.462  1.00 96.87           C  
ATOM   3277  N   LEU A 406      10.442   2.966  12.976  1.00 97.61           N  
ATOM   3278  CA  LEU A 406      10.896   3.402  11.659  1.00 97.61           C  
ATOM   3279  C   LEU A 406      10.936   2.231  10.683  1.00 97.61           C  
ATOM   3280  CB  LEU A 406      12.281   4.048  11.756  1.00 97.61           C  
ATOM   3281  O   LEU A 406      11.201   1.094  11.081  1.00 97.61           O  
ATOM   3282  CG  LEU A 406      12.383   5.305  12.621  1.00 97.61           C  
ATOM   3283  CD1 LEU A 406      13.833   5.769  12.712  1.00 97.61           C  
ATOM   3284  CD2 LEU A 406      11.496   6.413  12.061  1.00 97.61           C  
ATOM   3285  N   ASP A 407      10.580   2.509   9.380  1.00 95.75           N  
ATOM   3286  CA  ASP A 407      10.759   1.469   8.372  1.00 95.75           C  
ATOM   3287  C   ASP A 407      12.201   0.967   8.351  1.00 95.75           C  
ATOM   3288  CB  ASP A 407      10.364   1.989   6.988  1.00 95.75           C  
ATOM   3289  O   ASP A 407      13.114   1.667   8.793  1.00 95.75           O  
ATOM   3290  CG  ASP A 407       8.908   2.413   6.908  1.00 95.75           C  
ATOM   3291  OD1 ASP A 407       8.071   1.866   7.658  1.00 95.75           O  
ATOM   3292  OD2 ASP A 407       8.594   3.301   6.086  1.00 95.75           O  
ATOM   3293  N   MET A 408      12.345  -0.252   7.866  1.00 95.03           N  
ATOM   3294  CA  MET A 408      13.668  -0.867   7.796  1.00 95.03           C  
ATOM   3295  C   MET A 408      14.653   0.041   7.069  1.00 95.03           C  
ATOM   3296  CB  MET A 408      13.594  -2.226   7.097  1.00 95.03           C  
ATOM   3297  O   MET A 408      15.782   0.231   7.525  1.00 95.03           O  
ATOM   3298  CG  MET A 408      14.926  -2.955   7.032  1.00 95.03           C  
ATOM   3299  SD  MET A 408      14.820  -4.531   6.098  1.00 95.03           S  
ATOM   3300  CE  MET A 408      14.628  -3.891   4.411  1.00 95.03           C  
ATOM   3301  N   SER A 409      14.227   0.712   6.044  1.00 95.92           N  
ATOM   3302  CA  SER A 409      15.130   1.481   5.193  1.00 95.92           C  
ATOM   3303  C   SER A 409      15.319   2.897   5.725  1.00 95.92           C  
ATOM   3304  CB  SER A 409      14.601   1.532   3.759  1.00 95.92           C  
ATOM   3305  O   SER A 409      16.233   3.608   5.300  1.00 95.92           O  
ATOM   3306  OG  SER A 409      14.613   0.242   3.172  1.00 95.92           O  
ATOM   3307  N   THR A 410      14.462   3.307   6.695  1.00 97.74           N  
ATOM   3308  CA  THR A 410      14.545   4.657   7.240  1.00 97.74           C  
ATOM   3309  C   THR A 410      15.537   4.712   8.399  1.00 97.74           C  
ATOM   3310  CB  THR A 410      13.167   5.153   7.717  1.00 97.74           C  
ATOM   3311  O   THR A 410      15.471   3.895   9.319  1.00 97.74           O  
ATOM   3312  CG2 THR A 410      13.244   6.591   8.219  1.00 97.74           C  
ATOM   3313  OG1 THR A 410      12.239   5.087   6.628  1.00 97.74           O  
ATOM   3314  N   SER A 411      16.450   5.673   8.351  1.00 98.20           N  
ATOM   3315  CA  SER A 411      17.432   5.867   9.414  1.00 98.20           C  
ATOM   3316  C   SER A 411      16.985   6.952  10.387  1.00 98.20           C  
ATOM   3317  CB  SER A 411      18.795   6.229   8.824  1.00 98.20           C  
ATOM   3318  O   SER A 411      16.109   7.759  10.067  1.00 98.20           O  
ATOM   3319  OG  SER A 411      18.732   7.464   8.132  1.00 98.20           O  
ATOM   3320  N   GLY A 412      17.536   6.967  11.574  1.00 98.26           N  
ATOM   3321  CA  GLY A 412      17.313   8.123  12.428  1.00 98.26           C  
ATOM   3322  C   GLY A 412      16.948   7.751  13.852  1.00 98.26           C  
ATOM   3323  O   GLY A 412      17.271   6.655  14.316  1.00 98.26           O  
ATOM   3324  N   LEU A 413      16.360   8.709  14.571  1.00 98.65           N  
ATOM   3325  CA  LEU A 413      16.148   8.679  16.014  1.00 98.65           C  
ATOM   3326  C   LEU A 413      14.976   7.771  16.373  1.00 98.65           C  
ATOM   3327  CB  LEU A 413      15.898  10.091  16.549  1.00 98.65           C  
ATOM   3328  O   LEU A 413      13.915   7.845  15.749  1.00 98.65           O  
ATOM   3329  CG  LEU A 413      17.086  11.053  16.507  1.00 98.65           C  
ATOM   3330  CD1 LEU A 413      16.617  12.485  16.740  1.00 98.65           C  
ATOM   3331  CD2 LEU A 413      18.135  10.654  17.539  1.00 98.65           C  
ATOM   3332  N   LEU A 414      15.140   6.863  17.341  1.00 98.28           N  
ATOM   3333  CA  LEU A 414      14.152   5.983  17.956  1.00 98.28           C  
ATOM   3334  C   LEU A 414      14.307   5.968  19.473  1.00 98.28           C  
ATOM   3335  CB  LEU A 414      14.282   4.562  17.403  1.00 98.28           C  
ATOM   3336  O   LEU A 414      15.423   5.855  19.986  1.00 98.28           O  
ATOM   3337  CG  LEU A 414      13.693   4.319  16.013  1.00 98.28           C  
ATOM   3338  CD1 LEU A 414      14.054   2.920  15.522  1.00 98.28           C  
ATOM   3339  CD2 LEU A 414      12.181   4.511  16.031  1.00 98.28           C  
ATOM   3340  N   VAL A 415      13.192   6.090  20.144  1.00 98.65           N  
ATOM   3341  CA  VAL A 415      13.252   6.058  21.601  1.00 98.65           C  
ATOM   3342  C   VAL A 415      12.595   4.780  22.118  1.00 98.65           C  
ATOM   3343  CB  VAL A 415      12.571   7.297  22.225  1.00 98.65           C  
ATOM   3344  O   VAL A 415      11.580   4.335  21.578  1.00 98.65           O  
ATOM   3345  CG1 VAL A 415      11.099   7.362  21.825  1.00 98.65           C  
ATOM   3346  CG2 VAL A 415      12.714   7.274  23.746  1.00 98.65           C  
ATOM   3347  N   PHE A 416      13.288   4.151  23.129  1.00 98.70           N  
ATOM   3348  CA  PHE A 416      12.767   2.983  23.829  1.00 98.70           C  
ATOM   3349  C   PHE A 416      12.664   3.251  25.326  1.00 98.70           C  
ATOM   3350  CB  PHE A 416      13.655   1.762  23.574  1.00 98.70           C  
ATOM   3351  O   PHE A 416      13.450   4.022  25.880  1.00 98.70           O  
ATOM   3352  CG  PHE A 416      13.655   1.300  22.141  1.00 98.70           C  
ATOM   3353  CD1 PHE A 416      12.854   0.238  21.739  1.00 98.70           C  
ATOM   3354  CD2 PHE A 416      14.457   1.928  21.197  1.00 98.70           C  
ATOM   3355  CE1 PHE A 416      12.852  -0.191  20.414  1.00 98.70           C  
ATOM   3356  CE2 PHE A 416      14.460   1.504  19.871  1.00 98.70           C  
ATOM   3357  CZ  PHE A 416      13.657   0.444  19.482  1.00 98.70           C  
ATOM   3358  N   ALA A 417      11.652   2.647  25.896  1.00 98.66           N  
ATOM   3359  CA  ALA A 417      11.528   2.732  27.349  1.00 98.66           C  
ATOM   3360  C   ALA A 417      12.234   1.562  28.029  1.00 98.66           C  
ATOM   3361  CB  ALA A 417      10.057   2.770  27.755  1.00 98.66           C  
ATOM   3362  O   ALA A 417      12.192   0.432  27.537  1.00 98.66           O  
ATOM   3363  N   LEU A 418      12.868   1.816  29.182  1.00 98.63           N  
ATOM   3364  CA  LEU A 418      13.605   0.776  29.891  1.00 98.63           C  
ATOM   3365  C   LEU A 418      12.855   0.337  31.144  1.00 98.63           C  
ATOM   3366  CB  LEU A 418      15.004   1.271  30.266  1.00 98.63           C  
ATOM   3367  O   LEU A 418      13.255  -0.621  31.809  1.00 98.63           O  
ATOM   3368  CG  LEU A 418      15.941   1.601  29.103  1.00 98.63           C  
ATOM   3369  CD1 LEU A 418      17.265   2.147  29.627  1.00 98.63           C  
ATOM   3370  CD2 LEU A 418      16.170   0.369  28.234  1.00 98.63           C  
ATOM   3371  N   THR A 419      11.765   1.031  31.496  1.00 98.51           N  
ATOM   3372  CA  THR A 419      10.897   0.670  32.611  1.00 98.51           C  
ATOM   3373  C   THR A 419       9.433   0.673  32.180  1.00 98.51           C  
ATOM   3374  CB  THR A 419      11.086   1.631  33.800  1.00 98.51           C  
ATOM   3375  O   THR A 419       9.071   1.323  31.197  1.00 98.51           O  
ATOM   3376  CG2 THR A 419      12.557   1.740  34.190  1.00 98.51           C  
ATOM   3377  OG1 THR A 419      10.602   2.930  33.438  1.00 98.51           O  
ATOM   3378  N   ARG A 420       8.565  -0.013  32.891  1.00 98.12           N  
ATOM   3379  CA  ARG A 420       7.133  -0.075  32.612  1.00 98.12           C  
ATOM   3380  C   ARG A 420       6.484   1.295  32.773  1.00 98.12           C  
ATOM   3381  CB  ARG A 420       6.450  -1.090  33.531  1.00 98.12           C  
ATOM   3382  O   ARG A 420       5.630   1.682  31.972  1.00 98.12           O  
ATOM   3383  CG  ARG A 420       6.740  -2.539  33.173  1.00 98.12           C  
ATOM   3384  CD  ARG A 420       5.956  -3.504  34.051  1.00 98.12           C  
ATOM   3385  NE  ARG A 420       6.458  -4.870  33.931  1.00 98.12           N  
ATOM   3386  NH1 ARG A 420       5.542  -5.601  35.922  1.00 98.12           N  
ATOM   3387  NH2 ARG A 420       6.754  -7.043  34.615  1.00 98.12           N  
ATOM   3388  CZ  ARG A 420       6.250  -5.835  34.823  1.00 98.12           C  
ATOM   3389  N   ARG A 421       6.942   1.985  33.860  1.00 97.98           N  
ATOM   3390  CA  ARG A 421       6.416   3.327  34.086  1.00 97.98           C  
ATOM   3391  C   ARG A 421       6.767   4.255  32.928  1.00 97.98           C  
ATOM   3392  CB  ARG A 421       6.952   3.901  35.400  1.00 97.98           C  
ATOM   3393  O   ARG A 421       5.918   5.012  32.453  1.00 97.98           O  
ATOM   3394  CG  ARG A 421       6.397   5.274  35.743  1.00 97.98           C  
ATOM   3395  CD  ARG A 421       6.871   5.748  37.110  1.00 97.98           C  
ATOM   3396  NE  ARG A 421       6.420   7.107  37.396  1.00 97.98           N  
ATOM   3397  NH1 ARG A 421       7.318   7.179  39.523  1.00 97.98           N  
ATOM   3398  NH2 ARG A 421       6.187   8.991  38.689  1.00 97.98           N  
ATOM   3399  CZ  ARG A 421       6.643   7.756  38.535  1.00 97.98           C  
ATOM   3400  N   ALA A 422       8.015   4.264  32.469  1.00 98.53           N  
ATOM   3401  CA  ALA A 422       8.421   5.083  31.329  1.00 98.53           C  
ATOM   3402  C   ALA A 422       7.631   4.712  30.078  1.00 98.53           C  
ATOM   3403  CB  ALA A 422       9.919   4.932  31.073  1.00 98.53           C  
ATOM   3404  O   ALA A 422       7.206   5.589  29.322  1.00 98.53           O  
ATOM   3405  N   ASN A 423       7.433   3.418  29.852  1.00 98.45           N  
ATOM   3406  CA  ASN A 423       6.645   2.947  28.718  1.00 98.45           C  
ATOM   3407  C   ASN A 423       5.233   3.528  28.737  1.00 98.45           C  
ATOM   3408  CB  ASN A 423       6.590   1.418  28.699  1.00 98.45           C  
ATOM   3409  O   ASN A 423       4.756   4.043  27.725  1.00 98.45           O  
ATOM   3410  CG  ASN A 423       5.820   0.876  27.511  1.00 98.45           C  
ATOM   3411  ND2 ASN A 423       4.877  -0.020  27.774  1.00 98.45           N  
ATOM   3412  OD1 ASN A 423       6.073   1.258  26.365  1.00 98.45           O  
ATOM   3413  N   LYS A 424       4.573   3.479  29.864  1.00 98.16           N  
ATOM   3414  CA  LYS A 424       3.210   3.982  30.009  1.00 98.16           C  
ATOM   3415  C   LYS A 424       3.146   5.483  29.741  1.00 98.16           C  
ATOM   3416  CB  LYS A 424       2.670   3.675  31.407  1.00 98.16           C  
ATOM   3417  O   LYS A 424       2.277   5.950  29.002  1.00 98.16           O  
ATOM   3418  CG  LYS A 424       1.199   4.019  31.591  1.00 98.16           C  
ATOM   3419  CD  LYS A 424       0.705   3.635  32.980  1.00 98.16           C  
ATOM   3420  CE  LYS A 424      -0.749   4.036  33.189  1.00 98.16           C  
ATOM   3421  NZ  LYS A 424      -1.233   3.674  34.554  1.00 98.16           N  
ATOM   3422  N   GLN A 425       4.072   6.269  30.272  1.00 98.33           N  
ATOM   3423  CA  GLN A 425       4.068   7.723  30.150  1.00 98.33           C  
ATOM   3424  C   GLN A 425       4.390   8.156  28.723  1.00 98.33           C  
ATOM   3425  CB  GLN A 425       5.066   8.346  31.127  1.00 98.33           C  
ATOM   3426  O   GLN A 425       3.747   9.058  28.183  1.00 98.33           O  
ATOM   3427  CG  GLN A 425       4.655   8.225  32.588  1.00 98.33           C  
ATOM   3428  CD  GLN A 425       3.357   8.949  32.894  1.00 98.33           C  
ATOM   3429  NE2 GLN A 425       2.644   8.481  33.913  1.00 98.33           N  
ATOM   3430  OE1 GLN A 425       2.999   9.921  32.222  1.00 98.33           O  
ATOM   3431  N   LEU A 426       5.345   7.488  28.146  1.00 98.33           N  
ATOM   3432  CA  LEU A 426       5.730   7.868  26.792  1.00 98.33           C  
ATOM   3433  C   LEU A 426       4.672   7.434  25.784  1.00 98.33           C  
ATOM   3434  CB  LEU A 426       7.083   7.250  26.426  1.00 98.33           C  
ATOM   3435  O   LEU A 426       4.426   8.131  24.796  1.00 98.33           O  
ATOM   3436  CG  LEU A 426       8.318   7.910  27.043  1.00 98.33           C  
ATOM   3437  CD1 LEU A 426       9.558   7.061  26.780  1.00 98.33           C  
ATOM   3438  CD2 LEU A 426       8.502   9.320  26.493  1.00 98.33           C  
ATOM   3439  N   GLN A 427       4.059   6.264  25.967  1.00 97.98           N  
ATOM   3440  CA  GLN A 427       2.950   5.848  25.114  1.00 97.98           C  
ATOM   3441  C   GLN A 427       1.832   6.886  25.120  1.00 97.98           C  
ATOM   3442  CB  GLN A 427       2.408   4.490  25.563  1.00 97.98           C  
ATOM   3443  O   GLN A 427       1.261   7.197  24.073  1.00 97.98           O  
ATOM   3444  CG  GLN A 427       3.224   3.306  25.062  1.00 97.98           C  
ATOM   3445  CD  GLN A 427       2.620   1.970  25.452  1.00 97.98           C  
ATOM   3446  NE2 GLN A 427       3.287   0.884  25.074  1.00 97.98           N  
ATOM   3447  OE1 GLN A 427       1.562   1.913  26.087  1.00 97.98           O  
ATOM   3448  N   LYS A 428       1.537   7.433  26.306  1.00 97.90           N  
ATOM   3449  CA  LYS A 428       0.526   8.480  26.423  1.00 97.90           C  
ATOM   3450  C   LYS A 428       0.896   9.697  25.580  1.00 97.90           C  
ATOM   3451  CB  LYS A 428       0.345   8.891  27.885  1.00 97.90           C  
ATOM   3452  O   LYS A 428       0.040  10.277  24.909  1.00 97.90           O  
ATOM   3453  CG  LYS A 428      -0.798   9.869  28.116  1.00 97.90           C  
ATOM   3454  CD  LYS A 428      -0.966  10.193  29.594  1.00 97.90           C  
ATOM   3455  CE  LYS A 428      -2.041  11.248  29.818  1.00 97.90           C  
ATOM   3456  NZ  LYS A 428      -2.198  11.581  31.265  1.00 97.90           N  
ATOM   3457  N   GLN A 429       2.135  10.037  25.582  1.00 98.05           N  
ATOM   3458  CA  GLN A 429       2.591  11.182  24.801  1.00 98.05           C  
ATOM   3459  C   GLN A 429       2.458  10.914  23.305  1.00 98.05           C  
ATOM   3460  CB  GLN A 429       4.040  11.526  25.147  1.00 98.05           C  
ATOM   3461  O   GLN A 429       2.069  11.801  22.542  1.00 98.05           O  
ATOM   3462  CG  GLN A 429       4.231  12.022  26.574  1.00 98.05           C  
ATOM   3463  CD  GLN A 429       5.657  12.451  26.860  1.00 98.05           C  
ATOM   3464  NE2 GLN A 429       6.210  11.972  27.970  1.00 98.05           N  
ATOM   3465  OE1 GLN A 429       6.259  13.207  26.090  1.00 98.05           O  
ATOM   3466  N   PHE A 430       2.722   9.722  22.815  1.00 96.88           N  
ATOM   3467  CA  PHE A 430       2.564   9.378  21.407  1.00 96.88           C  
ATOM   3468  C   PHE A 430       1.091   9.368  21.015  1.00 96.88           C  
ATOM   3469  CB  PHE A 430       3.195   8.014  21.111  1.00 96.88           C  
ATOM   3470  O   PHE A 430       0.719   9.899  19.967  1.00 96.88           O  
ATOM   3471  CG  PHE A 430       4.665   8.082  20.793  1.00 96.88           C  
ATOM   3472  CD1 PHE A 430       5.100   8.446  19.525  1.00 96.88           C  
ATOM   3473  CD2 PHE A 430       5.611   7.781  21.764  1.00 96.88           C  
ATOM   3474  CE1 PHE A 430       6.460   8.509  19.228  1.00 96.88           C  
ATOM   3475  CE2 PHE A 430       6.972   7.843  21.475  1.00 96.88           C  
ATOM   3476  CZ  PHE A 430       7.394   8.206  20.206  1.00 96.88           C  
ATOM   3477  N   ILE A 431       0.241   8.773  21.927  1.00 95.71           N  
ATOM   3478  CA  ILE A 431      -1.185   8.639  21.652  1.00 95.71           C  
ATOM   3479  C   ILE A 431      -1.832  10.021  21.591  1.00 95.71           C  
ATOM   3480  CB  ILE A 431      -1.887   7.766  22.718  1.00 95.71           C  
ATOM   3481  O   ILE A 431      -2.679  10.279  20.733  1.00 95.71           O  
ATOM   3482  CG1 ILE A 431      -1.458   6.301  22.575  1.00 95.71           C  
ATOM   3483  CG2 ILE A 431      -3.408   7.904  22.613  1.00 95.71           C  
ATOM   3484  CD1 ILE A 431      -1.896   5.412  23.730  1.00 95.71           C  
ATOM   3485  N   SER A 432      -1.363  10.957  22.517  1.00 96.46           N  
ATOM   3486  CA  SER A 432      -1.941  12.295  22.581  1.00 96.46           C  
ATOM   3487  C   SER A 432      -1.306  13.222  21.549  1.00 96.46           C  
ATOM   3488  CB  SER A 432      -1.772  12.886  23.981  1.00 96.46           C  
ATOM   3489  O   SER A 432      -1.634  14.408  21.487  1.00 96.46           O  
ATOM   3490  OG  SER A 432      -0.403  13.110  24.271  1.00 96.46           O  
ATOM   3491  N   ARG A 433      -0.237  12.686  20.754  1.00 95.50           N  
ATOM   3492  CA  ARG A 433       0.475  13.397  19.698  1.00 95.50           C  
ATOM   3493  C   ARG A 433       1.264  14.573  20.264  1.00 95.50           C  
ATOM   3494  CB  ARG A 433      -0.502  13.889  18.627  1.00 95.50           C  
ATOM   3495  O   ARG A 433       1.386  15.615  19.617  1.00 95.50           O  
ATOM   3496  CG  ARG A 433      -1.252  12.772  17.919  1.00 95.50           C  
ATOM   3497  CD  ARG A 433      -2.205  13.314  16.863  1.00 95.50           C  
ATOM   3498  NE  ARG A 433      -2.964  12.245  16.221  1.00 95.50           N  
ATOM   3499  NH1 ARG A 433      -4.619  13.631  15.398  1.00 95.50           N  
ATOM   3500  NH2 ARG A 433      -4.701  11.375  14.997  1.00 95.50           N  
ATOM   3501  CZ  ARG A 433      -4.093  12.419  15.540  1.00 95.50           C  
ATOM   3502  N   ALA A 434       1.684  14.566  21.555  1.00 96.92           N  
ATOM   3503  CA  ALA A 434       2.532  15.557  22.214  1.00 96.92           C  
ATOM   3504  C   ALA A 434       3.971  15.466  21.715  1.00 96.92           C  
ATOM   3505  CB  ALA A 434       2.484  15.375  23.729  1.00 96.92           C  
ATOM   3506  O   ALA A 434       4.719  16.444  21.778  1.00 96.92           O  
ATOM   3507  N   VAL A 435       4.332  14.289  21.179  1.00 98.05           N  
ATOM   3508  CA  VAL A 435       5.673  14.066  20.648  1.00 98.05           C  
ATOM   3509  C   VAL A 435       5.819  14.769  19.300  1.00 98.05           C  
ATOM   3510  CB  VAL A 435       5.982  12.559  20.500  1.00 98.05           C  
ATOM   3511  O   VAL A 435       4.938  14.669  18.443  1.00 98.05           O  
ATOM   3512  CG1 VAL A 435       7.361  12.350  19.876  1.00 98.05           C  
ATOM   3513  CG2 VAL A 435       5.894  11.861  21.855  1.00 98.05           C  
ATOM   3514  N   GLN A 436       6.880  15.503  19.082  1.00 98.07           N  
ATOM   3515  CA  GLN A 436       7.155  16.199  17.830  1.00 98.07           C  
ATOM   3516  C   GLN A 436       8.298  15.533  17.070  1.00 98.07           C  
ATOM   3517  CB  GLN A 436       7.485  17.669  18.093  1.00 98.07           C  
ATOM   3518  O   GLN A 436       9.348  15.242  17.647  1.00 98.07           O  
ATOM   3519  CG  GLN A 436       6.359  18.442  18.766  1.00 98.07           C  
ATOM   3520  CD  GLN A 436       6.738  19.877  19.082  1.00 98.07           C  
ATOM   3521  NE2 GLN A 436       5.764  20.777  19.008  1.00 98.07           N  
ATOM   3522  OE1 GLN A 436       7.897  20.173  19.391  1.00 98.07           O  
ATOM   3523  N   LYS A 437       8.013  15.349  15.773  1.00 98.22           N  
ATOM   3524  CA  LYS A 437       8.981  14.676  14.912  1.00 98.22           C  
ATOM   3525  C   LYS A 437       9.313  15.526  13.689  1.00 98.22           C  
ATOM   3526  CB  LYS A 437       8.452  13.310  14.473  1.00 98.22           C  
ATOM   3527  O   LYS A 437       8.436  16.188  13.130  1.00 98.22           O  
ATOM   3528  CG  LYS A 437       8.116  12.377  15.627  1.00 98.22           C  
ATOM   3529  CD  LYS A 437       7.316  11.169  15.154  1.00 98.22           C  
ATOM   3530  CE  LYS A 437       5.875  11.543  14.832  1.00 98.22           C  
ATOM   3531  NZ  LYS A 437       5.052  10.342  14.502  1.00 98.22           N  
ATOM   3532  N   ARG A 438      10.589  15.555  13.332  1.00 98.59           N  
ATOM   3533  CA  ARG A 438      11.006  16.163  12.073  1.00 98.59           C  
ATOM   3534  C   ARG A 438      11.948  15.243  11.305  1.00 98.59           C  
ATOM   3535  CB  ARG A 438      11.682  17.513  12.326  1.00 98.59           C  
ATOM   3536  O   ARG A 438      12.974  14.812  11.837  1.00 98.59           O  
ATOM   3537  CG  ARG A 438      12.041  18.269  11.057  1.00 98.59           C  
ATOM   3538  CD  ARG A 438      12.786  19.561  11.362  1.00 98.59           C  
ATOM   3539  NE  ARG A 438      14.143  19.302  11.834  1.00 98.59           N  
ATOM   3540  NH1 ARG A 438      14.613  21.508  12.333  1.00 98.59           N  
ATOM   3541  NH2 ARG A 438      16.193  19.886  12.690  1.00 98.59           N  
ATOM   3542  CZ  ARG A 438      14.980  20.232  12.285  1.00 98.59           C  
ATOM   3543  N   TYR A 439      11.529  14.970  10.122  1.00 98.73           N  
ATOM   3544  CA  TYR A 439      12.332  14.164   9.209  1.00 98.73           C  
ATOM   3545  C   TYR A 439      12.968  15.033   8.130  1.00 98.73           C  
ATOM   3546  CB  TYR A 439      11.476  13.071   8.561  1.00 98.73           C  
ATOM   3547  O   TYR A 439      12.451  16.103   7.801  1.00 98.73           O  
ATOM   3548  CG  TYR A 439      10.979  12.032   9.537  1.00 98.73           C  
ATOM   3549  CD1 TYR A 439      11.483  10.734   9.519  1.00 98.73           C  
ATOM   3550  CD2 TYR A 439      10.003  12.346  10.477  1.00 98.73           C  
ATOM   3551  CE1 TYR A 439      11.026   9.772  10.414  1.00 98.73           C  
ATOM   3552  CE2 TYR A 439       9.539  11.393  11.378  1.00 98.73           C  
ATOM   3553  OH  TYR A 439       9.600   9.163  12.228  1.00 98.73           O  
ATOM   3554  CZ  TYR A 439      10.056  10.111  11.339  1.00 98.73           C  
ATOM   3555  N   VAL A 440      14.114  14.539   7.639  1.00 98.63           N  
ATOM   3556  CA  VAL A 440      14.708  15.147   6.453  1.00 98.63           C  
ATOM   3557  C   VAL A 440      14.742  14.132   5.313  1.00 98.63           C  
ATOM   3558  CB  VAL A 440      16.132  15.675   6.739  1.00 98.63           C  
ATOM   3559  O   VAL A 440      15.040  12.955   5.530  1.00 98.63           O  
ATOM   3560  CG1 VAL A 440      17.068  14.527   7.116  1.00 98.63           C  
ATOM   3561  CG2 VAL A 440      16.673  16.433   5.528  1.00 98.63           C  
ATOM   3562  N   ALA A 441      14.297  14.611   4.120  1.00 98.41           N  
ATOM   3563  CA  ALA A 441      14.276  13.741   2.947  1.00 98.41           C  
ATOM   3564  C   ALA A 441      14.806  14.468   1.715  1.00 98.41           C  
ATOM   3565  CB  ALA A 441      12.861  13.228   2.691  1.00 98.41           C  
ATOM   3566  O   ALA A 441      14.680  15.690   1.606  1.00 98.41           O  
ATOM   3567  N   LEU A 442      15.475  13.735   0.852  1.00 97.74           N  
ATOM   3568  CA  LEU A 442      15.788  14.181  -0.501  1.00 97.74           C  
ATOM   3569  C   LEU A 442      14.794  13.607  -1.506  1.00 97.74           C  
ATOM   3570  CB  LEU A 442      17.212  13.771  -0.885  1.00 97.74           C  
ATOM   3571  O   LEU A 442      14.714  12.389  -1.680  1.00 97.74           O  
ATOM   3572  CG  LEU A 442      17.755  14.348  -2.193  1.00 97.74           C  
ATOM   3573  CD1 LEU A 442      17.829  15.869  -2.112  1.00 97.74           C  
ATOM   3574  CD2 LEU A 442      19.124  13.756  -2.512  1.00 97.74           C  
ATOM   3575  N   ILE A 443      14.028  14.448  -2.167  1.00 97.58           N  
ATOM   3576  CA  ILE A 443      12.996  13.949  -3.070  1.00 97.58           C  
ATOM   3577  C   ILE A 443      13.360  14.294  -4.512  1.00 97.58           C  
ATOM   3578  CB  ILE A 443      11.607  14.527  -2.715  1.00 97.58           C  
ATOM   3579  O   ILE A 443      14.134  15.222  -4.758  1.00 97.58           O  
ATOM   3580  CG1 ILE A 443      11.611  16.053  -2.860  1.00 97.58           C  
ATOM   3581  CG2 ILE A 443      11.196  14.112  -1.299  1.00 97.58           C  
ATOM   3582  CD1 ILE A 443      10.234  16.690  -2.729  1.00 97.58           C  
ATOM   3583  N   GLU A 444      12.801  13.432  -5.427  1.00 95.57           N  
ATOM   3584  CA  GLU A 444      13.024  13.664  -6.851  1.00 95.57           C  
ATOM   3585  C   GLU A 444      12.272  14.902  -7.333  1.00 95.57           C  
ATOM   3586  CB  GLU A 444      12.600  12.440  -7.668  1.00 95.57           C  
ATOM   3587  O   GLU A 444      11.147  15.159  -6.900  1.00 95.57           O  
ATOM   3588  CG  GLU A 444      13.378  11.177  -7.330  1.00 95.57           C  
ATOM   3589  CD  GLU A 444      14.788  11.170  -7.899  1.00 95.57           C  
ATOM   3590  OE1 GLU A 444      15.540  10.202  -7.645  1.00 95.57           O  
ATOM   3591  OE2 GLU A 444      15.144  12.140  -8.604  1.00 95.57           O  
ATOM   3592  N   GLY A 445      12.895  15.711  -8.125  1.00 94.04           N  
ATOM   3593  CA  GLY A 445      12.232  16.838  -8.762  1.00 94.04           C  
ATOM   3594  C   GLY A 445      12.275  18.105  -7.927  1.00 94.04           C  
ATOM   3595  O   GLY A 445      12.790  18.099  -6.807  1.00 94.04           O  
ATOM   3596  N   LYS A 446      11.749  19.152  -8.496  1.00 93.35           N  
ATOM   3597  CA  LYS A 446      11.670  20.459  -7.851  1.00 93.35           C  
ATOM   3598  C   LYS A 446      10.232  20.797  -7.469  1.00 93.35           C  
ATOM   3599  CB  LYS A 446      12.238  21.546  -8.765  1.00 93.35           C  
ATOM   3600  O   LYS A 446       9.314  20.628  -8.274  1.00 93.35           O  
ATOM   3601  CG  LYS A 446      12.290  22.927  -8.129  1.00 93.35           C  
ATOM   3602  CD  LYS A 446      12.864  23.963  -9.086  1.00 93.35           C  
ATOM   3603  CE  LYS A 446      12.834  25.360  -8.483  1.00 93.35           C  
ATOM   3604  NZ  LYS A 446      13.391  26.381  -9.420  1.00 93.35           N  
ATOM   3605  N   LEU A 447      10.114  21.114  -6.206  1.00 92.87           N  
ATOM   3606  CA  LEU A 447       8.790  21.515  -5.742  1.00 92.87           C  
ATOM   3607  C   LEU A 447       8.512  22.974  -6.088  1.00 92.87           C  
ATOM   3608  CB  LEU A 447       8.664  21.304  -4.231  1.00 92.87           C  
ATOM   3609  O   LEU A 447       9.410  23.816  -6.015  1.00 92.87           O  
ATOM   3610  CG  LEU A 447       8.760  19.859  -3.738  1.00 92.87           C  
ATOM   3611  CD1 LEU A 447       8.705  19.814  -2.215  1.00 92.87           C  
ATOM   3612  CD2 LEU A 447       7.646  19.012  -4.344  1.00 92.87           C  
ATOM   3613  N   SER A 448       7.318  23.267  -6.474  1.00 90.61           N  
ATOM   3614  CA  SER A 448       6.937  24.634  -6.816  1.00 90.61           C  
ATOM   3615  C   SER A 448       6.689  25.468  -5.564  1.00 90.61           C  
ATOM   3616  CB  SER A 448       5.687  24.639  -7.697  1.00 90.61           C  
ATOM   3617  O   SER A 448       7.019  26.656  -5.527  1.00 90.61           O  
ATOM   3618  OG  SER A 448       4.631  23.927  -7.075  1.00 90.61           O  
ATOM   3619  N   GLU A 449       6.233  24.853  -4.552  1.00 93.89           N  
ATOM   3620  CA  GLU A 449       5.924  25.532  -3.297  1.00 93.89           C  
ATOM   3621  C   GLU A 449       7.028  25.315  -2.266  1.00 93.89           C  
ATOM   3622  CB  GLU A 449       4.582  25.048  -2.741  1.00 93.89           C  
ATOM   3623  O   GLU A 449       7.824  24.383  -2.388  1.00 93.89           O  
ATOM   3624  CG  GLU A 449       3.407  25.285  -3.678  1.00 93.89           C  
ATOM   3625  CD  GLU A 449       2.107  24.675  -3.176  1.00 93.89           C  
ATOM   3626  OE1 GLU A 449       1.094  24.715  -3.911  1.00 93.89           O  
ATOM   3627  OE2 GLU A 449       2.102  24.153  -2.039  1.00 93.89           O  
ATOM   3628  N   THR A 450       7.146  26.198  -1.240  1.00 95.99           N  
ATOM   3629  CA  THR A 450       8.229  26.123  -0.266  1.00 95.99           C  
ATOM   3630  C   THR A 450       7.757  25.444   1.017  1.00 95.99           C  
ATOM   3631  CB  THR A 450       8.780  27.523   0.065  1.00 95.99           C  
ATOM   3632  O   THR A 450       8.573  24.980   1.816  1.00 95.99           O  
ATOM   3633  CG2 THR A 450       9.431  28.161  -1.158  1.00 95.99           C  
ATOM   3634  OG1 THR A 450       7.706  28.360   0.512  1.00 95.99           O  
ATOM   3635  N   GLN A 451       6.411  25.292   1.185  1.00 97.99           N  
ATOM   3636  CA  GLN A 451       5.794  24.617   2.322  1.00 97.99           C  
ATOM   3637  C   GLN A 451       4.357  24.213   2.009  1.00 97.99           C  
ATOM   3638  CB  GLN A 451       5.830  25.512   3.562  1.00 97.99           C  
ATOM   3639  O   GLN A 451       3.759  24.715   1.055  1.00 97.99           O  
ATOM   3640  CG  GLN A 451       5.004  26.784   3.425  1.00 97.99           C  
ATOM   3641  CD  GLN A 451       5.115  27.689   4.638  1.00 97.99           C  
ATOM   3642  NE2 GLN A 451       4.463  28.845   4.578  1.00 97.99           N  
ATOM   3643  OE1 GLN A 451       5.782  27.351   5.622  1.00 97.99           O  
ATOM   3644  N   GLY A 452       3.834  23.254   2.796  1.00 97.94           N  
ATOM   3645  CA  GLY A 452       2.471  22.787   2.598  1.00 97.94           C  
ATOM   3646  C   GLY A 452       2.092  21.643   3.520  1.00 97.94           C  
ATOM   3647  O   GLY A 452       2.840  21.308   4.441  1.00 97.94           O  
ATOM   3648  N   GLU A 453       0.818  21.221   3.205  1.00 98.16           N  
ATOM   3649  CA  GLU A 453       0.296  20.089   3.965  1.00 98.16           C  
ATOM   3650  C   GLU A 453      -0.256  19.009   3.039  1.00 98.16           C  
ATOM   3651  CB  GLU A 453      -0.791  20.552   4.940  1.00 98.16           C  
ATOM   3652  O   GLU A 453      -0.808  19.315   1.980  1.00 98.16           O  
ATOM   3653  CG  GLU A 453      -0.271  21.428   6.070  1.00 98.16           C  
ATOM   3654  CD  GLU A 453      -1.355  21.855   7.046  1.00 98.16           C  
ATOM   3655  OE1 GLU A 453      -1.038  22.543   8.043  1.00 98.16           O  
ATOM   3656  OE2 GLU A 453      -2.531  21.497   6.813  1.00 98.16           O  
ATOM   3657  N   ILE A 454       0.044  17.773   3.464  1.00 98.13           N  
ATOM   3658  CA  ILE A 454      -0.531  16.640   2.747  1.00 98.13           C  
ATOM   3659  C   ILE A 454      -1.438  15.844   3.682  1.00 98.13           C  
ATOM   3660  CB  ILE A 454       0.567  15.727   2.159  1.00 98.13           C  
ATOM   3661  O   ILE A 454      -1.011  15.420   4.758  1.00 98.13           O  
ATOM   3662  CG1 ILE A 454       1.557  16.549   1.325  1.00 98.13           C  
ATOM   3663  CG2 ILE A 454      -0.054  14.605   1.322  1.00 98.13           C  
ATOM   3664  CD1 ILE A 454       2.824  15.795   0.947  1.00 98.13           C  
ATOM   3665  N   GLN A 455      -2.757  15.666   3.211  1.00 98.19           N  
ATOM   3666  CA  GLN A 455      -3.724  14.881   3.971  1.00 98.19           C  
ATOM   3667  C   GLN A 455      -4.317  13.763   3.119  1.00 98.19           C  
ATOM   3668  CB  GLN A 455      -4.840  15.779   4.509  1.00 98.19           C  
ATOM   3669  O   GLN A 455      -5.307  13.970   2.414  1.00 98.19           O  
ATOM   3670  CG  GLN A 455      -4.364  16.810   5.524  1.00 98.19           C  
ATOM   3671  CD  GLN A 455      -5.486  17.700   6.025  1.00 98.19           C  
ATOM   3672  NE2 GLN A 455      -5.146  18.652   6.888  1.00 98.19           N  
ATOM   3673  OE1 GLN A 455      -6.647  17.535   5.640  1.00 98.19           O  
ATOM   3674  N   LEU A 456      -3.652  12.607   3.275  1.00 97.46           N  
ATOM   3675  CA  LEU A 456      -4.106  11.429   2.542  1.00 97.46           C  
ATOM   3676  C   LEU A 456      -4.254  10.232   3.475  1.00 97.46           C  
ATOM   3677  CB  LEU A 456      -3.130  11.093   1.412  1.00 97.46           C  
ATOM   3678  O   LEU A 456      -3.279   9.795   4.091  1.00 97.46           O  
ATOM   3679  CG  LEU A 456      -2.884  12.192   0.378  1.00 97.46           C  
ATOM   3680  CD1 LEU A 456      -1.764  11.785  -0.573  1.00 97.46           C  
ATOM   3681  CD2 LEU A 456      -4.164  12.496  -0.394  1.00 97.46           C  
ATOM   3682  N   PRO A 457      -5.548   9.690   3.560  1.00 97.39           N  
ATOM   3683  CA  PRO A 457      -5.708   8.505   4.405  1.00 97.39           C  
ATOM   3684  C   PRO A 457      -4.993   7.278   3.843  1.00 97.39           C  
ATOM   3685  CB  PRO A 457      -7.224   8.290   4.429  1.00 97.39           C  
ATOM   3686  O   PRO A 457      -5.035   7.034   2.635  1.00 97.39           O  
ATOM   3687  CG  PRO A 457      -7.713   8.885   3.148  1.00 97.39           C  
ATOM   3688  CD  PRO A 457      -6.844  10.060   2.805  1.00 97.39           C  
ATOM   3689  N   LEU A 458      -4.337   6.505   4.865  1.00 97.40           N  
ATOM   3690  CA  LEU A 458      -3.506   5.396   4.408  1.00 97.40           C  
ATOM   3691  C   LEU A 458      -3.978   4.078   5.012  1.00 97.40           C  
ATOM   3692  CB  LEU A 458      -2.039   5.640   4.771  1.00 97.40           C  
ATOM   3693  O   LEU A 458      -4.485   4.051   6.136  1.00 97.40           O  
ATOM   3694  CG  LEU A 458      -1.423   6.945   4.263  1.00 97.40           C  
ATOM   3695  CD1 LEU A 458       0.025   7.064   4.728  1.00 97.40           C  
ATOM   3696  CD2 LEU A 458      -1.508   7.019   2.742  1.00 97.40           C  
ATOM   3697  N   CYS A 459      -3.833   3.022   4.248  1.00 96.01           N  
ATOM   3698  CA  CYS A 459      -4.039   1.661   4.731  1.00 96.01           C  
ATOM   3699  C   CYS A 459      -3.097   0.686   4.035  1.00 96.01           C  
ATOM   3700  CB  CYS A 459      -5.488   1.228   4.513  1.00 96.01           C  
ATOM   3701  O   CYS A 459      -2.465   1.034   3.035  1.00 96.01           O  
ATOM   3702  SG  CYS A 459      -5.941   1.051   2.773  1.00 96.01           S  
ATOM   3703  N   GLY A 460      -2.828  -0.449   4.651  1.00 93.52           N  
ATOM   3704  CA  GLY A 460      -1.992  -1.467   4.036  1.00 93.52           C  
ATOM   3705  C   GLY A 460      -2.539  -1.970   2.713  1.00 93.52           C  
ATOM   3706  O   GLY A 460      -3.753  -2.100   2.547  1.00 93.52           O  
ATOM   3707  N   ASP A 461      -1.619  -2.128   1.718  1.00 90.34           N  
ATOM   3708  CA  ASP A 461      -1.972  -2.787   0.464  1.00 90.34           C  
ATOM   3709  C   ASP A 461      -1.888  -4.306   0.599  1.00 90.34           C  
ATOM   3710  CB  ASP A 461      -1.062  -2.308  -0.669  1.00 90.34           C  
ATOM   3711  O   ASP A 461      -0.801  -4.883   0.512  1.00 90.34           O  
ATOM   3712  CG  ASP A 461      -1.547  -2.739  -2.042  1.00 90.34           C  
ATOM   3713  OD1 ASP A 461      -2.369  -3.676  -2.132  1.00 90.34           O  
ATOM   3714  OD2 ASP A 461      -1.100  -2.138  -3.043  1.00 90.34           O  
ATOM   3715  N   LEU A 462      -3.035  -4.951   0.799  1.00 83.09           N  
ATOM   3716  CA  LEU A 462      -3.074  -6.369   1.139  1.00 83.09           C  
ATOM   3717  C   LEU A 462      -2.574  -7.221  -0.023  1.00 83.09           C  
ATOM   3718  CB  LEU A 462      -4.496  -6.790   1.520  1.00 83.09           C  
ATOM   3719  O   LEU A 462      -2.079  -8.332   0.183  1.00 83.09           O  
ATOM   3720  CG  LEU A 462      -5.081  -6.139   2.775  1.00 83.09           C  
ATOM   3721  CD1 LEU A 462      -6.525  -6.586   2.979  1.00 83.09           C  
ATOM   3722  CD2 LEU A 462      -4.234  -6.476   3.997  1.00 83.09           C  
ATOM   3723  N   ASP A 463      -2.585  -6.676  -1.181  1.00 76.97           N  
ATOM   3724  CA  ASP A 463      -2.182  -7.430  -2.364  1.00 76.97           C  
ATOM   3725  C   ASP A 463      -0.702  -7.214  -2.674  1.00 76.97           C  
ATOM   3726  CB  ASP A 463      -3.036  -7.033  -3.570  1.00 76.97           C  
ATOM   3727  O   ASP A 463      -0.132  -7.906  -3.520  1.00 76.97           O  
ATOM   3728  CG  ASP A 463      -4.500  -7.401  -3.407  1.00 76.97           C  
ATOM   3729  OD1 ASP A 463      -4.800  -8.467  -2.828  1.00 76.97           O  
ATOM   3730  OD2 ASP A 463      -5.361  -6.618  -3.863  1.00 76.97           O  
ATOM   3731  N   ASP A 464      -0.110  -6.216  -2.018  1.00 81.40           N  
ATOM   3732  CA  ASP A 464       1.273  -5.867  -2.327  1.00 81.40           C  
ATOM   3733  C   ASP A 464       2.003  -5.361  -1.085  1.00 81.40           C  
ATOM   3734  CB  ASP A 464       1.326  -4.812  -3.434  1.00 81.40           C  
ATOM   3735  O   ASP A 464       2.494  -4.231  -1.064  1.00 81.40           O  
ATOM   3736  CG  ASP A 464       2.714  -4.641  -4.025  1.00 81.40           C  
ATOM   3737  OD1 ASP A 464       3.614  -5.449  -3.710  1.00 81.40           O  
ATOM   3738  OD2 ASP A 464       2.910  -3.688  -4.809  1.00 81.40           O  
ATOM   3739  N   ARG A 465       2.119  -6.179  -0.072  1.00 84.30           N  
ATOM   3740  CA  ARG A 465       2.863  -5.809   1.128  1.00 84.30           C  
ATOM   3741  C   ARG A 465       4.365  -5.819   0.865  1.00 84.30           C  
ATOM   3742  CB  ARG A 465       2.527  -6.755   2.282  1.00 84.30           C  
ATOM   3743  O   ARG A 465       4.853  -6.604   0.049  1.00 84.30           O  
ATOM   3744  CG  ARG A 465       1.097  -6.630   2.785  1.00 84.30           C  
ATOM   3745  CD  ARG A 465       1.047  -6.386   4.286  1.00 84.30           C  
ATOM   3746  NE  ARG A 465      -0.326  -6.366   4.783  1.00 84.30           N  
ATOM   3747  NH1 ARG A 465       0.254  -5.921   6.975  1.00 84.30           N  
ATOM   3748  NH2 ARG A 465      -1.951  -6.150   6.392  1.00 84.30           N  
ATOM   3749  CZ  ARG A 465      -0.671  -6.146   6.049  1.00 84.30           C  
ATOM   3750  N   PRO A 466       5.098  -4.864   1.578  1.00 90.24           N  
ATOM   3751  CA  PRO A 466       4.710  -4.001   2.696  1.00 90.24           C  
ATOM   3752  C   PRO A 466       4.224  -2.627   2.241  1.00 90.24           C  
ATOM   3753  CB  PRO A 466       5.999  -3.881   3.513  1.00 90.24           C  
ATOM   3754  O   PRO A 466       4.233  -1.674   3.024  1.00 90.24           O  
ATOM   3755  CG  PRO A 466       7.097  -3.893   2.499  1.00 90.24           C  
ATOM   3756  CD  PRO A 466       6.702  -4.814   1.380  1.00 90.24           C  
ATOM   3757  N   ARG A 467       3.787  -2.399   0.962  1.00 92.46           N  
ATOM   3758  CA  ARG A 467       3.352  -1.112   0.428  1.00 92.46           C  
ATOM   3759  C   ARG A 467       2.047  -0.664   1.076  1.00 92.46           C  
ATOM   3760  CB  ARG A 467       3.184  -1.188  -1.091  1.00 92.46           C  
ATOM   3761  O   ARG A 467       1.259  -1.493   1.536  1.00 92.46           O  
ATOM   3762  CG  ARG A 467       4.497  -1.265  -1.853  1.00 92.46           C  
ATOM   3763  CD  ARG A 467       4.278  -1.225  -3.359  1.00 92.46           C  
ATOM   3764  NE  ARG A 467       5.542  -1.276  -4.089  1.00 92.46           N  
ATOM   3765  NH1 ARG A 467       6.003   0.977  -3.861  1.00 92.46           N  
ATOM   3766  NH2 ARG A 467       7.460  -0.388  -4.987  1.00 92.46           N  
ATOM   3767  CZ  ARG A 467       6.332  -0.229  -4.311  1.00 92.46           C  
ATOM   3768  N   GLN A 468       1.908   0.669   1.122  1.00 95.24           N  
ATOM   3769  CA  GLN A 468       0.673   1.311   1.562  1.00 95.24           C  
ATOM   3770  C   GLN A 468      -0.060   1.955   0.389  1.00 95.24           C  
ATOM   3771  CB  GLN A 468       0.966   2.358   2.637  1.00 95.24           C  
ATOM   3772  O   GLN A 468       0.521   2.154  -0.679  1.00 95.24           O  
ATOM   3773  CG  GLN A 468       1.700   1.805   3.852  1.00 95.24           C  
ATOM   3774  CD  GLN A 468       0.865   0.812   4.639  1.00 95.24           C  
ATOM   3775  NE2 GLN A 468       1.427  -0.365   4.892  1.00 95.24           N  
ATOM   3776  OE1 GLN A 468      -0.274   1.101   5.018  1.00 95.24           O  
ATOM   3777  N   LYS A 469      -1.378   2.083   0.583  1.00 94.02           N  
ATOM   3778  CA  LYS A 469      -2.143   2.786  -0.444  1.00 94.02           C  
ATOM   3779  C   LYS A 469      -3.051   3.844   0.176  1.00 94.02           C  
ATOM   3780  CB  LYS A 469      -2.973   1.799  -1.266  1.00 94.02           C  
ATOM   3781  O   LYS A 469      -3.329   3.805   1.376  1.00 94.02           O  
ATOM   3782  CG  LYS A 469      -4.097   1.135  -0.484  1.00 94.02           C  
ATOM   3783  CD  LYS A 469      -4.901   0.183  -1.361  1.00 94.02           C  
ATOM   3784  CE  LYS A 469      -6.069  -0.428  -0.600  1.00 94.02           C  
ATOM   3785  NZ  LYS A 469      -6.924  -1.276  -1.484  1.00 94.02           N  
ATOM   3786  N   VAL A 470      -3.447   4.810  -0.715  1.00 95.55           N  
ATOM   3787  CA  VAL A 470      -4.419   5.823  -0.316  1.00 95.55           C  
ATOM   3788  C   VAL A 470      -5.835   5.280  -0.493  1.00 95.55           C  
ATOM   3789  CB  VAL A 470      -4.243   7.128  -1.124  1.00 95.55           C  
ATOM   3790  O   VAL A 470      -6.206   4.843  -1.585  1.00 95.55           O  
ATOM   3791  CG1 VAL A 470      -5.338   8.133  -0.771  1.00 95.55           C  
ATOM   3792  CG2 VAL A 470      -2.861   7.728  -0.874  1.00 95.55           C  
ATOM   3793  N   CYS A 471      -6.567   5.264   0.725  1.00 94.82           N  
ATOM   3794  CA  CYS A 471      -7.934   4.757   0.710  1.00 94.82           C  
ATOM   3795  C   CYS A 471      -8.844   5.616   1.579  1.00 94.82           C  
ATOM   3796  CB  CYS A 471      -7.973   3.307   1.191  1.00 94.82           C  
ATOM   3797  O   CYS A 471      -8.650   5.701   2.793  1.00 94.82           O  
ATOM   3798  SG  CYS A 471      -9.622   2.570   1.146  1.00 94.82           S  
ATOM   3799  N   TRP A 472      -9.875   6.148   0.984  1.00 94.71           N  
ATOM   3800  CA  TRP A 472     -10.760   7.073   1.685  1.00 94.71           C  
ATOM   3801  C   TRP A 472     -11.816   6.316   2.484  1.00 94.71           C  
ATOM   3802  CB  TRP A 472     -11.436   8.026   0.696  1.00 94.71           C  
ATOM   3803  O   TRP A 472     -12.338   6.829   3.476  1.00 94.71           O  
ATOM   3804  CG  TRP A 472     -10.479   8.900  -0.058  1.00 94.71           C  
ATOM   3805  CD1 TRP A 472     -10.048   8.733  -1.344  1.00 94.71           C  
ATOM   3806  CD2 TRP A 472      -9.830  10.078   0.433  1.00 94.71           C  
ATOM   3807  CE2 TRP A 472      -9.020  10.574  -0.612  1.00 94.71           C  
ATOM   3808  CE3 TRP A 472      -9.857  10.762   1.655  1.00 94.71           C  
ATOM   3809  NE1 TRP A 472      -9.170   9.736  -1.684  1.00 94.71           N  
ATOM   3810  CH2 TRP A 472      -8.286  12.376   0.736  1.00 94.71           C  
ATOM   3811  CZ2 TRP A 472      -8.241  11.726  -0.470  1.00 94.71           C  
ATOM   3812  CZ3 TRP A 472      -9.082  11.908   1.794  1.00 94.71           C  
ATOM   3813  N   GLN A 473     -12.039   5.146   2.129  1.00 93.66           N  
ATOM   3814  CA  GLN A 473     -13.064   4.346   2.791  1.00 93.66           C  
ATOM   3815  C   GLN A 473     -12.500   3.636   4.018  1.00 93.66           C  
ATOM   3816  CB  GLN A 473     -13.658   3.324   1.820  1.00 93.66           C  
ATOM   3817  O   GLN A 473     -13.084   3.700   5.102  1.00 93.66           O  
ATOM   3818  CG  GLN A 473     -14.884   2.601   2.363  1.00 93.66           C  
ATOM   3819  CD  GLN A 473     -15.502   1.654   1.352  1.00 93.66           C  
ATOM   3820  NE2 GLN A 473     -16.549   0.947   1.764  1.00 93.66           N  
ATOM   3821  OE1 GLN A 473     -15.043   1.559   0.209  1.00 93.66           O  
ATOM   3822  N   GLN A 474     -11.283   2.994   3.851  1.00 93.54           N  
ATOM   3823  CA  GLN A 474     -10.743   2.139   4.902  1.00 93.54           C  
ATOM   3824  C   GLN A 474      -9.462   2.726   5.486  1.00 93.54           C  
ATOM   3825  CB  GLN A 474     -10.479   0.731   4.366  1.00 93.54           C  
ATOM   3826  O   GLN A 474      -8.923   2.205   6.464  1.00 93.54           O  
ATOM   3827  CG  GLN A 474     -11.733   0.005   3.898  1.00 93.54           C  
ATOM   3828  CD  GLN A 474     -11.433  -1.351   3.287  1.00 93.54           C  
ATOM   3829  NE2 GLN A 474     -12.469  -2.163   3.107  1.00 93.54           N  
ATOM   3830  OE1 GLN A 474     -10.279  -1.666   2.979  1.00 93.54           O  
ATOM   3831  N   GLY A 475      -9.002   3.855   4.850  1.00 96.05           N  
ATOM   3832  CA  GLY A 475      -7.729   4.410   5.283  1.00 96.05           C  
ATOM   3833  C   GLY A 475      -7.828   5.185   6.584  1.00 96.05           C  
ATOM   3834  O   GLY A 475      -8.867   5.777   6.882  1.00 96.05           O  
ATOM   3835  N   LYS A 476      -6.789   5.104   7.359  1.00 97.58           N  
ATOM   3836  CA  LYS A 476      -6.694   5.911   8.573  1.00 97.58           C  
ATOM   3837  C   LYS A 476      -6.147   7.302   8.266  1.00 97.58           C  
ATOM   3838  CB  LYS A 476      -5.811   5.217   9.611  1.00 97.58           C  
ATOM   3839  O   LYS A 476      -5.299   7.461   7.386  1.00 97.58           O  
ATOM   3840  CG  LYS A 476      -6.355   3.881  10.093  1.00 97.58           C  
ATOM   3841  CD  LYS A 476      -5.449   3.255  11.146  1.00 97.58           C  
ATOM   3842  CE  LYS A 476      -5.975   1.901  11.604  1.00 97.58           C  
ATOM   3843  NZ  LYS A 476      -5.074   1.270  12.614  1.00 97.58           N  
ATOM   3844  N   PRO A 477      -6.687   8.366   8.986  1.00 97.69           N  
ATOM   3845  CA  PRO A 477      -6.211   9.731   8.746  1.00 97.69           C  
ATOM   3846  C   PRO A 477      -4.701   9.869   8.928  1.00 97.69           C  
ATOM   3847  CB  PRO A 477      -6.964  10.556   9.792  1.00 97.69           C  
ATOM   3848  O   PRO A 477      -4.143   9.357   9.902  1.00 97.69           O  
ATOM   3849  CG  PRO A 477      -8.161   9.732  10.140  1.00 97.69           C  
ATOM   3850  CD  PRO A 477      -7.801   8.281   9.990  1.00 97.69           C  
ATOM   3851  N   ALA A 478      -4.073  10.544   7.902  1.00 98.11           N  
ATOM   3852  CA  ALA A 478      -2.637  10.812   7.918  1.00 98.11           C  
ATOM   3853  C   ALA A 478      -2.342  12.249   7.496  1.00 98.11           C  
ATOM   3854  CB  ALA A 478      -1.903   9.832   7.006  1.00 98.11           C  
ATOM   3855  O   ALA A 478      -2.809  12.703   6.448  1.00 98.11           O  
ATOM   3856  N   LEU A 479      -1.552  12.927   8.358  1.00 98.28           N  
ATOM   3857  CA  LEU A 479      -1.263  14.337   8.119  1.00 98.28           C  
ATOM   3858  C   LEU A 479       0.232  14.613   8.239  1.00 98.28           C  
ATOM   3859  CB  LEU A 479      -2.037  15.217   9.103  1.00 98.28           C  
ATOM   3860  O   LEU A 479       0.861  14.229   9.228  1.00 98.28           O  
ATOM   3861  CG  LEU A 479      -1.757  16.719   9.034  1.00 98.28           C  
ATOM   3862  CD1 LEU A 479      -2.214  17.283   7.692  1.00 98.28           C  
ATOM   3863  CD2 LEU A 479      -2.444  17.445  10.186  1.00 98.28           C  
ATOM   3864  N   THR A 480       0.774  15.320   7.190  1.00 98.56           N  
ATOM   3865  CA  THR A 480       2.185  15.691   7.169  1.00 98.56           C  
ATOM   3866  C   THR A 480       2.354  17.148   6.749  1.00 98.56           C  
ATOM   3867  CB  THR A 480       2.986  14.783   6.217  1.00 98.56           C  
ATOM   3868  O   THR A 480       1.799  17.576   5.736  1.00 98.56           O  
ATOM   3869  CG2 THR A 480       4.463  15.166   6.206  1.00 98.56           C  
ATOM   3870  OG1 THR A 480       2.860  13.422   6.646  1.00 98.56           O  
ATOM   3871  N   HIS A 481       3.048  17.870   7.562  1.00 98.62           N  
ATOM   3872  CA  HIS A 481       3.524  19.185   7.148  1.00 98.62           C  
ATOM   3873  C   HIS A 481       4.934  19.104   6.573  1.00 98.62           C  
ATOM   3874  CB  HIS A 481       3.491  20.162   8.324  1.00 98.62           C  
ATOM   3875  O   HIS A 481       5.762  18.327   7.054  1.00 98.62           O  
ATOM   3876  CG  HIS A 481       3.932  21.546   7.967  1.00 98.62           C  
ATOM   3877  CD2 HIS A 481       5.110  22.183   8.165  1.00 98.62           C  
ATOM   3878  ND1 HIS A 481       3.109  22.446   7.326  1.00 98.62           N  
ATOM   3879  CE1 HIS A 481       3.765  23.581   7.144  1.00 98.62           C  
ATOM   3880  NE2 HIS A 481       4.981  23.447   7.645  1.00 98.62           N  
ATOM   3881  N   TRP A 482       5.173  19.915   5.509  1.00 98.57           N  
ATOM   3882  CA  TRP A 482       6.498  19.850   4.901  1.00 98.57           C  
ATOM   3883  C   TRP A 482       7.015  21.246   4.572  1.00 98.57           C  
ATOM   3884  CB  TRP A 482       6.467  18.991   3.633  1.00 98.57           C  
ATOM   3885  O   TRP A 482       6.231  22.187   4.426  1.00 98.57           O  
ATOM   3886  CG  TRP A 482       5.526  19.496   2.580  1.00 98.57           C  
ATOM   3887  CD1 TRP A 482       4.227  19.117   2.385  1.00 98.57           C  
ATOM   3888  CD2 TRP A 482       5.816  20.470   1.572  1.00 98.57           C  
ATOM   3889  CE2 TRP A 482       4.644  20.634   0.800  1.00 98.57           C  
ATOM   3890  CE3 TRP A 482       6.954  21.221   1.247  1.00 98.57           C  
ATOM   3891  NE1 TRP A 482       3.691  19.798   1.317  1.00 98.57           N  
ATOM   3892  CH2 TRP A 482       5.705  22.242  -0.574  1.00 98.57           C  
ATOM   3893  CZ2 TRP A 482       4.578  21.520  -0.278  1.00 98.57           C  
ATOM   3894  CZ3 TRP A 482       6.886  22.102   0.174  1.00 98.57           C  
ATOM   3895  N   GLU A 483       8.318  21.377   4.522  1.00 98.24           N  
ATOM   3896  CA  GLU A 483       8.983  22.612   4.116  1.00 98.24           C  
ATOM   3897  C   GLU A 483      10.241  22.320   3.303  1.00 98.24           C  
ATOM   3898  CB  GLU A 483       9.332  23.462   5.339  1.00 98.24           C  
ATOM   3899  O   GLU A 483      10.982  21.385   3.611  1.00 98.24           O  
ATOM   3900  CG  GLU A 483      10.332  22.805   6.280  1.00 98.24           C  
ATOM   3901  CD  GLU A 483      10.625  23.635   7.520  1.00 98.24           C  
ATOM   3902  OE1 GLU A 483      11.493  23.233   8.328  1.00 98.24           O  
ATOM   3903  OE2 GLU A 483       9.981  24.695   7.684  1.00 98.24           O  
ATOM   3904  N   THR A 484      10.394  23.132   2.266  1.00 97.69           N  
ATOM   3905  CA  THR A 484      11.583  23.012   1.429  1.00 97.69           C  
ATOM   3906  C   THR A 484      12.806  23.581   2.142  1.00 97.69           C  
ATOM   3907  CB  THR A 484      11.392  23.729   0.080  1.00 97.69           C  
ATOM   3908  O   THR A 484      12.735  24.653   2.747  1.00 97.69           O  
ATOM   3909  CG2 THR A 484      12.643  23.616  -0.785  1.00 97.69           C  
ATOM   3910  OG1 THR A 484      10.288  23.137  -0.617  1.00 97.69           O  
ATOM   3911  N   VAL A 485      13.921  22.856   2.127  1.00 96.42           N  
ATOM   3912  CA  VAL A 485      15.173  23.298   2.732  1.00 96.42           C  
ATOM   3913  C   VAL A 485      16.114  23.822   1.650  1.00 96.42           C  
ATOM   3914  CB  VAL A 485      15.854  22.159   3.525  1.00 96.42           C  
ATOM   3915  O   VAL A 485      16.611  24.947   1.741  1.00 96.42           O  
ATOM   3916  CG1 VAL A 485      17.188  22.627   4.104  1.00 96.42           C  
ATOM   3917  CG2 VAL A 485      14.932  21.658   4.635  1.00 96.42           C  
ATOM   3918  N   GLN A 486      16.327  22.973   0.692  1.00 95.25           N  
ATOM   3919  CA  GLN A 486      17.261  23.319  -0.374  1.00 95.25           C  
ATOM   3920  C   GLN A 486      16.957  22.534  -1.647  1.00 95.25           C  
ATOM   3921  CB  GLN A 486      18.702  23.063   0.070  1.00 95.25           C  
ATOM   3922  O   GLN A 486      16.469  21.404  -1.584  1.00 95.25           O  
ATOM   3923  CG  GLN A 486      19.744  23.447  -0.972  1.00 95.25           C  
ATOM   3924  CD  GLN A 486      21.160  23.134  -0.529  1.00 95.25           C  
ATOM   3925  NE2 GLN A 486      22.111  23.258  -1.449  1.00 95.25           N  
ATOM   3926  OE1 GLN A 486      21.399  22.784   0.631  1.00 95.25           O  
ATOM   3927  N   VAL A 487      17.143  23.178  -2.824  1.00 93.16           N  
ATOM   3928  CA  VAL A 487      16.997  22.537  -4.127  1.00 93.16           C  
ATOM   3929  C   VAL A 487      18.366  22.392  -4.788  1.00 93.16           C  
ATOM   3930  CB  VAL A 487      16.043  23.331  -5.047  1.00 93.16           C  
ATOM   3931  O   VAL A 487      19.105  23.371  -4.921  1.00 93.16           O  
ATOM   3932  CG1 VAL A 487      15.915  22.650  -6.409  1.00 93.16           C  
ATOM   3933  CG2 VAL A 487      14.672  23.481  -4.390  1.00 93.16           C  
ATOM   3934  N   GLU A 488      18.799  21.076  -5.087  1.00 88.52           N  
ATOM   3935  CA  GLU A 488      20.043  20.812  -5.804  1.00 88.52           C  
ATOM   3936  C   GLU A 488      19.832  19.787  -6.916  1.00 88.52           C  
ATOM   3937  CB  GLU A 488      21.128  20.326  -4.840  1.00 88.52           C  
ATOM   3938  O   GLU A 488      19.303  18.701  -6.673  1.00 88.52           O  
ATOM   3939  CG  GLU A 488      21.491  21.337  -3.762  1.00 88.52           C  
ATOM   3940  CD  GLU A 488      22.480  20.798  -2.742  1.00 88.52           C  
ATOM   3941  OE1 GLU A 488      22.785  21.508  -1.757  1.00 88.52           O  
ATOM   3942  OE2 GLU A 488      22.956  19.656  -2.930  1.00 88.52           O  
ATOM   3943  N   GLN A 489      20.325  20.054  -8.145  1.00 85.50           N  
ATOM   3944  CA  GLN A 489      20.401  19.132  -9.273  1.00 85.50           C  
ATOM   3945  C   GLN A 489      19.065  18.432  -9.503  1.00 85.50           C  
ATOM   3946  CB  GLN A 489      21.504  18.097  -9.047  1.00 85.50           C  
ATOM   3947  O   GLN A 489      19.002  17.202  -9.548  1.00 85.50           O  
ATOM   3948  CG  GLN A 489      22.905  18.691  -9.001  1.00 85.50           C  
ATOM   3949  CD  GLN A 489      23.977  17.647  -8.747  1.00 85.50           C  
ATOM   3950  NE2 GLN A 489      25.161  17.865  -9.310  1.00 85.50           N  
ATOM   3951  OE1 GLN A 489      23.743  16.655  -8.050  1.00 85.50           O  
ATOM   3952  N   ASN A 490      17.909  19.197  -9.461  1.00 89.81           N  
ATOM   3953  CA  ASN A 490      16.580  18.673  -9.755  1.00 89.81           C  
ATOM   3954  C   ASN A 490      16.057  17.802  -8.617  1.00 89.81           C  
ATOM   3955  CB  ASN A 490      16.593  17.882 -11.066  1.00 89.81           C  
ATOM   3956  O   ASN A 490      15.224  16.920  -8.836  1.00 89.81           O  
ATOM   3957  CG  ASN A 490      15.239  17.857 -11.746  1.00 89.81           C  
ATOM   3958  ND2 ASN A 490      14.983  16.809 -12.520  1.00 89.81           N  
ATOM   3959  OD1 ASN A 490      14.429  18.773 -11.577  1.00 89.81           O  
ATOM   3960  N   ARG A 491      16.714  17.945  -7.535  1.00 95.81           N  
ATOM   3961  CA  ARG A 491      16.253  17.304  -6.307  1.00 95.81           C  
ATOM   3962  C   ARG A 491      15.983  18.337  -5.218  1.00 95.81           C  
ATOM   3963  CB  ARG A 491      17.278  16.280  -5.816  1.00 95.81           C  
ATOM   3964  O   ARG A 491      16.596  19.407  -5.204  1.00 95.81           O  
ATOM   3965  CG  ARG A 491      17.492  15.116  -6.770  1.00 95.81           C  
ATOM   3966  CD  ARG A 491      18.568  14.164  -6.266  1.00 95.81           C  
ATOM   3967  NE  ARG A 491      18.733  13.018  -7.155  1.00 95.81           N  
ATOM   3968  NH1 ARG A 491      20.514  12.112  -5.995  1.00 95.81           N  
ATOM   3969  NH2 ARG A 491      19.715  11.070  -7.874  1.00 95.81           N  
ATOM   3970  CZ  ARG A 491      19.654  12.069  -7.006  1.00 95.81           C  
ATOM   3971  N   THR A 492      15.093  18.052  -4.349  1.00 97.29           N  
ATOM   3972  CA  THR A 492      14.720  18.997  -3.301  1.00 97.29           C  
ATOM   3973  C   THR A 492      14.854  18.356  -1.923  1.00 97.29           C  
ATOM   3974  CB  THR A 492      13.281  19.507  -3.495  1.00 97.29           C  
ATOM   3975  O   THR A 492      14.320  17.272  -1.682  1.00 97.29           O  
ATOM   3976  CG2 THR A 492      12.939  20.590  -2.477  1.00 97.29           C  
ATOM   3977  OG1 THR A 492      13.146  20.049  -4.815  1.00 97.29           O  
ATOM   3978  N   ARG A 493      15.595  18.948  -1.142  1.00 97.83           N  
ATOM   3979  CA  ARG A 493      15.646  18.559   0.264  1.00 97.83           C  
ATOM   3980  C   ARG A 493      14.502  19.192   1.049  1.00 97.83           C  
ATOM   3981  CB  ARG A 493      16.989  18.956   0.883  1.00 97.83           C  
ATOM   3982  O   ARG A 493      14.293  20.405   0.983  1.00 97.83           O  
ATOM   3983  CG  ARG A 493      17.194  18.434   2.296  1.00 97.83           C  
ATOM   3984  CD  ARG A 493      18.609  18.695   2.794  1.00 97.83           C  
ATOM   3985  NE  ARG A 493      19.609  18.101   1.911  1.00 97.83           N  
ATOM   3986  NH1 ARG A 493      19.483  15.993   2.848  1.00 97.83           N  
ATOM   3987  NH2 ARG A 493      20.918  16.394   1.106  1.00 97.83           N  
ATOM   3988  CZ  ARG A 493      20.001  16.831   1.957  1.00 97.83           C  
ATOM   3989  N   VAL A 494      13.793  18.321   1.864  1.00 98.28           N  
ATOM   3990  CA  VAL A 494      12.604  18.826   2.543  1.00 98.28           C  
ATOM   3991  C   VAL A 494      12.618  18.385   4.005  1.00 98.28           C  
ATOM   3992  CB  VAL A 494      11.309  18.344   1.853  1.00 98.28           C  
ATOM   3993  O   VAL A 494      13.157  17.326   4.336  1.00 98.28           O  
ATOM   3994  CG1 VAL A 494      11.212  18.902   0.435  1.00 98.28           C  
ATOM   3995  CG2 VAL A 494      11.250  16.818   1.835  1.00 98.28           C  
ATOM   3996  N   TYR A 495      12.120  19.220   4.782  1.00 98.69           N  
ATOM   3997  CA  TYR A 495      11.699  18.804   6.115  1.00 98.69           C  
ATOM   3998  C   TYR A 495      10.270  18.276   6.096  1.00 98.69           C  
ATOM   3999  CB  TYR A 495      11.812  19.969   7.103  1.00 98.69           C  
ATOM   4000  O   TYR A 495       9.388  18.876   5.477  1.00 98.69           O  
ATOM   4001  CG  TYR A 495      13.235  20.360   7.420  1.00 98.69           C  
ATOM   4002  CD1 TYR A 495      14.234  19.396   7.538  1.00 98.69           C  
ATOM   4003  CD2 TYR A 495      13.584  21.694   7.603  1.00 98.69           C  
ATOM   4004  CE1 TYR A 495      15.546  19.752   7.832  1.00 98.69           C  
ATOM   4005  CE2 TYR A 495      14.893  22.061   7.898  1.00 98.69           C  
ATOM   4006  OH  TYR A 495      17.163  21.442   8.301  1.00 98.69           O  
ATOM   4007  CZ  TYR A 495      15.865  21.084   8.010  1.00 98.69           C  
ATOM   4008  N   LEU A 496      10.051  17.134   6.796  1.00 98.69           N  
ATOM   4009  CA  LEU A 496       8.729  16.532   6.932  1.00 98.69           C  
ATOM   4010  C   LEU A 496       8.343  16.392   8.400  1.00 98.69           C  
ATOM   4011  CB  LEU A 496       8.692  15.162   6.249  1.00 98.69           C  
ATOM   4012  O   LEU A 496       9.114  15.858   9.201  1.00 98.69           O  
ATOM   4013  CG  LEU A 496       9.005  15.141   4.752  1.00 98.69           C  
ATOM   4014  CD1 LEU A 496       9.419  13.740   4.316  1.00 98.69           C  
ATOM   4015  CD2 LEU A 496       7.803  15.624   3.947  1.00 98.69           C  
ATOM   4016  N   TYR A 497       7.143  16.869   8.733  1.00 98.52           N  
ATOM   4017  CA  TYR A 497       6.624  16.814  10.096  1.00 98.52           C  
ATOM   4018  C   TYR A 497       5.361  15.964  10.164  1.00 98.52           C  
ATOM   4019  CB  TYR A 497       6.333  18.225  10.617  1.00 98.52           C  
ATOM   4020  O   TYR A 497       4.251  16.475   9.997  1.00 98.52           O  
ATOM   4021  CG  TYR A 497       7.497  19.175  10.478  1.00 98.52           C  
ATOM   4022  CD1 TYR A 497       8.376  19.391  11.536  1.00 98.52           C  
ATOM   4023  CD2 TYR A 497       7.719  19.861   9.288  1.00 98.52           C  
ATOM   4024  CE1 TYR A 497       9.449  20.268  11.413  1.00 98.52           C  
ATOM   4025  CE2 TYR A 497       8.788  20.740   9.154  1.00 98.52           C  
ATOM   4026  OH  TYR A 497      10.707  21.806  10.092  1.00 98.52           O  
ATOM   4027  CZ  TYR A 497       9.647  20.936  10.220  1.00 98.52           C  
ATOM   4028  N   PRO A 498       5.550  14.668  10.372  1.00 97.90           N  
ATOM   4029  CA  PRO A 498       4.336  13.856  10.475  1.00 97.90           C  
ATOM   4030  C   PRO A 498       3.591  14.072  11.790  1.00 97.90           C  
ATOM   4031  CB  PRO A 498       4.862  12.422  10.375  1.00 97.90           C  
ATOM   4032  O   PRO A 498       4.155  13.856  12.866  1.00 97.90           O  
ATOM   4033  CG  PRO A 498       6.246  12.483  10.935  1.00 97.90           C  
ATOM   4034  CD  PRO A 498       6.839  13.820  10.596  1.00 97.90           C  
ATOM   4035  N   HIS A 499       2.329  14.521  11.677  1.00 96.63           N  
ATOM   4036  CA  HIS A 499       1.503  14.716  12.864  1.00 96.63           C  
ATOM   4037  C   HIS A 499       0.876  13.403  13.321  1.00 96.63           C  
ATOM   4038  CB  HIS A 499       0.411  15.752  12.592  1.00 96.63           C  
ATOM   4039  O   HIS A 499       0.593  13.225  14.507  1.00 96.63           O  
ATOM   4040  CG  HIS A 499       0.933  17.142  12.415  1.00 96.63           C  
ATOM   4041  CD2 HIS A 499       1.162  17.870  11.297  1.00 96.63           C  
ATOM   4042  ND1 HIS A 499       1.289  17.944  13.478  1.00 96.63           N  
ATOM   4043  CE1 HIS A 499       1.714  19.110  13.019  1.00 96.63           C  
ATOM   4044  NE2 HIS A 499       1.648  19.090  11.699  1.00 96.63           N  
ATOM   4045  N   THR A 500       0.810  12.601  12.310  1.00 95.33           N  
ATOM   4046  CA  THR A 500       0.385  11.227  12.556  1.00 95.33           C  
ATOM   4047  C   THR A 500       1.544  10.257  12.344  1.00 95.33           C  
ATOM   4048  CB  THR A 500      -0.790  10.834  11.642  1.00 95.33           C  
ATOM   4049  O   THR A 500       2.607  10.648  11.857  1.00 95.33           O  
ATOM   4050  CG2 THR A 500      -1.987  11.754  11.859  1.00 95.33           C  
ATOM   4051  OG1 THR A 500      -0.374  10.924  10.273  1.00 95.33           O  
ATOM   4052  N   GLY A 501       1.622   9.070  12.717  1.00 92.39           N  
ATOM   4053  CA  GLY A 501       2.707   8.111  12.583  1.00 92.39           C  
ATOM   4054  C   GLY A 501       2.286   6.825  11.898  1.00 92.39           C  
ATOM   4055  O   GLY A 501       2.668   5.734  12.325  1.00 92.39           O  
ATOM   4056  N   ARG A 502       1.714   6.948  10.659  1.00 96.10           N  
ATOM   4057  CA  ARG A 502       1.270   5.764   9.930  1.00 96.10           C  
ATOM   4058  C   ARG A 502       2.432   5.106   9.194  1.00 96.10           C  
ATOM   4059  CB  ARG A 502       0.160   6.126   8.941  1.00 96.10           C  
ATOM   4060  O   ARG A 502       3.415   5.769   8.856  1.00 96.10           O  
ATOM   4061  CG  ARG A 502      -0.996   6.891   9.564  1.00 96.10           C  
ATOM   4062  CD  ARG A 502      -1.621   6.124  10.721  1.00 96.10           C  
ATOM   4063  NE  ARG A 502      -2.588   6.940  11.450  1.00 96.10           N  
ATOM   4064  NH1 ARG A 502      -3.245   5.252  12.883  1.00 96.10           N  
ATOM   4065  NH2 ARG A 502      -4.185   7.336  13.052  1.00 96.10           N  
ATOM   4066  CZ  ARG A 502      -3.337   6.507  12.460  1.00 96.10           C  
ATOM   4067  N   THR A 503       2.350   3.759   8.952  1.00 95.78           N  
ATOM   4068  CA  THR A 503       3.378   3.016   8.232  1.00 95.78           C  
ATOM   4069  C   THR A 503       3.592   3.602   6.839  1.00 95.78           C  
ATOM   4070  CB  THR A 503       3.010   1.526   8.114  1.00 95.78           C  
ATOM   4071  O   THR A 503       2.634   3.806   6.091  1.00 95.78           O  
ATOM   4072  CG2 THR A 503       4.099   0.746   7.384  1.00 95.78           C  
ATOM   4073  OG1 THR A 503       2.841   0.975   9.426  1.00 95.78           O  
ATOM   4074  N   HIS A 504       4.739   3.993   6.457  1.00 97.86           N  
ATOM   4075  CA  HIS A 504       5.194   4.515   5.173  1.00 97.86           C  
ATOM   4076  C   HIS A 504       4.531   5.851   4.856  1.00 97.86           C  
ATOM   4077  CB  HIS A 504       4.910   3.510   4.055  1.00 97.86           C  
ATOM   4078  O   HIS A 504       4.432   6.239   3.690  1.00 97.86           O  
ATOM   4079  CG  HIS A 504       5.802   2.310   4.086  1.00 97.86           C  
ATOM   4080  CD2 HIS A 504       6.778   1.950   4.953  1.00 97.86           C  
ATOM   4081  ND1 HIS A 504       5.743   1.314   3.135  1.00 97.86           N  
ATOM   4082  CE1 HIS A 504       6.646   0.390   3.418  1.00 97.86           C  
ATOM   4083  NE2 HIS A 504       7.287   0.752   4.516  1.00 97.86           N  
ATOM   4084  N   GLN A 505       3.972   6.540   5.792  1.00 98.13           N  
ATOM   4085  CA  GLN A 505       3.249   7.790   5.580  1.00 98.13           C  
ATOM   4086  C   GLN A 505       4.071   8.766   4.742  1.00 98.13           C  
ATOM   4087  CB  GLN A 505       2.881   8.431   6.920  1.00 98.13           C  
ATOM   4088  O   GLN A 505       3.596   9.266   3.720  1.00 98.13           O  
ATOM   4089  CG  GLN A 505       2.168   9.770   6.786  1.00 98.13           C  
ATOM   4090  CD  GLN A 505       1.733  10.340   8.123  1.00 98.13           C  
ATOM   4091  NE2 GLN A 505       1.723  11.664   8.228  1.00 98.13           N  
ATOM   4092  OE1 GLN A 505       1.409   9.596   9.054  1.00 98.13           O  
ATOM   4093  N   LEU A 506       5.268   9.047   5.132  1.00 98.46           N  
ATOM   4094  CA  LEU A 506       6.085  10.043   4.448  1.00 98.46           C  
ATOM   4095  C   LEU A 506       6.453   9.575   3.044  1.00 98.46           C  
ATOM   4096  CB  LEU A 506       7.356  10.336   5.250  1.00 98.46           C  
ATOM   4097  O   LEU A 506       6.437  10.365   2.098  1.00 98.46           O  
ATOM   4098  CG  LEU A 506       7.155  10.833   6.683  1.00 98.46           C  
ATOM   4099  CD1 LEU A 506       8.501  11.130   7.335  1.00 98.46           C  
ATOM   4100  CD2 LEU A 506       6.262  12.069   6.700  1.00 98.46           C  
ATOM   4101  N   ARG A 507       6.736   8.357   2.914  1.00 98.21           N  
ATOM   4102  CA  ARG A 507       7.086   7.801   1.611  1.00 98.21           C  
ATOM   4103  C   ARG A 507       5.927   7.936   0.629  1.00 98.21           C  
ATOM   4104  CB  ARG A 507       7.491   6.331   1.745  1.00 98.21           C  
ATOM   4105  O   ARG A 507       6.114   8.395  -0.499  1.00 98.21           O  
ATOM   4106  CG  ARG A 507       8.732   6.109   2.594  1.00 98.21           C  
ATOM   4107  CD  ARG A 507       8.984   4.630   2.850  1.00 98.21           C  
ATOM   4108  NE  ARG A 507       9.417   3.940   1.638  1.00 98.21           N  
ATOM   4109  NH1 ARG A 507       9.621   1.869   2.641  1.00 98.21           N  
ATOM   4110  NH2 ARG A 507      10.094   2.119   0.412  1.00 98.21           N  
ATOM   4111  CZ  ARG A 507       9.710   2.644   1.567  1.00 98.21           C  
ATOM   4112  N   VAL A 508       4.680   7.561   1.072  1.00 97.60           N  
ATOM   4113  CA  VAL A 508       3.498   7.640   0.220  1.00 97.60           C  
ATOM   4114  C   VAL A 508       3.145   9.103  -0.040  1.00 97.60           C  
ATOM   4115  CB  VAL A 508       2.294   6.906   0.851  1.00 97.60           C  
ATOM   4116  O   VAL A 508       2.872   9.489  -1.179  1.00 97.60           O  
ATOM   4117  CG1 VAL A 508       1.018   7.176   0.055  1.00 97.60           C  
ATOM   4118  CG2 VAL A 508       2.568   5.405   0.933  1.00 97.60           C  
ATOM   4119  N   HIS A 509       3.188   9.950   0.954  1.00 98.04           N  
ATOM   4120  CA  HIS A 509       2.852  11.360   0.792  1.00 98.04           C  
ATOM   4121  C   HIS A 509       3.762  12.029  -0.234  1.00 98.04           C  
ATOM   4122  CB  HIS A 509       2.946  12.091   2.132  1.00 98.04           C  
ATOM   4123  O   HIS A 509       3.325  12.911  -0.976  1.00 98.04           O  
ATOM   4124  CG  HIS A 509       1.739  11.915   2.998  1.00 98.04           C  
ATOM   4125  CD2 HIS A 509       0.692  11.063   2.899  1.00 98.04           C  
ATOM   4126  ND1 HIS A 509       1.512  12.678   4.123  1.00 98.04           N  
ATOM   4127  CE1 HIS A 509       0.374  12.300   4.681  1.00 98.04           C  
ATOM   4128  NE2 HIS A 509      -0.144  11.322   3.958  1.00 98.04           N  
ATOM   4129  N   CYS A 510       5.000  11.598  -0.280  1.00 97.64           N  
ATOM   4130  CA  CYS A 510       5.938  12.179  -1.234  1.00 97.64           C  
ATOM   4131  C   CYS A 510       5.705  11.626  -2.635  1.00 97.64           C  
ATOM   4132  CB  CYS A 510       7.379  11.907  -0.802  1.00 97.64           C  
ATOM   4133  O   CYS A 510       5.736  12.372  -3.615  1.00 97.64           O  
ATOM   4134  SG  CYS A 510       7.887  12.834   0.663  1.00 97.64           S  
ATOM   4135  N   ALA A 511       5.378  10.363  -2.784  1.00 96.26           N  
ATOM   4136  CA  ALA A 511       5.348   9.680  -4.075  1.00 96.26           C  
ATOM   4137  C   ALA A 511       3.980   9.820  -4.738  1.00 96.26           C  
ATOM   4138  CB  ALA A 511       5.706   8.206  -3.906  1.00 96.26           C  
ATOM   4139  O   ALA A 511       3.879   9.852  -5.966  1.00 96.26           O  
ATOM   4140  N   HIS A 512       2.924   9.943  -3.982  1.00 94.75           N  
ATOM   4141  CA  HIS A 512       1.561   9.923  -4.500  1.00 94.75           C  
ATOM   4142  C   HIS A 512       1.258  11.183  -5.304  1.00 94.75           C  
ATOM   4143  CB  HIS A 512       0.556   9.775  -3.357  1.00 94.75           C  
ATOM   4144  O   HIS A 512       1.709  12.274  -4.948  1.00 94.75           O  
ATOM   4145  CG  HIS A 512      -0.799   9.326  -3.803  1.00 94.75           C  
ATOM   4146  CD2 HIS A 512      -1.373   8.099  -3.808  1.00 94.75           C  
ATOM   4147  ND1 HIS A 512      -1.736  10.192  -4.324  1.00 94.75           N  
ATOM   4148  CE1 HIS A 512      -2.830   9.516  -4.630  1.00 94.75           C  
ATOM   4149  NE2 HIS A 512      -2.636   8.244  -4.327  1.00 94.75           N  
ATOM   4150  N   HIS A 513       0.473  11.064  -6.434  1.00 91.72           N  
ATOM   4151  CA  HIS A 513       0.189  12.192  -7.313  1.00 91.72           C  
ATOM   4152  C   HIS A 513      -0.628  13.260  -6.592  1.00 91.72           C  
ATOM   4153  CB  HIS A 513      -0.552  11.722  -8.566  1.00 91.72           C  
ATOM   4154  O   HIS A 513      -0.604  14.431  -6.977  1.00 91.72           O  
ATOM   4155  CG  HIS A 513      -1.948  11.257  -8.299  1.00 91.72           C  
ATOM   4156  CD2 HIS A 513      -3.139  11.876  -8.470  1.00 91.72           C  
ATOM   4157  ND1 HIS A 513      -2.231  10.008  -7.789  1.00 91.72           N  
ATOM   4158  CE1 HIS A 513      -3.541   9.880  -7.658  1.00 91.72           C  
ATOM   4159  NE2 HIS A 513      -4.115  10.999  -8.064  1.00 91.72           N  
ATOM   4160  N   LEU A 514      -1.417  12.892  -5.553  1.00 93.58           N  
ATOM   4161  CA  LEU A 514      -2.171  13.867  -4.773  1.00 93.58           C  
ATOM   4162  C   LEU A 514      -1.322  14.427  -3.637  1.00 93.58           C  
ATOM   4163  CB  LEU A 514      -3.444  13.232  -4.208  1.00 93.58           C  
ATOM   4164  O   LEU A 514      -1.757  15.329  -2.918  1.00 93.58           O  
ATOM   4165  CG  LEU A 514      -4.497  12.799  -5.230  1.00 93.58           C  
ATOM   4166  CD1 LEU A 514      -5.677  12.137  -4.528  1.00 93.58           C  
ATOM   4167  CD2 LEU A 514      -4.961  13.992  -6.058  1.00 93.58           C  
ATOM   4168  N   GLY A 515      -0.111  13.830  -3.395  1.00 95.22           N  
ATOM   4169  CA  GLY A 515       0.857  14.370  -2.454  1.00 95.22           C  
ATOM   4170  C   GLY A 515       1.851  15.318  -3.099  1.00 95.22           C  
ATOM   4171  O   GLY A 515       1.459  16.302  -3.729  1.00 95.22           O  
ATOM   4172  N   LEU A 516       3.172  15.059  -2.892  1.00 95.98           N  
ATOM   4173  CA  LEU A 516       4.193  15.927  -3.468  1.00 95.98           C  
ATOM   4174  C   LEU A 516       4.517  15.511  -4.899  1.00 95.98           C  
ATOM   4175  CB  LEU A 516       5.465  15.897  -2.615  1.00 95.98           C  
ATOM   4176  O   LEU A 516       5.167  16.257  -5.634  1.00 95.98           O  
ATOM   4177  CG  LEU A 516       5.364  16.524  -1.224  1.00 95.98           C  
ATOM   4178  CD1 LEU A 516       6.705  16.435  -0.504  1.00 95.98           C  
ATOM   4179  CD2 LEU A 516       4.898  17.973  -1.322  1.00 95.98           C  
ATOM   4180  N   ASN A 517       4.011  14.287  -5.178  1.00 94.34           N  
ATOM   4181  CA  ASN A 517       4.267  13.728  -6.502  1.00 94.34           C  
ATOM   4182  C   ASN A 517       5.759  13.708  -6.822  1.00 94.34           C  
ATOM   4183  CB  ASN A 517       3.504  14.512  -7.572  1.00 94.34           C  
ATOM   4184  O   ASN A 517       6.168  14.100  -7.917  1.00 94.34           O  
ATOM   4185  CG  ASN A 517       3.466  13.792  -8.906  1.00 94.34           C  
ATOM   4186  ND2 ASN A 517       3.341  14.554  -9.987  1.00 94.34           N  
ATOM   4187  OD1 ASN A 517       3.547  12.563  -8.965  1.00 94.34           O  
ATOM   4188  N   ALA A 518       6.548  13.460  -5.872  1.00 95.42           N  
ATOM   4189  CA  ALA A 518       8.003  13.351  -5.950  1.00 95.42           C  
ATOM   4190  C   ALA A 518       8.532  12.332  -4.945  1.00 95.42           C  
ATOM   4191  CB  ALA A 518       8.652  14.712  -5.715  1.00 95.42           C  
ATOM   4192  O   ALA A 518       8.746  12.658  -3.775  1.00 95.42           O  
ATOM   4193  N   PRO A 519       8.742  11.091  -5.458  1.00 96.34           N  
ATOM   4194  CA  PRO A 519       9.211  10.048  -4.542  1.00 96.34           C  
ATOM   4195  C   PRO A 519      10.546  10.394  -3.887  1.00 96.34           C  
ATOM   4196  CB  PRO A 519       9.348   8.820  -5.446  1.00 96.34           C  
ATOM   4197  O   PRO A 519      11.356  11.117  -4.473  1.00 96.34           O  
ATOM   4198  CG  PRO A 519       8.518   9.137  -6.648  1.00 96.34           C  
ATOM   4199  CD  PRO A 519       8.466  10.628  -6.813  1.00 96.34           C  
ATOM   4200  N   ILE A 520      10.746   9.879  -2.694  1.00 98.01           N  
ATOM   4201  CA  ILE A 520      12.011  10.058  -1.990  1.00 98.01           C  
ATOM   4202  C   ILE A 520      13.125   9.328  -2.736  1.00 98.01           C  
ATOM   4203  CB  ILE A 520      11.922   9.555  -0.532  1.00 98.01           C  
ATOM   4204  O   ILE A 520      12.945   8.188  -3.172  1.00 98.01           O  
ATOM   4205  CG1 ILE A 520      10.860  10.344   0.242  1.00 98.01           C  
ATOM   4206  CG2 ILE A 520      13.287   9.651   0.157  1.00 98.01           C  
ATOM   4207  CD1 ILE A 520      10.546   9.774   1.619  1.00 98.01           C  
ATOM   4208  N   VAL A 521      14.249   9.954  -2.908  1.00 96.93           N  
ATOM   4209  CA  VAL A 521      15.392   9.337  -3.573  1.00 96.93           C  
ATOM   4210  C   VAL A 521      15.764   8.038  -2.862  1.00 96.93           C  
ATOM   4211  CB  VAL A 521      16.607  10.290  -3.613  1.00 96.93           C  
ATOM   4212  O   VAL A 521      15.892   8.008  -1.636  1.00 96.93           O  
ATOM   4213  CG1 VAL A 521      17.817   9.597  -4.236  1.00 96.93           C  
ATOM   4214  CG2 VAL A 521      16.261  11.563  -4.384  1.00 96.93           C  
ATOM   4215  N   GLY A 522      15.916   6.940  -3.659  1.00 96.19           N  
ATOM   4216  CA  GLY A 522      16.325   5.652  -3.123  1.00 96.19           C  
ATOM   4217  C   GLY A 522      15.166   4.830  -2.594  1.00 96.19           C  
ATOM   4218  O   GLY A 522      15.371   3.795  -1.956  1.00 96.19           O  
ATOM   4219  N   ASP A 523      13.968   5.427  -2.740  1.00 95.77           N  
ATOM   4220  CA  ASP A 523      12.801   4.680  -2.281  1.00 95.77           C  
ATOM   4221  C   ASP A 523      12.526   3.481  -3.186  1.00 95.77           C  
ATOM   4222  CB  ASP A 523      11.571   5.588  -2.222  1.00 95.77           C  
ATOM   4223  O   ASP A 523      12.010   3.639  -4.294  1.00 95.77           O  
ATOM   4224  CG  ASP A 523      10.423   4.980  -1.434  1.00 95.77           C  
ATOM   4225  OD1 ASP A 523      10.276   3.739  -1.429  1.00 95.77           O  
ATOM   4226  OD2 ASP A 523       9.657   5.750  -0.815  1.00 95.77           O  
ATOM   4227  N   ASP A 524      12.740   2.301  -2.721  1.00 91.58           N  
ATOM   4228  CA  ASP A 524      12.651   1.083  -3.519  1.00 91.58           C  
ATOM   4229  C   ASP A 524      11.199   0.647  -3.697  1.00 91.58           C  
ATOM   4230  CB  ASP A 524      13.463  -0.042  -2.874  1.00 91.58           C  
ATOM   4231  O   ASP A 524      10.876  -0.090  -4.631  1.00 91.58           O  
ATOM   4232  CG  ASP A 524      13.043  -0.330  -1.443  1.00 91.58           C  
ATOM   4233  OD1 ASP A 524      12.566   0.594  -0.749  1.00 91.58           O  
ATOM   4234  OD2 ASP A 524      13.194  -1.491  -1.004  1.00 91.58           O  
ATOM   4235  N   LEU A 525      10.348   1.159  -2.914  1.00 92.07           N  
ATOM   4236  CA  LEU A 525       8.953   0.740  -2.988  1.00 92.07           C  
ATOM   4237  C   LEU A 525       8.140   1.705  -3.845  1.00 92.07           C  
ATOM   4238  CB  LEU A 525       8.346   0.648  -1.586  1.00 92.07           C  
ATOM   4239  O   LEU A 525       7.276   1.280  -4.616  1.00 92.07           O  
ATOM   4240  CG  LEU A 525       8.929  -0.423  -0.663  1.00 92.07           C  
ATOM   4241  CD1 LEU A 525       8.238  -0.385   0.696  1.00 92.07           C  
ATOM   4242  CD2 LEU A 525       8.797  -1.804  -1.297  1.00 92.07           C  
ATOM   4243  N   TYR A 526       8.389   3.014  -3.673  1.00 94.08           N  
ATOM   4244  CA  TYR A 526       7.513   4.001  -4.294  1.00 94.08           C  
ATOM   4245  C   TYR A 526       8.278   4.851  -5.302  1.00 94.08           C  
ATOM   4246  CB  TYR A 526       6.876   4.900  -3.230  1.00 94.08           C  
ATOM   4247  O   TYR A 526       7.726   5.794  -5.874  1.00 94.08           O  
ATOM   4248  CG  TYR A 526       6.113   4.140  -2.172  1.00 94.08           C  
ATOM   4249  CD1 TYR A 526       4.879   3.560  -2.457  1.00 94.08           C  
ATOM   4250  CD2 TYR A 526       6.623   4.003  -0.886  1.00 94.08           C  
ATOM   4251  CE1 TYR A 526       4.172   2.860  -1.485  1.00 94.08           C  
ATOM   4252  CE2 TYR A 526       5.925   3.306   0.094  1.00 94.08           C  
ATOM   4253  OH  TYR A 526       4.006   2.048   0.753  1.00 94.08           O  
ATOM   4254  CZ  TYR A 526       4.702   2.739  -0.214  1.00 94.08           C  
ATOM   4255  N   GLY A 527       9.596   4.521  -5.509  1.00 92.90           N  
ATOM   4256  CA  GLY A 527      10.459   5.227  -6.442  1.00 92.90           C  
ATOM   4257  C   GLY A 527      11.545   4.348  -7.033  1.00 92.90           C  
ATOM   4258  O   GLY A 527      11.294   3.191  -7.379  1.00 92.90           O  
ATOM   4259  N   LEU A 528      12.703   4.991  -7.211  1.00 90.09           N  
ATOM   4260  CA  LEU A 528      13.829   4.274  -7.800  1.00 90.09           C  
ATOM   4261  C   LEU A 528      14.880   3.952  -6.743  1.00 90.09           C  
ATOM   4262  CB  LEU A 528      14.457   5.096  -8.928  1.00 90.09           C  
ATOM   4263  O   LEU A 528      15.323   4.839  -6.011  1.00 90.09           O  
ATOM   4264  CG  LEU A 528      13.592   5.315 -10.170  1.00 90.09           C  
ATOM   4265  CD1 LEU A 528      14.208   6.388 -11.062  1.00 90.09           C  
ATOM   4266  CD2 LEU A 528      13.418   4.009 -10.938  1.00 90.09           C  
ATOM   4267  N   GLN A 529      15.154   2.665  -6.674  1.00 89.52           N  
ATOM   4268  CA  GLN A 529      16.129   2.205  -5.691  1.00 89.52           C  
ATOM   4269  C   GLN A 529      17.491   2.853  -5.922  1.00 89.52           C  
ATOM   4270  CB  GLN A 529      16.258   0.682  -5.733  1.00 89.52           C  
ATOM   4271  O   GLN A 529      17.884   3.093  -7.065  1.00 89.52           O  
ATOM   4272  CG  GLN A 529      17.154   0.110  -4.643  1.00 89.52           C  
ATOM   4273  CD  GLN A 529      17.228  -1.405  -4.679  1.00 89.52           C  
ATOM   4274  NE2 GLN A 529      18.069  -1.978  -3.824  1.00 89.52           N  
ATOM   4275  OE1 GLN A 529      16.535  -2.055  -5.467  1.00 89.52           O  
ATOM   4276  N   ASP A 530      18.162   3.192  -4.872  1.00 92.86           N  
ATOM   4277  CA  ASP A 530      19.519   3.728  -4.853  1.00 92.86           C  
ATOM   4278  C   ASP A 530      20.328   3.133  -3.703  1.00 92.86           C  
ATOM   4279  CB  ASP A 530      19.492   5.254  -4.743  1.00 92.86           C  
ATOM   4280  O   ASP A 530      19.959   2.097  -3.147  1.00 92.86           O  
ATOM   4281  CG  ASP A 530      20.697   5.917  -5.386  1.00 92.86           C  
ATOM   4282  OD1 ASP A 530      21.820   5.376  -5.279  1.00 92.86           O  
ATOM   4283  OD2 ASP A 530      20.525   6.990  -6.002  1.00 92.86           O  
ATOM   4284  N   LYS A 531      21.427   3.690  -3.404  1.00 93.29           N  
ATOM   4285  CA  LYS A 531      22.318   3.139  -2.387  1.00 93.29           C  
ATOM   4286  C   LYS A 531      21.595   2.976  -1.053  1.00 93.29           C  
ATOM   4287  CB  LYS A 531      23.549   4.029  -2.212  1.00 93.29           C  
ATOM   4288  O   LYS A 531      21.940   2.100  -0.257  1.00 93.29           O  
ATOM   4289  CG  LYS A 531      24.430   4.119  -3.449  1.00 93.29           C  
ATOM   4290  CD  LYS A 531      25.601   5.069  -3.234  1.00 93.29           C  
ATOM   4291  CE  LYS A 531      26.431   5.231  -4.500  1.00 93.29           C  
ATOM   4292  NZ  LYS A 531      27.569   6.177  -4.300  1.00 93.29           N  
ATOM   4293  N   ARG A 532      20.570   3.905  -0.802  1.00 95.74           N  
ATOM   4294  CA  ARG A 532      19.741   3.897   0.399  1.00 95.74           C  
ATOM   4295  C   ARG A 532      18.508   4.776   0.219  1.00 95.74           C  
ATOM   4296  CB  ARG A 532      20.547   4.367   1.612  1.00 95.74           C  
ATOM   4297  O   ARG A 532      18.421   5.543  -0.742  1.00 95.74           O  
ATOM   4298  CG  ARG A 532      20.952   5.831   1.553  1.00 95.74           C  
ATOM   4299  CD  ARG A 532      21.746   6.247   2.783  1.00 95.74           C  
ATOM   4300  NE  ARG A 532      20.948   6.138   4.001  1.00 95.74           N  
ATOM   4301  NH1 ARG A 532      22.732   6.423   5.442  1.00 95.74           N  
ATOM   4302  NH2 ARG A 532      20.619   6.109   6.274  1.00 95.74           N  
ATOM   4303  CZ  ARG A 532      21.435   6.223   5.236  1.00 95.74           C  
ATOM   4304  N   LEU A 533      17.629   4.570   1.169  1.00 97.75           N  
ATOM   4305  CA  LEU A 533      16.518   5.511   1.257  1.00 97.75           C  
ATOM   4306  C   LEU A 533      16.960   6.813   1.916  1.00 97.75           C  
ATOM   4307  CB  LEU A 533      15.356   4.897   2.042  1.00 97.75           C  
ATOM   4308  O   LEU A 533      17.427   6.809   3.058  1.00 97.75           O  
ATOM   4309  CG  LEU A 533      14.105   5.765   2.190  1.00 97.75           C  
ATOM   4310  CD1 LEU A 533      13.422   5.947   0.838  1.00 97.75           C  
ATOM   4311  CD2 LEU A 533      13.144   5.149   3.201  1.00 97.75           C  
ATOM   4312  N   PHE A 534      16.846   7.943   1.164  1.00 97.80           N  
ATOM   4313  CA  PHE A 534      17.303   9.226   1.686  1.00 97.80           C  
ATOM   4314  C   PHE A 534      16.225   9.874   2.547  1.00 97.80           C  
ATOM   4315  CB  PHE A 534      17.696  10.164   0.541  1.00 97.80           C  
ATOM   4316  O   PHE A 534      15.739  10.961   2.228  1.00 97.80           O  
ATOM   4317  CG  PHE A 534      18.967   9.767  -0.160  1.00 97.80           C  
ATOM   4318  CD1 PHE A 534      20.067  10.616  -0.168  1.00 97.80           C  
ATOM   4319  CD2 PHE A 534      19.061   8.544  -0.812  1.00 97.80           C  
ATOM   4320  CE1 PHE A 534      21.245  10.251  -0.816  1.00 97.80           C  
ATOM   4321  CE2 PHE A 534      20.235   8.173  -1.462  1.00 97.80           C  
ATOM   4322  CZ  PHE A 534      21.325   9.028  -1.463  1.00 97.80           C  
ATOM   4323  N   LEU A 535      15.807   9.212   3.499  1.00 98.60           N  
ATOM   4324  CA  LEU A 535      14.870   9.611   4.544  1.00 98.60           C  
ATOM   4325  C   LEU A 535      15.451   9.341   5.928  1.00 98.60           C  
ATOM   4326  CB  LEU A 535      13.540   8.870   4.382  1.00 98.60           C  
ATOM   4327  O   LEU A 535      15.867   8.218   6.222  1.00 98.60           O  
ATOM   4328  CG  LEU A 535      12.457   9.187   5.415  1.00 98.60           C  
ATOM   4329  CD1 LEU A 535      12.068  10.659   5.340  1.00 98.60           C  
ATOM   4330  CD2 LEU A 535      11.239   8.294   5.204  1.00 98.60           C  
ATOM   4331  N   HIS A 536      15.440  10.387   6.762  1.00 98.66           N  
ATOM   4332  CA  HIS A 536      16.103  10.294   8.058  1.00 98.66           C  
ATOM   4333  C   HIS A 536      15.288  10.986   9.145  1.00 98.66           C  
ATOM   4334  CB  HIS A 536      17.505  10.900   7.987  1.00 98.66           C  
ATOM   4335  O   HIS A 536      14.872  12.135   8.979  1.00 98.66           O  
ATOM   4336  CG  HIS A 536      18.271  10.792   9.267  1.00 98.66           C  
ATOM   4337  CD2 HIS A 536      18.628  11.734  10.171  1.00 98.66           C  
ATOM   4338  ND1 HIS A 536      18.765   9.595   9.740  1.00 98.66           N  
ATOM   4339  CE1 HIS A 536      19.395   9.807  10.883  1.00 98.66           C  
ATOM   4340  NE2 HIS A 536      19.326  11.097  11.167  1.00 98.66           N  
ATOM   4341  N   ALA A 537      14.923  10.211  10.161  1.00 98.56           N  
ATOM   4342  CA  ALA A 537      14.300  10.807  11.339  1.00 98.56           C  
ATOM   4343  C   ALA A 537      15.302  11.650  12.122  1.00 98.56           C  
ATOM   4344  CB  ALA A 537      13.709   9.721  12.235  1.00 98.56           C  
ATOM   4345  O   ALA A 537      16.021  11.134  12.981  1.00 98.56           O  
ATOM   4346  N   GLU A 538      15.343  12.933  11.900  1.00 98.57           N  
ATOM   4347  CA  GLU A 538      16.451  13.807  12.273  1.00 98.57           C  
ATOM   4348  C   GLU A 538      16.257  14.376  13.675  1.00 98.57           C  
ATOM   4349  CB  GLU A 538      16.604  14.944  11.260  1.00 98.57           C  
ATOM   4350  O   GLU A 538      17.220  14.517  14.432  1.00 98.57           O  
ATOM   4351  CG  GLU A 538      17.833  15.811  11.489  1.00 98.57           C  
ATOM   4352  CD  GLU A 538      18.017  16.884  10.428  1.00 98.57           C  
ATOM   4353  OE1 GLU A 538      19.032  16.847   9.696  1.00 98.57           O  
ATOM   4354  OE2 GLU A 538      17.139  17.770  10.328  1.00 98.57           O  
ATOM   4355  N   GLN A 539      15.017  14.771  14.081  1.00 98.68           N  
ATOM   4356  CA  GLN A 539      14.762  15.405  15.371  1.00 98.68           C  
ATOM   4357  C   GLN A 539      13.584  14.748  16.084  1.00 98.68           C  
ATOM   4358  CB  GLN A 539      14.500  16.901  15.192  1.00 98.68           C  
ATOM   4359  O   GLN A 539      12.568  14.438  15.458  1.00 98.68           O  
ATOM   4360  CG  GLN A 539      14.381  17.666  16.504  1.00 98.68           C  
ATOM   4361  CD  GLN A 539      14.131  19.148  16.298  1.00 98.68           C  
ATOM   4362  NE2 GLN A 539      14.913  19.981  16.977  1.00 98.68           N  
ATOM   4363  OE1 GLN A 539      13.243  19.542  15.535  1.00 98.68           O  
ATOM   4364  N   LEU A 540      13.626  14.509  17.375  1.00 98.61           N  
ATOM   4365  CA  LEU A 540      12.602  13.942  18.246  1.00 98.61           C  
ATOM   4366  C   LEU A 540      12.516  14.715  19.558  1.00 98.61           C  
ATOM   4367  CB  LEU A 540      12.896  12.466  18.528  1.00 98.61           C  
ATOM   4368  O   LEU A 540      13.522  14.884  20.251  1.00 98.61           O  
ATOM   4369  CG  LEU A 540      11.833  11.703  19.321  1.00 98.61           C  
ATOM   4370  CD1 LEU A 540      10.542  11.600  18.516  1.00 98.61           C  
ATOM   4371  CD2 LEU A 540      12.343  10.318  19.703  1.00 98.61           C  
ATOM   4372  N   SER A 541      11.330  15.214  19.820  1.00 98.64           N  
ATOM   4373  CA  SER A 541      11.122  16.000  21.032  1.00 98.64           C  
ATOM   4374  C   SER A 541       9.964  15.449  21.858  1.00 98.64           C  
ATOM   4375  CB  SER A 541      10.856  17.465  20.682  1.00 98.64           C  
ATOM   4376  O   SER A 541       8.888  15.176  21.322  1.00 98.64           O  
ATOM   4377  OG  SER A 541      11.938  18.010  19.946  1.00 98.64           O  
ATOM   4378  N   PHE A 542      10.153  15.325  23.238  1.00 98.56           N  
ATOM   4379  CA  PHE A 542       9.136  14.835  24.160  1.00 98.56           C  
ATOM   4380  C   PHE A 542       9.491  15.192  25.598  1.00 98.56           C  
ATOM   4381  CB  PHE A 542       8.968  13.318  24.021  1.00 98.56           C  
ATOM   4382  O   PHE A 542      10.574  15.718  25.863  1.00 98.56           O  
ATOM   4383  CG  PHE A 542      10.244  12.546  24.224  1.00 98.56           C  
ATOM   4384  CD1 PHE A 542      11.074  12.253  23.149  1.00 98.56           C  
ATOM   4385  CD2 PHE A 542      10.613  12.113  25.491  1.00 98.56           C  
ATOM   4386  CE1 PHE A 542      12.255  11.538  23.334  1.00 98.56           C  
ATOM   4387  CE2 PHE A 542      11.792  11.398  25.684  1.00 98.56           C  
ATOM   4388  CZ  PHE A 542      12.611  11.111  24.604  1.00 98.56           C  
ATOM   4389  N   ALA A 543       8.569  15.066  26.468  1.00 98.58           N  
ATOM   4390  CA  ALA A 543       8.814  15.271  27.893  1.00 98.58           C  
ATOM   4391  C   ALA A 543       9.339  13.997  28.548  1.00 98.58           C  
ATOM   4392  CB  ALA A 543       7.538  15.738  28.591  1.00 98.58           C  
ATOM   4393  O   ALA A 543       8.805  12.908  28.320  1.00 98.58           O  
ATOM   4394  N   HIS A 544      10.373  14.127  29.320  1.00 98.54           N  
ATOM   4395  CA  HIS A 544      10.903  12.964  30.023  1.00 98.54           C  
ATOM   4396  C   HIS A 544       9.820  12.278  30.849  1.00 98.54           C  
ATOM   4397  CB  HIS A 544      12.072  13.369  30.923  1.00 98.54           C  
ATOM   4398  O   HIS A 544       9.008  12.946  31.493  1.00 98.54           O  
ATOM   4399  CG  HIS A 544      12.856  12.208  31.448  1.00 98.54           C  
ATOM   4400  CD2 HIS A 544      14.027  11.668  31.038  1.00 98.54           C  
ATOM   4401  ND1 HIS A 544      12.441  11.458  32.527  1.00 98.54           N  
ATOM   4402  CE1 HIS A 544      13.328  10.505  32.760  1.00 98.54           C  
ATOM   4403  NE2 HIS A 544      14.300  10.610  31.869  1.00 98.54           N  
ATOM   4404  N   PRO A 545       9.718  10.850  30.875  1.00 97.95           N  
ATOM   4405  CA  PRO A 545       8.613  10.128  31.513  1.00 97.95           C  
ATOM   4406  C   PRO A 545       8.604  10.285  33.031  1.00 97.95           C  
ATOM   4407  CB  PRO A 545       8.868   8.672  31.116  1.00 97.95           C  
ATOM   4408  O   PRO A 545       7.551  10.164  33.662  1.00 97.95           O  
ATOM   4409  CG  PRO A 545      10.323   8.618  30.775  1.00 97.95           C  
ATOM   4410  CD  PRO A 545      10.715   9.925  30.150  1.00 97.95           C  
ATOM   4411  N   TYR A 546       9.704  10.674  33.675  1.00 97.87           N  
ATOM   4412  CA  TYR A 546       9.764  10.802  35.127  1.00 97.87           C  
ATOM   4413  C   TYR A 546       9.853  12.265  35.542  1.00 97.87           C  
ATOM   4414  CB  TYR A 546      10.962  10.027  35.686  1.00 97.87           C  
ATOM   4415  O   TYR A 546       9.048  12.738  36.349  1.00 97.87           O  
ATOM   4416  CG  TYR A 546      10.776   8.530  35.673  1.00 97.87           C  
ATOM   4417  CD1 TYR A 546      10.100   7.883  36.705  1.00 97.87           C  
ATOM   4418  CD2 TYR A 546      11.276   7.758  34.629  1.00 97.87           C  
ATOM   4419  CE1 TYR A 546       9.928   6.502  36.698  1.00 97.87           C  
ATOM   4420  CE2 TYR A 546      11.110   6.377  34.612  1.00 97.87           C  
ATOM   4421  OH  TYR A 546      10.268   4.393  35.637  1.00 97.87           O  
ATOM   4422  CZ  TYR A 546      10.435   5.759  35.649  1.00 97.87           C  
ATOM   4423  N   THR A 547      10.738  12.993  34.925  1.00 97.90           N  
ATOM   4424  CA  THR A 547      11.006  14.356  35.371  1.00 97.90           C  
ATOM   4425  C   THR A 547      10.048  15.340  34.707  1.00 97.90           C  
ATOM   4426  CB  THR A 547      12.459  14.767  35.068  1.00 97.90           C  
ATOM   4427  O   THR A 547       9.905  16.478  35.161  1.00 97.90           O  
ATOM   4428  CG2 THR A 547      13.449  13.803  35.714  1.00 97.90           C  
ATOM   4429  OG1 THR A 547      12.665  14.766  33.650  1.00 97.90           O  
ATOM   4430  N   LYS A 548       9.443  14.895  33.611  1.00 97.72           N  
ATOM   4431  CA  LYS A 548       8.511  15.708  32.835  1.00 97.72           C  
ATOM   4432  C   LYS A 548       9.221  16.896  32.192  1.00 97.72           C  
ATOM   4433  CB  LYS A 548       7.363  16.200  33.719  1.00 97.72           C  
ATOM   4434  O   LYS A 548       8.573  17.795  31.652  1.00 97.72           O  
ATOM   4435  CG  LYS A 548       6.616  15.087  34.438  1.00 97.72           C  
ATOM   4436  CD  LYS A 548       6.050  14.068  33.457  1.00 97.72           C  
ATOM   4437  CE  LYS A 548       5.314  12.946  34.177  1.00 97.72           C  
ATOM   4438  NZ  LYS A 548       4.922  11.850  33.240  1.00 97.72           N  
ATOM   4439  N   GLN A 549      10.563  16.978  32.221  1.00 98.16           N  
ATOM   4440  CA  GLN A 549      11.354  18.001  31.547  1.00 98.16           C  
ATOM   4441  C   GLN A 549      11.382  17.771  30.038  1.00 98.16           C  
ATOM   4442  CB  GLN A 549      12.780  18.030  32.099  1.00 98.16           C  
ATOM   4443  O   GLN A 549      11.539  16.637  29.581  1.00 98.16           O  
ATOM   4444  CG  GLN A 549      12.876  18.553  33.526  1.00 98.16           C  
ATOM   4445  CD  GLN A 549      14.310  18.719  33.995  1.00 98.16           C  
ATOM   4446  NE2 GLN A 549      14.489  19.386  35.130  1.00 98.16           N  
ATOM   4447  OE1 GLN A 549      15.248  18.250  33.344  1.00 98.16           O  
ATOM   4448  N   PRO A 550      11.217  18.887  29.291  1.00 98.41           N  
ATOM   4449  CA  PRO A 550      11.300  18.745  27.836  1.00 98.41           C  
ATOM   4450  C   PRO A 550      12.677  18.279  27.366  1.00 98.41           C  
ATOM   4451  CB  PRO A 550      10.998  20.156  27.326  1.00 98.41           C  
ATOM   4452  O   PRO A 550      13.698  18.773  27.850  1.00 98.41           O  
ATOM   4453  CG  PRO A 550      11.348  21.057  28.466  1.00 98.41           C  
ATOM   4454  CD  PRO A 550      11.123  20.311  29.750  1.00 98.41           C  
ATOM   4455  N   MET A 551      12.623  17.304  26.439  1.00 98.41           N  
ATOM   4456  CA  MET A 551      13.850  16.790  25.836  1.00 98.41           C  
ATOM   4457  C   MET A 551      13.783  16.869  24.315  1.00 98.41           C  
ATOM   4458  CB  MET A 551      14.102  15.346  26.275  1.00 98.41           C  
ATOM   4459  O   MET A 551      12.744  16.581  23.719  1.00 98.41           O  
ATOM   4460  CG  MET A 551      14.159  15.165  27.783  1.00 98.41           C  
ATOM   4461  SD  MET A 551      14.499  13.429  28.270  1.00 98.41           S  
ATOM   4462  CE  MET A 551      16.264  13.322  27.864  1.00 98.41           C  
ATOM   4463  N   THR A 552      14.957  17.288  23.673  1.00 98.65           N  
ATOM   4464  CA  THR A 552      15.063  17.301  22.218  1.00 98.65           C  
ATOM   4465  C   THR A 552      16.373  16.662  21.766  1.00 98.65           C  
ATOM   4466  CB  THR A 552      14.970  18.734  21.664  1.00 98.65           C  
ATOM   4467  O   THR A 552      17.443  16.997  22.279  1.00 98.65           O  
ATOM   4468  CG2 THR A 552      15.100  18.746  20.144  1.00 98.65           C  
ATOM   4469  OG1 THR A 552      13.705  19.300  22.028  1.00 98.65           O  
ATOM   4470  N   PHE A 553      16.222  15.727  20.844  1.00 98.66           N  
ATOM   4471  CA  PHE A 553      17.383  15.053  20.275  1.00 98.66           C  
ATOM   4472  C   PHE A 553      17.475  15.305  18.775  1.00 98.66           C  
ATOM   4473  CB  PHE A 553      17.321  13.547  20.552  1.00 98.66           C  
ATOM   4474  O   PHE A 553      16.454  15.364  18.087  1.00 98.66           O  
ATOM   4475  CG  PHE A 553      17.176  13.203  22.010  1.00 98.66           C  
ATOM   4476  CD1 PHE A 553      18.286  13.172  22.845  1.00 98.66           C  
ATOM   4477  CD2 PHE A 553      15.928  12.910  22.545  1.00 98.66           C  
ATOM   4478  CE1 PHE A 553      18.154  12.854  24.195  1.00 98.66           C  
ATOM   4479  CE2 PHE A 553      15.789  12.591  23.893  1.00 98.66           C  
ATOM   4480  CZ  PHE A 553      16.903  12.563  24.716  1.00 98.66           C  
ATOM   4481  N   GLN A 554      18.752  15.470  18.347  1.00 98.48           N  
ATOM   4482  CA  GLN A 554      18.960  15.691  16.920  1.00 98.48           C  
ATOM   4483  C   GLN A 554      20.217  14.977  16.430  1.00 98.48           C  
ATOM   4484  CB  GLN A 554      19.055  17.187  16.616  1.00 98.48           C  
ATOM   4485  O   GLN A 554      21.263  15.036  17.079  1.00 98.48           O  
ATOM   4486  CG  GLN A 554      19.236  17.504  15.137  1.00 98.48           C  
ATOM   4487  CD  GLN A 554      19.246  18.995  14.854  1.00 98.48           C  
ATOM   4488  NE2 GLN A 554      20.122  19.420  13.950  1.00 98.48           N  
ATOM   4489  OE1 GLN A 554      18.472  19.757  15.441  1.00 98.48           O  
ATOM   4490  N   VAL A 555      20.039  14.266  15.298  1.00 98.24           N  
ATOM   4491  CA  VAL A 555      21.152  13.647  14.586  1.00 98.24           C  
ATOM   4492  C   VAL A 555      21.057  13.970  13.096  1.00 98.24           C  
ATOM   4493  CB  VAL A 555      21.180  12.116  14.798  1.00 98.24           C  
ATOM   4494  O   VAL A 555      20.065  13.636  12.444  1.00 98.24           O  
ATOM   4495  CG1 VAL A 555      22.316  11.481  13.999  1.00 98.24           C  
ATOM   4496  CG2 VAL A 555      21.317  11.787  16.283  1.00 98.24           C  
ATOM   4497  N   ASP A 556      22.125  14.622  12.539  1.00 97.65           N  
ATOM   4498  CA  ASP A 556      22.108  15.051  11.144  1.00 97.65           C  
ATOM   4499  C   ASP A 556      22.179  13.852  10.201  1.00 97.65           C  
ATOM   4500  CB  ASP A 556      23.265  16.011  10.863  1.00 97.65           C  
ATOM   4501  O   ASP A 556      22.819  12.846  10.514  1.00 97.65           O  
ATOM   4502  CG  ASP A 556      23.108  17.350  11.562  1.00 97.65           C  
ATOM   4503  OD1 ASP A 556      21.971  17.716  11.931  1.00 97.65           O  
ATOM   4504  OD2 ASP A 556      24.129  18.048  11.742  1.00 97.65           O  
ATOM   4505  N   ALA A 557      21.413  14.025   9.036  1.00 95.49           N  
ATOM   4506  CA  ALA A 557      21.476  13.003   7.995  1.00 95.49           C  
ATOM   4507  C   ALA A 557      22.858  12.964   7.348  1.00 95.49           C  
ATOM   4508  CB  ALA A 557      20.404  13.254   6.938  1.00 95.49           C  
ATOM   4509  O   ALA A 557      23.530  13.992   7.242  1.00 95.49           O  
ATOM   4510  N   ASP A 558      23.374  11.826   7.004  1.00 91.32           N  
ATOM   4511  CA  ASP A 558      24.703  11.676   6.418  1.00 91.32           C  
ATOM   4512  C   ASP A 558      24.669  11.916   4.911  1.00 91.32           C  
ATOM   4513  CB  ASP A 558      25.268  10.286   6.717  1.00 91.32           C  
ATOM   4514  O   ASP A 558      25.674  11.725   4.223  1.00 91.32           O  
ATOM   4515  CG  ASP A 558      24.413   9.165   6.152  1.00 91.32           C  
ATOM   4516  OD1 ASP A 558      23.331   9.445   5.593  1.00 91.32           O  
ATOM   4517  OD2 ASP A 558      24.824   7.990   6.269  1.00 91.32           O  
ATOM   4518  N   PHE A 559      23.537  12.349   4.298  1.00 91.77           N  
ATOM   4519  CA  PHE A 559      23.455  12.666   2.877  1.00 91.77           C  
ATOM   4520  C   PHE A 559      23.146  14.144   2.669  1.00 91.77           C  
ATOM   4521  CB  PHE A 559      22.388  11.806   2.194  1.00 91.77           C  
ATOM   4522  O   PHE A 559      22.647  14.813   3.576  1.00 91.77           O  
ATOM   4523  CG  PHE A 559      21.040  11.869   2.858  1.00 91.77           C  
ATOM   4524  CD1 PHE A 559      20.651  10.894   3.769  1.00 91.77           C  
ATOM   4525  CD2 PHE A 559      20.160  12.905   2.572  1.00 91.77           C  
ATOM   4526  CE1 PHE A 559      19.404  10.951   4.386  1.00 91.77           C  
ATOM   4527  CE2 PHE A 559      18.911  12.968   3.185  1.00 91.77           C  
ATOM   4528  CZ  PHE A 559      18.535  11.990   4.090  1.00 91.77           C  
