# Supplementary material for: Sequential action of a tRNA base editor in conversion of cytidine to pseudouridine
Source: Nat Commun. 2022 Oct 11;13:5994. doi: 10.1038/s41467-022-33714-x (PMC9553926; doi:10.1038/s41467-022-33714-x)
Supplement: Supplementary file 6 — Supplementary Dataset 10 [file 41467_2022_33714_MOESM6_ESM.txt]

ATOM      1  N   MET A   1     -23.296  20.866  32.213  1.00 55.84           N  
ATOM      2  CA  MET A   1     -23.654  19.783  31.301  1.00 55.84           C  
ATOM      3  C   MET A   1     -22.656  19.687  30.152  1.00 55.84           C  
ATOM      4  CB  MET A   1     -25.067  19.987  30.752  1.00 55.84           C  
ATOM      5  O   MET A   1     -22.340  20.693  29.513  1.00 55.84           O  
ATOM      6  CG  MET A   1     -26.157  19.387  31.625  1.00 55.84           C  
ATOM      7  SD  MET A   1     -27.820  19.515  30.861  1.00 55.84           S  
ATOM      8  CE  MET A   1     -28.830  18.758  32.164  1.00 55.84           C  
ATOM      9  N   SER A   2     -21.507  19.002  30.327  1.00 64.53           N  
ATOM     10  CA  SER A   2     -20.499  18.883  29.279  1.00 64.53           C  
ATOM     11  C   SER A   2     -21.144  18.689  27.911  1.00 64.53           C  
ATOM     12  CB  SER A   2     -19.551  17.720  29.575  1.00 64.53           C  
ATOM     13  O   SER A   2     -22.089  17.909  27.770  1.00 64.53           O  
ATOM     14  OG  SER A   2     -19.944  16.558  28.865  1.00 64.53           O  
ATOM     15  N   ALA A   3     -21.101  19.628  26.979  1.00 83.06           N  
ATOM     16  CA  ALA A   3     -21.595  19.613  25.604  1.00 83.06           C  
ATOM     17  C   ALA A   3     -21.158  18.345  24.878  1.00 83.06           C  
ATOM     18  CB  ALA A   3     -21.109  20.849  24.851  1.00 83.06           C  
ATOM     19  O   ALA A   3     -20.067  17.825  25.125  1.00 83.06           O  
ATOM     20  N   LEU A   4     -22.152  17.644  24.266  1.00 87.09           N  
ATOM     21  CA  LEU A   4     -21.881  16.478  23.433  1.00 87.09           C  
ATOM     22  C   LEU A   4     -20.874  16.814  22.338  1.00 87.09           C  
ATOM     23  CB  LEU A   4     -23.176  15.954  22.807  1.00 87.09           C  
ATOM     24  O   LEU A   4     -20.922  17.900  21.757  1.00 87.09           O  
ATOM     25  CG  LEU A   4     -24.189  15.328  23.768  1.00 87.09           C  
ATOM     26  CD1 LEU A   4     -25.518  15.093  23.058  1.00 87.09           C  
ATOM     27  CD2 LEU A   4     -23.645  14.024  24.343  1.00 87.09           C  
ATOM     28  N   PRO A   5     -19.916  15.924  22.201  1.00 89.19           N  
ATOM     29  CA  PRO A   5     -18.952  16.169  21.126  1.00 89.19           C  
ATOM     30  C   PRO A   5     -19.618  16.322  19.760  1.00 89.19           C  
ATOM     31  CB  PRO A   5     -18.060  14.926  21.162  1.00 89.19           C  
ATOM     32  O   PRO A   5     -20.745  15.860  19.563  1.00 89.19           O  
ATOM     33  CG  PRO A   5     -18.317  14.310  22.499  1.00 89.19           C  
ATOM     34  CD  PRO A   5     -19.694  14.705  22.950  1.00 89.19           C  
ATOM     35  N   ASP A   6     -19.021  16.996  18.789  1.00 90.50           N  
ATOM     36  CA  ASP A   6     -19.519  17.342  17.461  1.00 90.50           C  
ATOM     37  C   ASP A   6     -19.903  16.090  16.675  1.00 90.50           C  
ATOM     38  CB  ASP A   6     -18.472  18.148  16.689  1.00 90.50           C  
ATOM     39  O   ASP A   6     -20.906  16.084  15.959  1.00 90.50           O  
ATOM     40  CG  ASP A   6     -18.323  19.570  17.201  1.00 90.50           C  
ATOM     41  OD1 ASP A   6     -19.210  20.049  17.939  1.00 90.50           O  
ATOM     42  OD2 ASP A   6     -17.310  20.218  16.860  1.00 90.50           O  
ATOM     43  N   CYS A   7     -19.297  15.001  16.897  1.00 95.61           N  
ATOM     44  CA  CYS A   7     -19.514  13.818  16.072  1.00 95.61           C  
ATOM     45  C   CYS A   7     -20.435  12.826  16.773  1.00 95.61           C  
ATOM     46  CB  CYS A   7     -18.183  13.144  15.740  1.00 95.61           C  
ATOM     47  O   CYS A   7     -20.665  11.724  16.272  1.00 95.61           O  
ATOM     48  SG  CYS A   7     -17.106  14.141  14.686  1.00 95.61           S  
ATOM     49  N   PHE A   8     -20.905  13.236  17.928  1.00 97.15           N  
ATOM     50  CA  PHE A   8     -21.846  12.410  18.674  1.00 97.15           C  
ATOM     51  C   PHE A   8     -23.237  12.479  18.055  1.00 97.15           C  
ATOM     52  CB  PHE A   8     -21.902  12.848  20.141  1.00 97.15           C  
ATOM     53  O   PHE A   8     -23.808  13.563  17.919  1.00 97.15           O  
ATOM     54  CG  PHE A   8     -22.728  11.943  21.014  1.00 97.15           C  
ATOM     55  CD1 PHE A   8     -24.110  12.076  21.068  1.00 97.15           C  
ATOM     56  CD2 PHE A   8     -22.122  10.957  21.782  1.00 97.15           C  
ATOM     57  CE1 PHE A   8     -24.877  11.239  21.875  1.00 97.15           C  
ATOM     58  CE2 PHE A   8     -22.881  10.117  22.591  1.00 97.15           C  
ATOM     59  CZ  PHE A   8     -24.259  10.260  22.637  1.00 97.15           C  
ATOM     60  N   THR A   9     -23.787  11.271  17.620  1.00 97.41           N  
ATOM     61  CA  THR A   9     -25.109  11.196  17.010  1.00 97.41           C  
ATOM     62  C   THR A   9     -26.093  10.490  17.939  1.00 97.41           C  
ATOM     63  CB  THR A   9     -25.059  10.462  15.657  1.00 97.41           C  
ATOM     64  O   THR A   9     -25.836   9.372  18.390  1.00 97.41           O  
ATOM     65  CG2 THR A   9     -26.427  10.456  14.984  1.00 97.41           C  
ATOM     66  OG1 THR A   9     -24.119  11.119  14.798  1.00 97.41           O  
ATOM     67  N   ARG A  10     -27.179  11.173  18.171  1.00 96.70           N  
ATOM     68  CA  ARG A  10     -28.244  10.561  18.958  1.00 96.70           C  
ATOM     69  C   ARG A  10     -29.083   9.617  18.102  1.00 96.70           C  
ATOM     70  CB  ARG A  10     -29.136  11.635  19.583  1.00 96.70           C  
ATOM     71  O   ARG A  10     -29.304   9.876  16.917  1.00 96.70           O  
ATOM     72  CG  ARG A  10     -28.445  12.461  20.656  1.00 96.70           C  
ATOM     73  CD  ARG A  10     -29.404  13.442  21.317  1.00 96.70           C  
ATOM     74  NE  ARG A  10     -28.790  14.106  22.463  1.00 96.70           N  
ATOM     75  NH1 ARG A  10     -28.617  16.169  21.436  1.00 96.70           N  
ATOM     76  NH2 ARG A  10     -27.879  15.889  23.588  1.00 96.70           N  
ATOM     77  CZ  ARG A  10     -28.430  15.387  22.493  1.00 96.70           C  
ATOM     78  N   PHE A  11     -29.559   8.532  18.752  1.00 97.17           N  
ATOM     79  CA  PHE A  11     -30.436   7.610  18.040  1.00 97.17           C  
ATOM     80  C   PHE A  11     -31.775   8.268  17.729  1.00 97.17           C  
ATOM     81  CB  PHE A  11     -30.656   6.335  18.860  1.00 97.17           C  
ATOM     82  O   PHE A  11     -32.356   8.940  18.584  1.00 97.17           O  
ATOM     83  CG  PHE A  11     -29.483   5.393  18.843  1.00 97.17           C  
ATOM     84  CD1 PHE A  11     -29.306   4.499  17.794  1.00 97.17           C  
ATOM     85  CD2 PHE A  11     -28.556   5.402  19.877  1.00 97.17           C  
ATOM     86  CE1 PHE A  11     -28.221   3.626  17.776  1.00 97.17           C  
ATOM     87  CE2 PHE A  11     -27.469   4.532  19.866  1.00 97.17           C  
ATOM     88  CZ  PHE A  11     -27.303   3.645  18.815  1.00 97.17           C  
ATOM     89  N   THR A  12     -32.245   8.128  16.536  1.00 95.53           N  
ATOM     90  CA  THR A  12     -33.588   8.580  16.189  1.00 95.53           C  
ATOM     91  C   THR A  12     -34.612   7.479  16.447  1.00 95.53           C  
ATOM     92  CB  THR A  12     -33.665   9.023  14.716  1.00 95.53           C  
ATOM     93  O   THR A  12     -35.788   7.762  16.685  1.00 95.53           O  
ATOM     94  CG2 THR A  12     -32.756  10.219  14.453  1.00 95.53           C  
ATOM     95  OG1 THR A  12     -33.263   7.936  13.874  1.00 95.53           O  
ATOM     96  N   SER A  13     -34.141   6.267  16.482  1.00 94.09           N  
ATOM     97  CA  SER A  13     -34.982   5.108  16.764  1.00 94.09           C  
ATOM     98  C   SER A  13     -35.107   4.869  18.265  1.00 94.09           C  
ATOM     99  CB  SER A  13     -34.419   3.858  16.086  1.00 94.09           C  
ATOM    100  O   SER A  13     -34.237   5.276  19.039  1.00 94.09           O  
ATOM    101  OG  SER A  13     -34.328   4.045  14.684  1.00 94.09           O  
ATOM    102  N   VAL A  14     -36.217   4.287  18.676  1.00 92.61           N  
ATOM    103  CA  VAL A  14     -36.425   3.918  20.072  1.00 92.61           C  
ATOM    104  C   VAL A  14     -35.527   2.738  20.434  1.00 92.61           C  
ATOM    105  CB  VAL A  14     -37.904   3.568  20.352  1.00 92.61           C  
ATOM    106  O   VAL A  14     -35.622   1.668  19.828  1.00 92.61           O  
ATOM    107  CG1 VAL A  14     -38.102   3.195  21.820  1.00 92.61           C  
ATOM    108  CG2 VAL A  14     -38.811   4.735  19.966  1.00 92.61           C  
ATOM    109  N   ILE A  15     -34.674   2.890  21.499  1.00 95.94           N  
ATOM    110  CA  ILE A  15     -33.682   1.862  21.796  1.00 95.94           C  
ATOM    111  C   ILE A  15     -33.794   1.445  23.261  1.00 95.94           C  
ATOM    112  CB  ILE A  15     -32.250   2.353  21.486  1.00 95.94           C  
ATOM    113  O   ILE A  15     -33.001   0.633  23.744  1.00 95.94           O  
ATOM    114  CG1 ILE A  15     -31.934   3.619  22.289  1.00 95.94           C  
ATOM    115  CG2 ILE A  15     -32.077   2.598  19.984  1.00 95.94           C  
ATOM    116  CD1 ILE A  15     -30.463   4.012  22.271  1.00 95.94           C  
ATOM    117  N   ALA A  16     -34.722   1.930  24.028  1.00 92.46           N  
ATOM    118  CA  ALA A  16     -34.814   1.761  25.476  1.00 92.46           C  
ATOM    119  C   ALA A  16     -35.031   0.296  25.845  1.00 92.46           C  
ATOM    120  CB  ALA A  16     -35.941   2.621  26.042  1.00 92.46           C  
ATOM    121  O   ALA A  16     -34.634  -0.144  26.927  1.00 92.46           O  
ATOM    122  N   HIS A  17     -35.582  -0.531  24.988  1.00 93.87           N  
ATOM    123  CA  HIS A  17     -35.924  -1.923  25.260  1.00 93.87           C  
ATOM    124  C   HIS A  17     -34.732  -2.841  25.012  1.00 93.87           C  
ATOM    125  CB  HIS A  17     -37.112  -2.360  24.402  1.00 93.87           C  
ATOM    126  O   HIS A  17     -34.795  -4.039  25.299  1.00 93.87           O  
ATOM    127  CG  HIS A  17     -36.857  -2.265  22.931  1.00 93.87           C  
ATOM    128  CD2 HIS A  17     -36.672  -3.227  21.997  1.00 93.87           C  
ATOM    129  ND1 HIS A  17     -36.766  -1.060  22.269  1.00 93.87           N  
ATOM    130  CE1 HIS A  17     -36.536  -1.286  20.986  1.00 93.87           C  
ATOM    131  NE2 HIS A  17     -36.474  -2.593  20.795  1.00 93.87           N  
ATOM    132  N   ILE A  18     -33.678  -2.328  24.472  1.00 95.96           N  
ATOM    133  CA  ILE A  18     -32.516  -3.138  24.124  1.00 95.96           C  
ATOM    134  C   ILE A  18     -31.504  -3.107  25.267  1.00 95.96           C  
ATOM    135  CB  ILE A  18     -31.859  -2.651  22.813  1.00 95.96           C  
ATOM    136  O   ILE A  18     -31.050  -2.035  25.673  1.00 95.96           O  
ATOM    137  CG1 ILE A  18     -32.868  -2.700  21.659  1.00 95.96           C  
ATOM    138  CG2 ILE A  18     -30.616  -3.485  22.489  1.00 95.96           C  
ATOM    139  CD1 ILE A  18     -32.361  -2.076  20.367  1.00 95.96           C  
ATOM    140  N   ALA A  19     -31.165  -4.221  25.803  1.00 96.21           N  
ATOM    141  CA  ALA A  19     -30.197  -4.317  26.892  1.00 96.21           C  
ATOM    142  C   ALA A  19     -28.777  -4.079  26.386  1.00 96.21           C  
ATOM    143  CB  ALA A  19     -30.294  -5.680  27.573  1.00 96.21           C  
ATOM    144  O   ALA A  19     -28.410  -4.545  25.305  1.00 96.21           O  
ATOM    145  N   LEU A  20     -27.989  -3.368  27.214  1.00 96.60           N  
ATOM    146  CA  LEU A  20     -26.583  -3.153  26.886  1.00 96.60           C  
ATOM    147  C   LEU A  20     -25.792  -4.451  27.006  1.00 96.60           C  
ATOM    148  CB  LEU A  20     -25.977  -2.086  27.801  1.00 96.60           C  
ATOM    149  O   LEU A  20     -26.107  -5.300  27.845  1.00 96.60           O  
ATOM    150  CG  LEU A  20     -26.574  -0.682  27.693  1.00 96.60           C  
ATOM    151  CD1 LEU A  20     -25.888   0.263  28.674  1.00 96.60           C  
ATOM    152  CD2 LEU A  20     -26.455  -0.158  26.266  1.00 96.60           C  
ATOM    153  N   PRO A  21     -24.869  -4.638  26.070  1.00 95.67           N  
ATOM    154  CA  PRO A  21     -24.018  -5.820  26.225  1.00 95.67           C  
ATOM    155  C   PRO A  21     -23.209  -5.798  27.520  1.00 95.67           C  
ATOM    156  CB  PRO A  21     -23.097  -5.755  25.004  1.00 95.67           C  
ATOM    157  O   PRO A  21     -22.923  -4.725  28.055  1.00 95.67           O  
ATOM    158  CG  PRO A  21     -23.002  -4.300  24.675  1.00 95.67           C  
ATOM    159  CD  PRO A  21     -24.315  -3.649  25.004  1.00 95.67           C  
ATOM    160  N   GLU A  22     -22.840  -6.969  28.017  1.00 93.78           N  
ATOM    161  CA  GLU A  22     -22.033  -7.097  29.227  1.00 93.78           C  
ATOM    162  C   GLU A  22     -20.579  -6.717  28.963  1.00 93.78           C  
ATOM    163  CB  GLU A  22     -22.113  -8.522  29.779  1.00 93.78           C  
ATOM    164  O   GLU A  22     -19.892  -6.212  29.854  1.00 93.78           O  
ATOM    165  CG  GLU A  22     -23.485  -8.898  30.318  1.00 93.78           C  
ATOM    166  CD  GLU A  22     -23.549 -10.316  30.862  1.00 93.78           C  
ATOM    167  OE1 GLU A  22     -24.639 -10.749  31.302  1.00 93.78           O  
ATOM    168  OE2 GLU A  22     -22.501 -10.999  30.850  1.00 93.78           O  
ATOM    169  N   ARG A  23     -20.114  -7.016  27.749  1.00 93.36           N  
ATOM    170  CA  ARG A  23     -18.747  -6.703  27.345  1.00 93.36           C  
ATOM    171  C   ARG A  23     -18.718  -6.060  25.962  1.00 93.36           C  
ATOM    172  CB  ARG A  23     -17.881  -7.965  27.354  1.00 93.36           C  
ATOM    173  O   ARG A  23     -19.645  -6.239  25.170  1.00 93.36           O  
ATOM    174  CG  ARG A  23     -17.727  -8.596  28.729  1.00 93.36           C  
ATOM    175  CD  ARG A  23     -16.836  -9.830  28.686  1.00 93.36           C  
ATOM    176  NE  ARG A  23     -16.626 -10.390  30.018  1.00 93.36           N  
ATOM    177  NH1 ARG A  23     -15.251 -12.105  29.307  1.00 93.36           N  
ATOM    178  NH2 ARG A  23     -15.756 -11.882  31.532  1.00 93.36           N  
ATOM    179  CZ  ARG A  23     -15.878 -11.458  30.282  1.00 93.36           C  
ATOM    180  N   PHE A  24     -17.678  -5.334  25.792  1.00 95.10           N  
ATOM    181  CA  PHE A  24     -17.486  -4.709  24.489  1.00 95.10           C  
ATOM    182  C   PHE A  24     -17.272  -5.763  23.408  1.00 95.10           C  
ATOM    183  CB  PHE A  24     -16.295  -3.745  24.524  1.00 95.10           C  
ATOM    184  O   PHE A  24     -16.770  -6.853  23.688  1.00 95.10           O  
ATOM    185  CG  PHE A  24     -16.054  -3.030  23.222  1.00 95.10           C  
ATOM    186  CD1 PHE A  24     -14.977  -3.373  22.414  1.00 95.10           C  
ATOM    187  CD2 PHE A  24     -16.905  -2.014  22.807  1.00 95.10           C  
ATOM    188  CE1 PHE A  24     -14.751  -2.713  21.208  1.00 95.10           C  
ATOM    189  CE2 PHE A  24     -16.686  -1.350  21.603  1.00 95.10           C  
ATOM    190  CZ  PHE A  24     -15.608  -1.700  20.806  1.00 95.10           C  
ATOM    191  N   THR A  25     -17.617  -5.415  22.103  1.00 92.93           N  
ATOM    192  CA  THR A  25     -17.523  -6.261  20.918  1.00 92.93           C  
ATOM    193  C   THR A  25     -16.079  -6.688  20.671  1.00 92.93           C  
ATOM    194  CB  THR A  25     -18.068  -5.540  19.672  1.00 92.93           C  
ATOM    195  O   THR A  25     -15.162  -5.868  20.749  1.00 92.93           O  
ATOM    196  CG2 THR A  25     -18.054  -6.459  18.455  1.00 92.93           C  
ATOM    197  OG1 THR A  25     -19.415  -5.118  19.922  1.00 92.93           O  
ATOM    198  N   PHE A  26     -15.870  -8.043  20.592  1.00 94.14           N  
ATOM    199  CA  PHE A  26     -14.603  -8.513  20.045  1.00 94.14           C  
ATOM    200  C   PHE A  26     -14.522  -8.234  18.549  1.00 94.14           C  
ATOM    201  CB  PHE A  26     -14.424 -10.011  20.311  1.00 94.14           C  
ATOM    202  O   PHE A  26     -15.226  -8.864  17.756  1.00 94.14           O  
ATOM    203  CG  PHE A  26     -13.091 -10.551  19.870  1.00 94.14           C  
ATOM    204  CD1 PHE A  26     -13.016 -11.598  18.959  1.00 94.14           C  
ATOM    205  CD2 PHE A  26     -11.911 -10.011  20.366  1.00 94.14           C  
ATOM    206  CE1 PHE A  26     -11.783 -12.100  18.549  1.00 94.14           C  
ATOM    207  CE2 PHE A  26     -10.676 -10.507  19.961  1.00 94.14           C  
ATOM    208  CZ  PHE A  26     -10.613 -11.552  19.053  1.00 94.14           C  
ATOM    209  N   PRO A  27     -13.691  -7.275  18.073  1.00 94.18           N  
ATOM    210  CA  PRO A  27     -13.741  -6.676  16.738  1.00 94.18           C  
ATOM    211  C   PRO A  27     -13.408  -7.673  15.630  1.00 94.18           C  
ATOM    212  CB  PRO A  27     -12.687  -5.568  16.809  1.00 94.18           C  
ATOM    213  O   PRO A  27     -13.720  -7.431  14.462  1.00 94.18           O  
ATOM    214  CG  PRO A  27     -12.573  -5.242  18.263  1.00 94.18           C  
ATOM    215  CD  PRO A  27     -12.845  -6.489  19.054  1.00 94.18           C  
ATOM    216  N   PHE A  28     -12.878  -8.887  15.886  1.00 94.44           N  
ATOM    217  CA  PHE A  28     -12.356  -9.747  14.830  1.00 94.44           C  
ATOM    218  C   PHE A  28     -13.269 -10.948  14.610  1.00 94.44           C  
ATOM    219  CB  PHE A  28     -10.940 -10.219  15.171  1.00 94.44           C  
ATOM    220  O   PHE A  28     -13.057 -11.734  13.684  1.00 94.44           O  
ATOM    221  CG  PHE A  28      -9.945  -9.099  15.315  1.00 94.44           C  
ATOM    222  CD1 PHE A  28      -9.459  -8.434  14.196  1.00 94.44           C  
ATOM    223  CD2 PHE A  28      -9.495  -8.712  16.571  1.00 94.44           C  
ATOM    224  CE1 PHE A  28      -8.538  -7.397  14.327  1.00 94.44           C  
ATOM    225  CE2 PHE A  28      -8.574  -7.677  16.709  1.00 94.44           C  
ATOM    226  CZ  PHE A  28      -8.097  -7.021  15.586  1.00 94.44           C  
ATOM    227  N   CYS A  29     -14.293 -11.076  15.442  1.00 93.86           N  
ATOM    228  CA  CYS A  29     -15.296 -12.127  15.310  1.00 93.86           C  
ATOM    229  C   CYS A  29     -16.531 -11.810  16.146  1.00 93.86           C  
ATOM    230  CB  CYS A  29     -14.717 -13.477  15.732  1.00 93.86           C  
ATOM    231  O   CYS A  29     -16.531 -12.009  17.362  1.00 93.86           O  
ATOM    232  SG  CYS A  29     -15.829 -14.869  15.438  1.00 93.86           S  
ATOM    233  N   TYR A  30     -17.652 -11.445  15.356  1.00 94.09           N  
ATOM    234  CA  TYR A  30     -18.817 -11.056  16.143  1.00 94.09           C  
ATOM    235  C   TYR A  30     -20.072 -11.018  15.278  1.00 94.09           C  
ATOM    236  CB  TYR A  30     -18.593  -9.689  16.797  1.00 94.09           C  
ATOM    237  O   TYR A  30     -19.986 -11.038  14.048  1.00 94.09           O  
ATOM    238  CG  TYR A  30     -18.473  -8.555  15.808  1.00 94.09           C  
ATOM    239  CD1 TYR A  30     -17.257  -8.267  15.193  1.00 94.09           C  
ATOM    240  CD2 TYR A  30     -19.575  -7.769  15.489  1.00 94.09           C  
ATOM    241  CE1 TYR A  30     -17.142  -7.222  14.282  1.00 94.09           C  
ATOM    242  CE2 TYR A  30     -19.471  -6.721  14.580  1.00 94.09           C  
ATOM    243  OH  TYR A  30     -18.144  -5.420  13.082  1.00 94.09           O  
ATOM    244  CZ  TYR A  30     -18.253  -6.456  13.982  1.00 94.09           C  
ATOM    245  N   GLN A  31     -21.092 -11.087  15.992  1.00 94.67           N  
ATOM    246  CA  GLN A  31     -22.385 -10.652  15.475  1.00 94.67           C  
ATOM    247  C   GLN A  31     -22.759  -9.275  16.017  1.00 94.67           C  
ATOM    248  CB  GLN A  31     -23.474 -11.668  15.824  1.00 94.67           C  
ATOM    249  O   GLN A  31     -22.644  -9.023  17.219  1.00 94.67           O  
ATOM    250  CG  GLN A  31     -23.307 -13.012  15.129  1.00 94.67           C  
ATOM    251  CD  GLN A  31     -24.461 -13.959  15.398  1.00 94.67           C  
ATOM    252  NE2 GLN A  31     -24.814 -14.763  14.401  1.00 94.67           N  
ATOM    253  OE1 GLN A  31     -25.030 -13.970  16.495  1.00 94.67           O  
ATOM    254  N   PRO A  32     -23.108  -8.408  15.069  1.00 96.83           N  
ATOM    255  CA  PRO A  32     -23.374  -7.056  15.566  1.00 96.83           C  
ATOM    256  C   PRO A  32     -24.474  -7.022  16.624  1.00 96.83           C  
ATOM    257  CB  PRO A  32     -23.802  -6.296  14.308  1.00 96.83           C  
ATOM    258  O   PRO A  32     -25.488  -7.712  16.488  1.00 96.83           O  
ATOM    259  CG  PRO A  32     -23.221  -7.078  13.174  1.00 96.83           C  
ATOM    260  CD  PRO A  32     -23.093  -8.512  13.599  1.00 96.83           C  
ATOM    261  N   HIS A  33     -24.215  -6.300  17.645  1.00 97.95           N  
ATOM    262  CA  HIS A  33     -25.233  -6.027  18.653  1.00 97.95           C  
ATOM    263  C   HIS A  33     -26.400  -5.244  18.060  1.00 97.95           C  
ATOM    264  CB  HIS A  33     -24.629  -5.257  19.829  1.00 97.95           C  
ATOM    265  O   HIS A  33     -26.212  -4.439  17.146  1.00 97.95           O  
ATOM    266  CG  HIS A  33     -25.530  -5.177  21.020  1.00 97.95           C  
ATOM    267  CD2 HIS A  33     -25.564  -5.907  22.160  1.00 97.95           C  
ATOM    268  ND1 HIS A  33     -26.550  -4.257  21.121  1.00 97.95           N  
ATOM    269  CE1 HIS A  33     -27.174  -4.424  22.275  1.00 97.95           C  
ATOM    270  NE2 HIS A  33     -26.595  -5.419  22.924  1.00 97.95           N  
ATOM    271  N   PRO A  34     -27.676  -5.505  18.564  1.00 97.90           N  
ATOM    272  CA  PRO A  34     -28.860  -4.827  18.029  1.00 97.90           C  
ATOM    273  C   PRO A  34     -28.700  -3.310  17.984  1.00 97.90           C  
ATOM    274  CB  PRO A  34     -29.968  -5.231  19.006  1.00 97.90           C  
ATOM    275  O   PRO A  34     -29.167  -2.664  17.042  1.00 97.90           O  
ATOM    276  CG  PRO A  34     -29.564  -6.580  19.506  1.00 97.90           C  
ATOM    277  CD  PRO A  34     -28.070  -6.606  19.655  1.00 97.90           C  
ATOM    278  N   LEU A  35     -28.043  -2.715  18.942  1.00 98.27           N  
ATOM    279  CA  LEU A  35     -27.830  -1.272  18.937  1.00 98.27           C  
ATOM    280  C   LEU A  35     -26.949  -0.856  17.764  1.00 98.27           C  
ATOM    281  CB  LEU A  35     -27.194  -0.819  20.254  1.00 98.27           C  
ATOM    282  O   LEU A  35     -27.188   0.180  17.139  1.00 98.27           O  
ATOM    283  CG  LEU A  35     -28.097  -0.845  21.488  1.00 98.27           C  
ATOM    284  CD1 LEU A  35     -27.298  -0.492  22.737  1.00 98.27           C  
ATOM    285  CD2 LEU A  35     -29.272   0.111  21.311  1.00 98.27           C  
ATOM    286  N   SER A  36     -25.954  -1.626  17.519  1.00 98.18           N  
ATOM    287  CA  SER A  36     -25.067  -1.342  16.396  1.00 98.18           C  
ATOM    288  C   SER A  36     -25.799  -1.478  15.065  1.00 98.18           C  
ATOM    289  CB  SER A  36     -23.856  -2.277  16.419  1.00 98.18           C  
ATOM    290  O   SER A  36     -25.569  -0.695  14.141  1.00 98.18           O  
ATOM    291  OG  SER A  36     -23.070  -2.053  17.576  1.00 98.18           O  
ATOM    292  N   GLU A  37     -26.702  -2.477  14.950  1.00 98.23           N  
ATOM    293  CA  GLU A  37     -27.493  -2.662  13.737  1.00 98.23           C  
ATOM    294  C   GLU A  37     -28.378  -1.449  13.465  1.00 98.23           C  
ATOM    295  CB  GLU A  37     -28.351  -3.926  13.842  1.00 98.23           C  
ATOM    296  O   GLU A  37     -28.496  -1.004  12.321  1.00 98.23           O  
ATOM    297  CG  GLU A  37     -27.550  -5.219  13.795  1.00 98.23           C  
ATOM    298  CD  GLU A  37     -28.417  -6.465  13.865  1.00 98.23           C  
ATOM    299  OE1 GLU A  37     -27.902  -7.578  13.614  1.00 98.23           O  
ATOM    300  OE2 GLU A  37     -29.623  -6.328  14.172  1.00 98.23           O  
ATOM    301  N   ILE A  38     -28.990  -0.920  14.569  1.00 98.38           N  
ATOM    302  CA  ILE A  38     -29.849   0.252  14.445  1.00 98.38           C  
ATOM    303  C   ILE A  38     -29.017   1.458  14.015  1.00 98.38           C  
ATOM    304  CB  ILE A  38     -30.587   0.555  15.768  1.00 98.38           C  
ATOM    305  O   ILE A  38     -29.413   2.205  13.118  1.00 98.38           O  
ATOM    306  CG1 ILE A  38     -31.607  -0.548  16.076  1.00 98.38           C  
ATOM    307  CG2 ILE A  38     -31.266   1.927  15.707  1.00 98.38           C  
ATOM    308  CD1 ILE A  38     -32.250  -0.431  17.451  1.00 98.38           C  
ATOM    309  N   ALA A  39     -27.863   1.640  14.624  1.00 98.48           N  
ATOM    310  CA  ALA A  39     -26.961   2.728  14.254  1.00 98.48           C  
ATOM    311  C   ALA A  39     -26.545   2.621  12.789  1.00 98.48           C  
ATOM    312  CB  ALA A  39     -25.728   2.726  15.155  1.00 98.48           C  
ATOM    313  O   ALA A  39     -26.544   3.618  12.064  1.00 98.48           O  
ATOM    314  N   ALA A  40     -26.181   1.428  12.373  1.00 98.42           N  
ATOM    315  CA  ALA A  40     -25.791   1.195  10.985  1.00 98.42           C  
ATOM    316  C   ALA A  40     -26.936   1.523  10.031  1.00 98.42           C  
ATOM    317  CB  ALA A  40     -25.341  -0.251  10.795  1.00 98.42           C  
ATOM    318  O   ALA A  40     -26.726   2.154   8.993  1.00 98.42           O  
ATOM    319  N   ASP A  41     -28.112   1.102  10.372  1.00 98.31           N  
ATOM    320  CA  ASP A  41     -29.286   1.379   9.550  1.00 98.31           C  
ATOM    321  C   ASP A  41     -29.518   2.883   9.413  1.00 98.31           C  
ATOM    322  CB  ASP A  41     -30.527   0.708  10.143  1.00 98.31           C  
ATOM    323  O   ASP A  41     -29.816   3.373   8.322  1.00 98.31           O  
ATOM    324  CG  ASP A  41     -31.737   0.788   9.229  1.00 98.31           C  
ATOM    325  OD1 ASP A  41     -31.672   0.291   8.084  1.00 98.31           O  
ATOM    326  OD2 ASP A  41     -32.766   1.356   9.658  1.00 98.31           O  
ATOM    327  N   GLU A  42     -29.424   3.576  10.484  1.00 98.41           N  
ATOM    328  CA  GLU A  42     -29.602   5.024  10.441  1.00 98.41           C  
ATOM    329  C   GLU A  42     -28.534   5.686   9.575  1.00 98.41           C  
ATOM    330  CB  GLU A  42     -29.571   5.612  11.854  1.00 98.41           C  
ATOM    331  O   GLU A  42     -28.827   6.617   8.822  1.00 98.41           O  
ATOM    332  CG  GLU A  42     -30.790   5.259  12.694  1.00 98.41           C  
ATOM    333  CD  GLU A  42     -30.818   5.968  14.039  1.00 98.41           C  
ATOM    334  OE1 GLU A  42     -31.812   5.815  14.785  1.00 98.41           O  
ATOM    335  OE2 GLU A  42     -29.839   6.682  14.348  1.00 98.41           O  
ATOM    336  N   LEU A  43     -27.290   5.193   9.763  1.00 98.19           N  
ATOM    337  CA  LEU A  43     -26.220   5.718   8.921  1.00 98.19           C  
ATOM    338  C   LEU A  43     -26.491   5.423   7.450  1.00 98.19           C  
ATOM    339  CB  LEU A  43     -24.872   5.121   9.334  1.00 98.19           C  
ATOM    340  O   LEU A  43     -26.285   6.283   6.591  1.00 98.19           O  
ATOM    341  CG  LEU A  43     -23.658   5.553   8.509  1.00 98.19           C  
ATOM    342  CD1 LEU A  43     -23.551   7.074   8.480  1.00 98.19           C  
ATOM    343  CD2 LEU A  43     -22.382   4.933   9.069  1.00 98.19           C  
ATOM    344  N   GLN A  44     -26.891   4.244   7.134  1.00 97.70           N  
ATOM    345  CA  GLN A  44     -27.233   3.868   5.767  1.00 97.70           C  
ATOM    346  C   GLN A  44     -28.315   4.781   5.199  1.00 97.70           C  
ATOM    347  CB  GLN A  44     -27.693   2.410   5.709  1.00 97.70           C  
ATOM    348  O   GLN A  44     -28.242   5.193   4.039  1.00 97.70           O  
ATOM    349  CG  GLN A  44     -26.587   1.404   5.996  1.00 97.70           C  
ATOM    350  CD  GLN A  44     -27.104  -0.016   6.126  1.00 97.70           C  
ATOM    351  NE2 GLN A  44     -26.216  -0.942   6.472  1.00 97.70           N  
ATOM    352  OE1 GLN A  44     -28.293  -0.280   5.918  1.00 97.70           O  
ATOM    353  N   GLN A  45     -29.295   5.086   5.985  1.00 97.40           N  
ATOM    354  CA  GLN A  45     -30.334   6.014   5.553  1.00 97.40           C  
ATOM    355  C   GLN A  45     -29.753   7.397   5.270  1.00 97.40           C  
ATOM    356  CB  GLN A  45     -31.437   6.115   6.609  1.00 97.40           C  
ATOM    357  O   GLN A  45     -30.131   8.046   4.292  1.00 97.40           O  
ATOM    358  CG  GLN A  45     -32.286   4.857   6.732  1.00 97.40           C  
ATOM    359  CD  GLN A  45     -32.884   4.420   5.408  1.00 97.40           C  
ATOM    360  NE2 GLN A  45     -32.839   3.120   5.136  1.00 97.40           N  
ATOM    361  OE1 GLN A  45     -33.384   5.245   4.636  1.00 97.40           O  
ATOM    362  N   HIS A  46     -28.859   7.793   6.157  1.00 96.80           N  
ATOM    363  CA  HIS A  46     -28.187   9.070   5.941  1.00 96.80           C  
ATOM    364  C   HIS A  46     -27.422   9.074   4.622  1.00 96.80           C  
ATOM    365  CB  HIS A  46     -27.237   9.378   7.100  1.00 96.80           C  
ATOM    366  O   HIS A  46     -27.463  10.058   3.879  1.00 96.80           O  
ATOM    367  CG  HIS A  46     -26.421  10.615   6.894  1.00 96.80           C  
ATOM    368  CD2 HIS A  46     -25.101  10.777   6.643  1.00 96.80           C  
ATOM    369  ND1 HIS A  46     -26.964  11.881   6.940  1.00 96.80           N  
ATOM    370  CE1 HIS A  46     -26.009  12.770   6.725  1.00 96.80           C  
ATOM    371  NE2 HIS A  46     -24.869  12.126   6.542  1.00 96.80           N  
ATOM    372  N   LEU A  47     -26.724   7.977   4.345  1.00 96.50           N  
ATOM    373  CA  LEU A  47     -25.945   7.863   3.117  1.00 96.50           C  
ATOM    374  C   LEU A  47     -26.849   7.939   1.891  1.00 96.50           C  
ATOM    375  CB  LEU A  47     -25.155   6.551   3.103  1.00 96.50           C  
ATOM    376  O   LEU A  47     -26.454   8.483   0.857  1.00 96.50           O  
ATOM    377  CG  LEU A  47     -24.033   6.424   4.135  1.00 96.50           C  
ATOM    378  CD1 LEU A  47     -23.444   5.018   4.106  1.00 96.50           C  
ATOM    379  CD2 LEU A  47     -22.952   7.468   3.880  1.00 96.50           C  
ATOM    380  N   LEU A  48     -28.069   7.500   1.961  1.00 95.33           N  
ATOM    381  CA  LEU A  48     -29.025   7.483   0.859  1.00 95.33           C  
ATOM    382  C   LEU A  48     -29.634   8.865   0.647  1.00 95.33           C  
ATOM    383  CB  LEU A  48     -30.132   6.460   1.125  1.00 95.33           C  
ATOM    384  O   LEU A  48     -29.891   9.267  -0.490  1.00 95.33           O  
ATOM    385  CG  LEU A  48     -29.760   4.990   0.923  1.00 95.33           C  
ATOM    386  CD1 LEU A  48     -30.864   4.085   1.459  1.00 95.33           C  
ATOM    387  CD2 LEU A  48     -29.494   4.703  -0.551  1.00 95.33           C  
ATOM    388  N   THR A  49     -29.748   9.655   1.710  1.00 95.33           N  
ATOM    389  CA  THR A  49     -30.620  10.822   1.629  1.00 95.33           C  
ATOM    390  C   THR A  49     -29.803  12.110   1.651  1.00 95.33           C  
ATOM    391  CB  THR A  49     -31.639  10.838   2.783  1.00 95.33           C  
ATOM    392  O   THR A  49     -30.253  13.146   1.157  1.00 95.33           O  
ATOM    393  CG2 THR A  49     -32.571   9.632   2.712  1.00 95.33           C  
ATOM    394  OG1 THR A  49     -30.938  10.812   4.033  1.00 95.33           O  
ATOM    395  N   GLN A  50     -28.604  11.968   2.261  1.00 94.51           N  
ATOM    396  CA  GLN A  50     -27.818  13.191   2.379  1.00 94.51           C  
ATOM    397  C   GLN A  50     -27.429  13.730   1.005  1.00 94.51           C  
ATOM    398  CB  GLN A  50     -26.564  12.946   3.220  1.00 94.51           C  
ATOM    399  O   GLN A  50     -27.194  12.958   0.073  1.00 94.51           O  
ATOM    400  CG  GLN A  50     -25.540  12.042   2.548  1.00 94.51           C  
ATOM    401  CD  GLN A  50     -24.610  12.799   1.618  1.00 94.51           C  
ATOM    402  NE2 GLN A  50     -24.005  12.086   0.675  1.00 94.51           N  
ATOM    403  OE1 GLN A  50     -24.438  14.016   1.746  1.00 94.51           O  
ATOM    404  N   THR A  51     -27.295  15.144   0.804  1.00 94.09           N  
ATOM    405  CA  THR A  51     -27.017  15.770  -0.484  1.00 94.09           C  
ATOM    406  C   THR A  51     -25.754  16.623  -0.409  1.00 94.09           C  
ATOM    407  CB  THR A  51     -28.200  16.640  -0.949  1.00 94.09           C  
ATOM    408  O   THR A  51     -25.428  17.343  -1.355  1.00 94.09           O  
ATOM    409  CG2 THR A  51     -29.444  15.792  -1.190  1.00 94.09           C  
ATOM    410  OG1 THR A  51     -28.489  17.619   0.056  1.00 94.09           O  
ATOM    411  N   ASP A  52     -25.021  16.536   0.678  1.00 94.77           N  
ATOM    412  CA  ASP A  52     -23.856  17.387   0.898  1.00 94.77           C  
ATOM    413  C   ASP A  52     -22.674  16.931   0.046  1.00 94.77           C  
ATOM    414  CB  ASP A  52     -23.467  17.391   2.378  1.00 94.77           C  
ATOM    415  O   ASP A  52     -21.838  17.746  -0.352  1.00 94.77           O  
ATOM    416  CG  ASP A  52     -24.515  18.041   3.265  1.00 94.77           C  
ATOM    417  OD1 ASP A  52     -25.206  18.976   2.807  1.00 94.77           O  
ATOM    418  OD2 ASP A  52     -24.648  17.616   4.433  1.00 94.77           O  
ATOM    419  N   TRP A  53     -22.538  15.730  -0.241  1.00 94.42           N  
ATOM    420  CA  TRP A  53     -21.458  15.178  -1.052  1.00 94.42           C  
ATOM    421  C   TRP A  53     -21.938  13.967  -1.845  1.00 94.42           C  
ATOM    422  CB  TRP A  53     -20.269  14.787  -0.170  1.00 94.42           C  
ATOM    423  O   TRP A  53     -22.997  13.406  -1.554  1.00 94.42           O  
ATOM    424  CG  TRP A  53     -20.646  13.993   1.044  1.00 94.42           C  
ATOM    425  CD1 TRP A  53     -20.836  14.468   2.312  1.00 94.42           C  
ATOM    426  CD2 TRP A  53     -20.873  12.582   1.106  1.00 94.42           C  
ATOM    427  CE2 TRP A  53     -21.198  12.269   2.444  1.00 94.42           C  
ATOM    428  CE3 TRP A  53     -20.833  11.551   0.158  1.00 94.42           C  
ATOM    429  NE1 TRP A  53     -21.169  13.436   3.159  1.00 94.42           N  
ATOM    430  CH2 TRP A  53     -21.438   9.975   1.910  1.00 94.42           C  
ATOM    431  CZ2 TRP A  53     -21.483  10.965   2.858  1.00 94.42           C  
ATOM    432  CZ3 TRP A  53     -21.117  10.254   0.571  1.00 94.42           C  
ATOM    433  N   TYR A  54     -21.115  13.709  -2.922  1.00 92.04           N  
ATOM    434  CA  TYR A  54     -21.459  12.609  -3.815  1.00 92.04           C  
ATOM    435  C   TYR A  54     -20.327  11.591  -3.888  1.00 92.04           C  
ATOM    436  CB  TYR A  54     -21.779  13.135  -5.218  1.00 92.04           C  
ATOM    437  O   TYR A  54     -19.156  11.962  -3.994  1.00 92.04           O  
ATOM    438  CG  TYR A  54     -21.943  12.047  -6.251  1.00 92.04           C  
ATOM    439  CD1 TYR A  54     -20.914  11.742  -7.139  1.00 92.04           C  
ATOM    440  CD2 TYR A  54     -23.127  11.323  -6.342  1.00 92.04           C  
ATOM    441  CE1 TYR A  54     -21.062  10.741  -8.094  1.00 92.04           C  
ATOM    442  CE2 TYR A  54     -23.286  10.320  -7.293  1.00 92.04           C  
ATOM    443  OH  TYR A  54     -22.400   9.046  -9.107  1.00 92.04           O  
ATOM    444  CZ  TYR A  54     -22.249  10.037  -8.163  1.00 92.04           C  
ATOM    445  N   HIS A  55     -20.663  10.382  -3.737  1.00 93.33           N  
ATOM    446  CA  HIS A  55     -19.787   9.236  -3.951  1.00 93.33           C  
ATOM    447  C   HIS A  55     -20.492   8.145  -4.750  1.00 93.33           C  
ATOM    448  CB  HIS A  55     -19.301   8.676  -2.613  1.00 93.33           C  
ATOM    449  O   HIS A  55     -21.606   7.741  -4.409  1.00 93.33           O  
ATOM    450  CG  HIS A  55     -18.241   7.630  -2.749  1.00 93.33           C  
ATOM    451  CD2 HIS A  55     -18.313   6.279  -2.704  1.00 93.33           C  
ATOM    452  ND1 HIS A  55     -16.914   7.939  -2.958  1.00 93.33           N  
ATOM    453  CE1 HIS A  55     -16.215   6.819  -3.036  1.00 93.33           C  
ATOM    454  NE2 HIS A  55     -17.040   5.797  -2.885  1.00 93.33           N  
ATOM    455  N   PRO A  56     -19.863   7.753  -5.878  1.00 93.35           N  
ATOM    456  CA  PRO A  56     -20.487   6.749  -6.743  1.00 93.35           C  
ATOM    457  C   PRO A  56     -20.416   5.340  -6.160  1.00 93.35           C  
ATOM    458  CB  PRO A  56     -19.676   6.846  -8.038  1.00 93.35           C  
ATOM    459  O   PRO A  56     -19.628   4.514  -6.627  1.00 93.35           O  
ATOM    460  CG  PRO A  56     -18.297   7.218  -7.598  1.00 93.35           C  
ATOM    461  CD  PRO A  56     -18.404   8.110  -6.395  1.00 93.35           C  
ATOM    462  N   PHE A  57     -21.244   4.984  -5.169  1.00 94.72           N  
ATOM    463  CA  PHE A  57     -21.205   3.723  -4.439  1.00 94.72           C  
ATOM    464  C   PHE A  57     -21.593   2.561  -5.346  1.00 94.72           C  
ATOM    465  CB  PHE A  57     -22.136   3.774  -3.224  1.00 94.72           C  
ATOM    466  O   PHE A  57     -21.370   1.398  -5.002  1.00 94.72           O  
ATOM    467  CG  PHE A  57     -21.641   4.665  -2.117  1.00 94.72           C  
ATOM    468  CD1 PHE A  57     -20.531   4.306  -1.361  1.00 94.72           C  
ATOM    469  CD2 PHE A  57     -22.285   5.862  -1.832  1.00 94.72           C  
ATOM    470  CE1 PHE A  57     -20.070   5.128  -0.335  1.00 94.72           C  
ATOM    471  CE2 PHE A  57     -21.830   6.689  -0.808  1.00 94.72           C  
ATOM    472  CZ  PHE A  57     -20.723   6.320  -0.061  1.00 94.72           C  
ATOM    473  N   GLY A  58     -22.113   2.891  -6.490  1.00 91.83           N  
ATOM    474  CA  GLY A  58     -22.515   1.842  -7.413  1.00 91.83           C  
ATOM    475  C   GLY A  58     -23.792   1.137  -6.995  1.00 91.83           C  
ATOM    476  O   GLY A  58     -23.912  -0.081  -7.147  1.00 91.83           O  
ATOM    477  N   LEU A  59     -24.689   1.903  -6.367  1.00 88.96           N  
ATOM    478  CA  LEU A  59     -25.960   1.333  -5.934  1.00 88.96           C  
ATOM    479  C   LEU A  59     -26.924   1.199  -7.108  1.00 88.96           C  
ATOM    480  CB  LEU A  59     -26.589   2.197  -4.838  1.00 88.96           C  
ATOM    481  O   LEU A  59     -27.872   0.413  -7.051  1.00 88.96           O  
ATOM    482  CG  LEU A  59     -25.762   2.387  -3.566  1.00 88.96           C  
ATOM    483  CD1 LEU A  59     -26.523   3.247  -2.562  1.00 88.96           C  
ATOM    484  CD2 LEU A  59     -25.402   1.037  -2.956  1.00 88.96           C  
ATOM    485  N   THR A  60     -26.588   2.039  -8.147  1.00 82.98           N  
ATOM    486  CA  THR A  60     -27.294   1.941  -9.419  1.00 82.98           C  
ATOM    487  C   THR A  60     -26.314   1.713 -10.566  1.00 82.98           C  
ATOM    488  CB  THR A  60     -28.125   3.208  -9.696  1.00 82.98           C  
ATOM    489  O   THR A  60     -25.122   2.000 -10.437  1.00 82.98           O  
ATOM    490  CG2 THR A  60     -29.145   3.450  -8.588  1.00 82.98           C  
ATOM    491  OG1 THR A  60     -27.249   4.339  -9.778  1.00 82.98           O  
ATOM    492  N   GLU A  61     -26.380   0.648 -11.335  1.00 68.44           N  
ATOM    493  CA  GLU A  61     -25.575   0.036 -12.388  1.00 68.44           C  
ATOM    494  C   GLU A  61     -25.203   1.054 -13.462  1.00 68.44           C  
ATOM    495  CB  GLU A  61     -26.320  -1.144 -13.017  1.00 68.44           C  
ATOM    496  O   GLU A  61     -24.377   0.772 -14.332  1.00 68.44           O  
ATOM    497  CG  GLU A  61     -26.368  -2.383 -12.134  1.00 68.44           C  
ATOM    498  CD  GLU A  61     -26.928  -3.605 -12.845  1.00 68.44           C  
ATOM    499  OE1 GLU A  61     -27.011  -4.686 -12.219  1.00 68.44           O  
ATOM    500  OE2 GLU A  61     -27.284  -3.481 -14.038  1.00 68.44           O  
ATOM    501  N   THR A  62     -24.568   2.205 -13.181  1.00 72.74           N  
ATOM    502  CA  THR A  62     -24.344   3.064 -14.338  1.00 72.74           C  
ATOM    503  C   THR A  62     -23.043   3.847 -14.187  1.00 72.74           C  
ATOM    504  CB  THR A  62     -25.515   4.044 -14.540  1.00 72.74           C  
ATOM    505  O   THR A  62     -22.464   4.295 -15.179  1.00 72.74           O  
ATOM    506  CG2 THR A  62     -26.766   3.315 -15.019  1.00 72.74           C  
ATOM    507  OG1 THR A  62     -25.802   4.699 -13.299  1.00 72.74           O  
ATOM    508  N   ASP A  63     -22.284   3.661 -13.201  1.00 79.03           N  
ATOM    509  CA  ASP A  63     -21.074   4.474 -13.119  1.00 79.03           C  
ATOM    510  C   ASP A  63     -19.822   3.600 -13.154  1.00 79.03           C  
ATOM    511  CB  ASP A  63     -21.084   5.327 -11.849  1.00 79.03           C  
ATOM    512  O   ASP A  63     -19.616   2.766 -12.270  1.00 79.03           O  
ATOM    513  CG  ASP A  63     -19.992   6.381 -11.834  1.00 79.03           C  
ATOM    514  OD1 ASP A  63     -18.956   6.196 -12.507  1.00 79.03           O  
ATOM    515  OD2 ASP A  63     -20.168   7.406 -11.139  1.00 79.03           O  
ATOM    516  N   PRO A  64     -19.065   3.682 -14.245  1.00 81.94           N  
ATOM    517  CA  PRO A  64     -17.834   2.895 -14.346  1.00 81.94           C  
ATOM    518  C   PRO A  64     -16.870   3.156 -13.191  1.00 81.94           C  
ATOM    519  CB  PRO A  64     -17.230   3.352 -15.676  1.00 81.94           C  
ATOM    520  O   PRO A  64     -16.036   2.305 -12.873  1.00 81.94           O  
ATOM    521  CG  PRO A  64     -17.929   4.635 -15.991  1.00 81.94           C  
ATOM    522  CD  PRO A  64     -19.215   4.681 -15.218  1.00 81.94           C  
ATOM    523  N   GLN A  65     -17.049   4.322 -12.544  1.00 85.39           N  
ATOM    524  CA  GLN A  65     -16.165   4.680 -11.440  1.00 85.39           C  
ATOM    525  C   GLN A  65     -16.754   4.244 -10.101  1.00 85.39           C  
ATOM    526  CB  GLN A  65     -15.900   6.186 -11.430  1.00 85.39           C  
ATOM    527  O   GLN A  65     -16.260   4.636  -9.042  1.00 85.39           O  
ATOM    528  CG  GLN A  65     -15.107   6.678 -12.633  1.00 85.39           C  
ATOM    529  CD  GLN A  65     -14.670   8.125 -12.497  1.00 85.39           C  
ATOM    530  NE2 GLN A  65     -13.734   8.544 -13.341  1.00 85.39           N  
ATOM    531  OE1 GLN A  65     -15.171   8.860 -11.640  1.00 85.39           O  
ATOM    532  N   ALA A  66     -17.898   3.461 -10.213  1.00 89.42           N  
ATOM    533  CA  ALA A  66     -18.599   3.032  -9.005  1.00 89.42           C  
ATOM    534  C   ALA A  66     -17.725   2.105  -8.164  1.00 89.42           C  
ATOM    535  CB  ALA A  66     -19.909   2.338  -9.369  1.00 89.42           C  
ATOM    536  O   ALA A  66     -17.112   1.173  -8.690  1.00 89.42           O  
ATOM    537  N   HIS A  67     -17.594   2.471  -6.947  1.00 92.36           N  
ATOM    538  CA  HIS A  67     -16.909   1.615  -5.986  1.00 92.36           C  
ATOM    539  C   HIS A  67     -17.445   1.831  -4.575  1.00 92.36           C  
ATOM    540  CB  HIS A  67     -15.401   1.871  -6.019  1.00 92.36           C  
ATOM    541  O   HIS A  67     -17.877   2.934  -4.233  1.00 92.36           O  
ATOM    542  CG  HIS A  67     -15.022   3.269  -5.647  1.00 92.36           C  
ATOM    543  CD2 HIS A  67     -14.503   3.776  -4.504  1.00 92.36           C  
ATOM    544  ND1 HIS A  67     -15.170   4.335  -6.509  1.00 92.36           N  
ATOM    545  CE1 HIS A  67     -14.756   5.439  -5.909  1.00 92.36           C  
ATOM    546  NE2 HIS A  67     -14.347   5.127  -4.692  1.00 92.36           N  
ATOM    547  N   GLY A  68     -17.571   0.677  -3.804  1.00 94.70           N  
ATOM    548  CA  GLY A  68     -18.104   0.707  -2.452  1.00 94.70           C  
ATOM    549  C   GLY A  68     -17.096   1.183  -1.423  1.00 94.70           C  
ATOM    550  O   GLY A  68     -15.980   1.571  -1.774  1.00 94.70           O  
ATOM    551  N   LYS A  69     -17.583   1.268  -0.174  1.00 96.18           N  
ATOM    552  CA  LYS A  69     -16.768   1.753   0.936  1.00 96.18           C  
ATOM    553  C   LYS A  69     -17.132   1.043   2.236  1.00 96.18           C  
ATOM    554  CB  LYS A  69     -16.932   3.265   1.101  1.00 96.18           C  
ATOM    555  O   LYS A  69     -18.283   0.649   2.434  1.00 96.18           O  
ATOM    556  CG  LYS A  69     -15.905   3.901   2.027  1.00 96.18           C  
ATOM    557  CD  LYS A  69     -14.552   4.051   1.342  1.00 96.18           C  
ATOM    558  CE  LYS A  69     -13.549   4.767   2.236  1.00 96.18           C  
ATOM    559  NZ  LYS A  69     -12.260   5.026   1.526  1.00 96.18           N  
ATOM    560  N   MET A  70     -16.049   0.894   3.002  1.00 97.10           N  
ATOM    561  CA  MET A  70     -16.273   0.335   4.333  1.00 97.10           C  
ATOM    562  C   MET A  70     -16.646   1.430   5.327  1.00 97.10           C  
ATOM    563  CB  MET A  70     -15.029  -0.411   4.819  1.00 97.10           C  
ATOM    564  O   MET A  70     -15.956   2.446   5.426  1.00 97.10           O  
ATOM    565  CG  MET A  70     -15.215  -1.104   6.159  1.00 97.10           C  
ATOM    566  SD  MET A  70     -16.274  -2.598   6.038  1.00 97.10           S  
ATOM    567  CE  MET A  70     -15.159  -3.707   5.132  1.00 97.10           C  
ATOM    568  N   PHE A  71     -17.744   1.250   6.062  1.00 98.35           N  
ATOM    569  CA  PHE A  71     -18.194   2.158   7.111  1.00 98.35           C  
ATOM    570  C   PHE A  71     -18.202   1.459   8.465  1.00 98.35           C  
ATOM    571  CB  PHE A  71     -19.592   2.699   6.791  1.00 98.35           C  
ATOM    572  O   PHE A  71     -18.276   0.231   8.535  1.00 98.35           O  
ATOM    573  CG  PHE A  71     -19.614   3.691   5.660  1.00 98.35           C  
ATOM    574  CD1 PHE A  71     -19.546   5.055   5.911  1.00 98.35           C  
ATOM    575  CD2 PHE A  71     -19.704   3.258   4.343  1.00 98.35           C  
ATOM    576  CE1 PHE A  71     -19.567   5.976   4.866  1.00 98.35           C  
ATOM    577  CE2 PHE A  71     -19.725   4.171   3.293  1.00 98.35           C  
ATOM    578  CZ  PHE A  71     -19.658   5.530   3.557  1.00 98.35           C  
ATOM    579  N   GLY A  72     -18.148   2.246   9.464  1.00 98.34           N  
ATOM    580  CA  GLY A  72     -18.234   1.716  10.816  1.00 98.34           C  
ATOM    581  C   GLY A  72     -19.062   2.584  11.745  1.00 98.34           C  
ATOM    582  O   GLY A  72     -19.100   3.807  11.590  1.00 98.34           O  
ATOM    583  N   VAL A  73     -19.693   1.927  12.693  1.00 98.69           N  
ATOM    584  CA  VAL A  73     -20.421   2.623  13.749  1.00 98.69           C  
ATOM    585  C   VAL A  73     -19.968   2.110  15.114  1.00 98.69           C  
ATOM    586  CB  VAL A  73     -21.949   2.447  13.595  1.00 98.69           C  
ATOM    587  O   VAL A  73     -19.623   0.935  15.260  1.00 98.69           O  
ATOM    588  CG1 VAL A  73     -22.440   3.101  12.304  1.00 98.69           C  
ATOM    589  CG2 VAL A  73     -22.321   0.966  13.622  1.00 98.69           C  
ATOM    590  N   LEU A  74     -19.863   3.033  16.048  1.00 98.68           N  
ATOM    591  CA  LEU A  74     -19.520   2.710  17.429  1.00 98.68           C  
ATOM    592  C   LEU A  74     -20.540   3.302  18.396  1.00 98.68           C  
ATOM    593  CB  LEU A  74     -18.119   3.226  17.768  1.00 98.68           C  
ATOM    594  O   LEU A  74     -20.637   4.524  18.531  1.00 98.68           O  
ATOM    595  CG  LEU A  74     -17.619   2.951  19.187  1.00 98.68           C  
ATOM    596  CD1 LEU A  74     -17.446   1.451  19.406  1.00 98.68           C  
ATOM    597  CD2 LEU A  74     -16.311   3.689  19.446  1.00 98.68           C  
ATOM    598  N   VAL A  75     -21.295   2.375  19.001  1.00 98.60           N  
ATOM    599  CA  VAL A  75     -22.206   2.829  20.046  1.00 98.60           C  
ATOM    600  C   VAL A  75     -21.408   3.261  21.275  1.00 98.60           C  
ATOM    601  CB  VAL A  75     -23.223   1.731  20.429  1.00 98.60           C  
ATOM    602  O   VAL A  75     -20.537   2.526  21.747  1.00 98.60           O  
ATOM    603  CG1 VAL A  75     -24.181   2.234  21.508  1.00 98.60           C  
ATOM    604  CG2 VAL A  75     -23.997   1.268  19.197  1.00 98.60           C  
ATOM    605  N   VAL A  76     -21.741   4.465  21.762  1.00 98.21           N  
ATOM    606  CA  VAL A  76     -20.971   5.017  22.872  1.00 98.21           C  
ATOM    607  C   VAL A  76     -21.918   5.604  23.916  1.00 98.21           C  
ATOM    608  CB  VAL A  76     -19.974   6.094  22.391  1.00 98.21           C  
ATOM    609  O   VAL A  76     -23.080   5.891  23.618  1.00 98.21           O  
ATOM    610  CG1 VAL A  76     -18.894   5.474  21.506  1.00 98.21           C  
ATOM    611  CG2 VAL A  76     -20.709   7.205  21.643  1.00 98.21           C  
ATOM    612  N   GLN A  77     -21.433   5.670  25.070  1.00 97.30           N  
ATOM    613  CA  GLN A  77     -22.165   6.290  26.170  1.00 97.30           C  
ATOM    614  C   GLN A  77     -21.412   7.498  26.720  1.00 97.30           C  
ATOM    615  CB  GLN A  77     -22.418   5.276  27.286  1.00 97.30           C  
ATOM    616  O   GLN A  77     -20.218   7.409  27.017  1.00 97.30           O  
ATOM    617  CG  GLN A  77     -23.325   5.795  28.394  1.00 97.30           C  
ATOM    618  CD  GLN A  77     -23.626   4.744  29.447  1.00 97.30           C  
ATOM    619  NE2 GLN A  77     -24.890   4.648  29.845  1.00 97.30           N  
ATOM    620  OE1 GLN A  77     -22.729   4.024  29.898  1.00 97.30           O  
ATOM    621  N   HIS A  78     -22.110   8.585  26.745  1.00 96.29           N  
ATOM    622  CA  HIS A  78     -21.568   9.815  27.313  1.00 96.29           C  
ATOM    623  C   HIS A  78     -21.571   9.767  28.837  1.00 96.29           C  
ATOM    624  CB  HIS A  78     -22.364  11.027  26.824  1.00 96.29           C  
ATOM    625  O   HIS A  78     -22.341   9.012  29.437  1.00 96.29           O  
ATOM    626  CG  HIS A  78     -21.767  12.338  27.224  1.00 96.29           C  
ATOM    627  CD2 HIS A  78     -20.732  13.039  26.704  1.00 96.29           C  
ATOM    628  ND1 HIS A  78     -22.239  13.077  28.287  1.00 96.29           N  
ATOM    629  CE1 HIS A  78     -21.519  14.181  28.402  1.00 96.29           C  
ATOM    630  NE2 HIS A  78     -20.598  14.182  27.454  1.00 96.29           N  
ATOM    631  N   ARG A  79     -20.836  10.671  29.560  1.00 93.19           N  
ATOM    632  CA  ARG A  79     -20.725  10.715  31.015  1.00 93.19           C  
ATOM    633  C   ARG A  79     -22.081  10.982  31.660  1.00 93.19           C  
ATOM    634  CB  ARG A  79     -19.720  11.786  31.446  1.00 93.19           C  
ATOM    635  O   ARG A  79     -22.323  10.577  32.799  1.00 93.19           O  
ATOM    636  CG  ARG A  79     -18.283  11.474  31.058  1.00 93.19           C  
ATOM    637  CD  ARG A  79     -17.321  12.546  31.550  1.00 93.19           C  
ATOM    638  NE  ARG A  79     -15.952  12.281  31.117  1.00 93.19           N  
ATOM    639  NH1 ARG A  79     -14.998  13.924  32.432  1.00 93.19           N  
ATOM    640  NH2 ARG A  79     -13.680  12.619  31.085  1.00 93.19           N  
ATOM    641  CZ  ARG A  79     -14.880  12.942  31.546  1.00 93.19           C  
ATOM    642  N   SER A  80     -22.891  11.607  30.875  1.00 93.70           N  
ATOM    643  CA  SER A  80     -24.229  11.908  31.374  1.00 93.70           C  
ATOM    644  C   SER A  80     -25.119  10.669  31.350  1.00 93.70           C  
ATOM    645  CB  SER A  80     -24.871  13.023  30.549  1.00 93.70           C  
ATOM    646  O   SER A  80     -26.219  10.679  31.906  1.00 93.70           O  
ATOM    647  OG  SER A  80     -25.179  12.569  29.242  1.00 93.70           O  
ATOM    648  N   GLY A  81     -24.652   9.612  30.749  1.00 93.81           N  
ATOM    649  CA  GLY A  81     -25.425   8.385  30.647  1.00 93.81           C  
ATOM    650  C   GLY A  81     -26.178   8.261  29.336  1.00 93.81           C  
ATOM    651  O   GLY A  81     -26.780   7.223  29.055  1.00 93.81           O  
ATOM    652  N   THR A  82     -26.099   9.318  28.536  1.00 95.14           N  
ATOM    653  CA  THR A  82     -26.795   9.351  27.254  1.00 95.14           C  
ATOM    654  C   THR A  82     -26.118   8.425  26.247  1.00 95.14           C  
ATOM    655  CB  THR A  82     -26.851  10.780  26.685  1.00 95.14           C  
ATOM    656  O   THR A  82     -24.904   8.499  26.047  1.00 95.14           O  
ATOM    657  CG2 THR A  82     -27.657  10.826  25.391  1.00 95.14           C  
ATOM    658  OG1 THR A  82     -27.463  11.648  27.647  1.00 95.14           O  
ATOM    659  N   LEU A  83     -26.936   7.584  25.620  1.00 97.34           N  
ATOM    660  CA  LEU A  83     -26.462   6.679  24.579  1.00 97.34           C  
ATOM    661  C   LEU A  83     -26.543   7.339  23.206  1.00 97.34           C  
ATOM    662  CB  LEU A  83     -27.276   5.382  24.583  1.00 97.34           C  
ATOM    663  O   LEU A  83     -27.512   8.040  22.906  1.00 97.34           O  
ATOM    664  CG  LEU A  83     -26.965   4.390  25.705  1.00 97.34           C  
ATOM    665  CD1 LEU A  83     -27.949   3.225  25.670  1.00 97.34           C  
ATOM    666  CD2 LEU A  83     -25.530   3.888  25.593  1.00 97.34           C  
ATOM    667  N   GLY A  84     -25.560   7.137  22.417  1.00 97.91           N  
ATOM    668  CA  GLY A  84     -25.458   7.563  21.031  1.00 97.91           C  
ATOM    669  C   GLY A  84     -24.446   6.763  20.233  1.00 97.91           C  
ATOM    670  O   GLY A  84     -24.039   5.676  20.649  1.00 97.91           O  
ATOM    671  N   TYR A  85     -24.146   7.242  19.026  1.00 98.58           N  
ATOM    672  CA  TYR A  85     -23.151   6.494  18.266  1.00 98.58           C  
ATOM    673  C   TYR A  85     -22.292   7.429  17.423  1.00 98.58           C  
ATOM    674  CB  TYR A  85     -23.829   5.456  17.367  1.00 98.58           C  
ATOM    675  O   TYR A  85     -22.668   8.578  17.180  1.00 98.58           O  
ATOM    676  CG  TYR A  85     -24.679   6.060  16.276  1.00 98.58           C  
ATOM    677  CD1 TYR A  85     -26.013   6.391  16.508  1.00 98.58           C  
ATOM    678  CD2 TYR A  85     -24.152   6.301  15.012  1.00 98.58           C  
ATOM    679  CE1 TYR A  85     -26.801   6.947  15.505  1.00 98.58           C  
ATOM    680  CE2 TYR A  85     -24.931   6.856  14.002  1.00 98.58           C  
ATOM    681  OH  TYR A  85     -27.027   7.725  13.261  1.00 98.58           O  
ATOM    682  CZ  TYR A  85     -26.251   7.175  14.258  1.00 98.58           C  
ATOM    683  N   LEU A  86     -21.115   6.956  17.079  1.00 98.76           N  
ATOM    684  CA  LEU A  86     -20.172   7.591  16.165  1.00 98.76           C  
ATOM    685  C   LEU A  86     -20.146   6.870  14.822  1.00 98.76           C  
ATOM    686  CB  LEU A  86     -18.767   7.611  16.774  1.00 98.76           C  
ATOM    687  O   LEU A  86     -20.446   5.676  14.748  1.00 98.76           O  
ATOM    688  CG  LEU A  86     -18.644   8.215  18.174  1.00 98.76           C  
ATOM    689  CD1 LEU A  86     -17.237   8.000  18.721  1.00 98.76           C  
ATOM    690  CD2 LEU A  86     -18.992   9.700  18.149  1.00 98.76           C  
ATOM    691  N   ALA A  87     -19.821   7.601  13.810  1.00 98.61           N  
ATOM    692  CA  ALA A  87     -19.709   7.014  12.477  1.00 98.61           C  
ATOM    693  C   ALA A  87     -18.369   7.364  11.835  1.00 98.61           C  
ATOM    694  CB  ALA A  87     -20.859   7.483  11.590  1.00 98.61           C  
ATOM    695  O   ALA A  87     -17.855   8.470  12.022  1.00 98.61           O  
ATOM    696  N   ALA A  88     -17.819   6.375  11.096  1.00 98.36           N  
ATOM    697  CA  ALA A  88     -16.558   6.579  10.388  1.00 98.36           C  
ATOM    698  C   ALA A  88     -16.534   5.804   9.074  1.00 98.36           C  
ATOM    699  CB  ALA A  88     -15.381   6.165  11.268  1.00 98.36           C  
ATOM    700  O   ALA A  88     -17.397   4.957   8.830  1.00 98.36           O  
ATOM    701  N   PHE A  89     -15.630   6.133   8.201  1.00 97.67           N  
ATOM    702  CA  PHE A  89     -15.378   5.405   6.963  1.00 97.67           C  
ATOM    703  C   PHE A  89     -13.887   5.148   6.781  1.00 97.67           C  
ATOM    704  CB  PHE A  89     -15.928   6.180   5.761  1.00 97.67           C  
ATOM    705  O   PHE A  89     -13.055   5.846   7.365  1.00 97.67           O  
ATOM    706  CG  PHE A  89     -15.374   7.573   5.631  1.00 97.67           C  
ATOM    707  CD1 PHE A  89     -16.042   8.656   6.189  1.00 97.67           C  
ATOM    708  CD2 PHE A  89     -14.185   7.799   4.951  1.00 97.67           C  
ATOM    709  CE1 PHE A  89     -15.531   9.947   6.071  1.00 97.67           C  
ATOM    710  CE2 PHE A  89     -13.668   9.086   4.828  1.00 97.67           C  
ATOM    711  CZ  PHE A  89     -14.344  10.158   5.388  1.00 97.67           C  
ATOM    712  N   SER A  90     -13.589   4.066   6.018  1.00 95.47           N  
ATOM    713  CA  SER A  90     -12.199   3.705   5.757  1.00 95.47           C  
ATOM    714  C   SER A  90     -11.609   4.554   4.636  1.00 95.47           C  
ATOM    715  CB  SER A  90     -12.088   2.223   5.399  1.00 95.47           C  
ATOM    716  O   SER A  90     -12.285   4.839   3.645  1.00 95.47           O  
ATOM    717  OG  SER A  90     -12.537   1.411   6.470  1.00 95.47           O  
ATOM    718  N   GLY A  91     -10.366   5.053   4.759  1.00 93.75           N  
ATOM    719  CA  GLY A  91      -9.698   5.852   3.744  1.00 93.75           C  
ATOM    720  C   GLY A  91     -10.361   7.196   3.511  1.00 93.75           C  
ATOM    721  O   GLY A  91     -10.635   7.932   4.462  1.00 93.75           O  
ATOM    722  N   GLN A  92     -10.578   7.516   2.205  1.00 92.65           N  
ATOM    723  CA  GLN A  92     -11.220   8.766   1.811  1.00 92.65           C  
ATOM    724  C   GLN A  92     -12.599   8.510   1.210  1.00 92.65           C  
ATOM    725  CB  GLN A  92     -10.346   9.529   0.815  1.00 92.65           C  
ATOM    726  O   GLN A  92     -12.845   7.446   0.638  1.00 92.65           O  
ATOM    727  CG  GLN A  92      -9.023  10.007   1.397  1.00 92.65           C  
ATOM    728  CD  GLN A  92      -8.161  10.731   0.380  1.00 92.65           C  
ATOM    729  NE2 GLN A  92      -7.302  11.625   0.860  1.00 92.65           N  
ATOM    730  OE1 GLN A  92      -8.266  10.490  -0.826  1.00 92.65           O  
ATOM    731  N   LEU A  93     -13.450   9.472   1.464  1.00 93.92           N  
ATOM    732  CA  LEU A  93     -14.785   9.464   0.876  1.00 93.92           C  
ATOM    733  C   LEU A  93     -15.062  10.769   0.136  1.00 93.92           C  
ATOM    734  CB  LEU A  93     -15.846   9.242   1.957  1.00 93.92           C  
ATOM    735  O   LEU A  93     -14.903  11.853   0.701  1.00 93.92           O  
ATOM    736  CG  LEU A  93     -17.273   8.993   1.467  1.00 93.92           C  
ATOM    737  CD1 LEU A  93     -17.361   7.647   0.755  1.00 93.92           C  
ATOM    738  CD2 LEU A  93     -18.257   9.054   2.630  1.00 93.92           C  
ATOM    739  N   ALA A  94     -15.427  10.628  -1.189  1.00 92.28           N  
ATOM    740  CA  ALA A  94     -15.697  11.804  -2.011  1.00 92.28           C  
ATOM    741  C   ALA A  94     -14.491  12.739  -2.043  1.00 92.28           C  
ATOM    742  CB  ALA A  94     -16.927  12.545  -1.493  1.00 92.28           C  
ATOM    743  O   ALA A  94     -14.638  13.957  -1.915  1.00 92.28           O  
ATOM    744  N   GLU A  95     -13.277  12.128  -1.995  1.00 90.55           N  
ATOM    745  CA  GLU A  95     -11.990  12.808  -2.105  1.00 90.55           C  
ATOM    746  C   GLU A  95     -11.728  13.692  -0.889  1.00 90.55           C  
ATOM    747  CB  GLU A  95     -11.930  13.644  -3.386  1.00 90.55           C  
ATOM    748  O   GLU A  95     -11.006  14.687  -0.983  1.00 90.55           O  
ATOM    749  CG  GLU A  95     -12.039  12.822  -4.662  1.00 90.55           C  
ATOM    750  CD  GLU A  95     -11.943  13.662  -5.926  1.00 90.55           C  
ATOM    751  OE1 GLU A  95     -12.097  13.105  -7.037  1.00 90.55           O  
ATOM    752  OE2 GLU A  95     -11.711  14.885  -5.804  1.00 90.55           O  
ATOM    753  N   GLN A  96     -12.524  13.382   0.112  1.00 92.24           N  
ATOM    754  CA  GLN A  96     -12.339  14.137   1.346  1.00 92.24           C  
ATOM    755  C   GLN A  96     -12.035  13.209   2.519  1.00 92.24           C  
ATOM    756  CB  GLN A  96     -13.579  14.979   1.652  1.00 92.24           C  
ATOM    757  O   GLN A  96     -12.501  12.067   2.551  1.00 92.24           O  
ATOM    758  CG  GLN A  96     -13.892  16.021   0.586  1.00 92.24           C  
ATOM    759  CD  GLN A  96     -15.146  16.818   0.894  1.00 92.24           C  
ATOM    760  NE2 GLN A  96     -16.202  16.584   0.122  1.00 92.24           N  
ATOM    761  OE1 GLN A  96     -15.166  17.635   1.820  1.00 92.24           O  
ATOM    762  N   ASN A  97     -11.298  13.702   3.510  1.00 91.36           N  
ATOM    763  CA  ASN A  97     -10.972  12.932   4.706  1.00 91.36           C  
ATOM    764  C   ASN A  97     -11.854  13.330   5.886  1.00 91.36           C  
ATOM    765  CB  ASN A  97      -9.494  13.099   5.066  1.00 91.36           C  
ATOM    766  O   ASN A  97     -11.930  12.606   6.881  1.00 91.36           O  
ATOM    767  CG  ASN A  97      -8.573  12.376   4.104  1.00 91.36           C  
ATOM    768  ND2 ASN A  97      -7.431  12.984   3.806  1.00 91.36           N  
ATOM    769  OD1 ASN A  97      -8.885  11.280   3.632  1.00 91.36           O  
ATOM    770  N   ARG A  98     -12.471  14.552   5.672  1.00 93.20           N  
ATOM    771  CA  ARG A  98     -13.350  15.068   6.717  1.00 93.20           C  
ATOM    772  C   ARG A  98     -14.739  15.370   6.164  1.00 93.20           C  
ATOM    773  CB  ARG A  98     -12.752  16.327   7.348  1.00 93.20           C  
ATOM    774  O   ARG A  98     -14.884  16.171   5.238  1.00 93.20           O  
ATOM    775  CG  ARG A  98     -11.448  16.084   8.091  1.00 93.20           C  
ATOM    776  CD  ARG A  98     -10.934  17.352   8.760  1.00 93.20           C  
ATOM    777  NE  ARG A  98      -9.660  17.126   9.436  1.00 93.20           N  
ATOM    778  NH1 ARG A  98     -10.564  17.056  11.561  1.00 93.20           N  
ATOM    779  NH2 ARG A  98      -8.307  16.790  11.261  1.00 93.20           N  
ATOM    780  CZ  ARG A  98      -9.513  16.991  10.751  1.00 93.20           C  
ATOM    781  N   LEU A  99     -15.660  14.711   6.724  1.00 94.76           N  
ATOM    782  CA  LEU A  99     -17.053  14.949   6.361  1.00 94.76           C  
ATOM    783  C   LEU A  99     -17.913  15.145   7.604  1.00 94.76           C  
ATOM    784  CB  LEU A  99     -17.596  13.785   5.528  1.00 94.76           C  
ATOM    785  O   LEU A  99     -17.697  14.487   8.624  1.00 94.76           O  
ATOM    786  CG  LEU A  99     -17.040  13.649   4.109  1.00 94.76           C  
ATOM    787  CD1 LEU A  99     -17.461  12.315   3.501  1.00 94.76           C  
ATOM    788  CD2 LEU A  99     -17.506  14.810   3.238  1.00 94.76           C  
ATOM    789  N   PRO A 100     -18.840  16.115   7.539  1.00 92.79           N  
ATOM    790  CA  PRO A 100     -19.714  16.334   8.694  1.00 92.79           C  
ATOM    791  C   PRO A 100     -20.460  15.071   9.116  1.00 92.79           C  
ATOM    792  CB  PRO A 100     -20.689  17.406   8.200  1.00 92.79           C  
ATOM    793  O   PRO A 100     -20.982  14.345   8.267  1.00 92.79           O  
ATOM    794  CG  PRO A 100     -19.986  18.065   7.057  1.00 92.79           C  
ATOM    795  CD  PRO A 100     -19.089  17.054   6.402  1.00 92.79           C  
ATOM    796  N   GLY A 101     -20.472  14.819  10.400  1.00 93.95           N  
ATOM    797  CA  GLY A 101     -21.182  13.663  10.925  1.00 93.95           C  
ATOM    798  C   GLY A 101     -20.294  12.446  11.097  1.00 93.95           C  
ATOM    799  O   GLY A 101     -20.694  11.463  11.726  1.00 93.95           O  
ATOM    800  N   PHE A 102     -19.095  12.492  10.516  1.00 97.57           N  
ATOM    801  CA  PHE A 102     -18.131  11.405  10.642  1.00 97.57           C  
ATOM    802  C   PHE A 102     -16.955  11.823  11.516  1.00 97.57           C  
ATOM    803  CB  PHE A 102     -17.630  10.967   9.262  1.00 97.57           C  
ATOM    804  O   PHE A 102     -16.572  12.995  11.532  1.00 97.57           O  
ATOM    805  CG  PHE A 102     -18.693  10.340   8.401  1.00 97.57           C  
ATOM    806  CD1 PHE A 102     -18.973   8.982   8.497  1.00 97.57           C  
ATOM    807  CD2 PHE A 102     -19.412  11.108   7.495  1.00 97.57           C  
ATOM    808  CE1 PHE A 102     -19.957   8.399   7.702  1.00 97.57           C  
ATOM    809  CE2 PHE A 102     -20.396  10.533   6.697  1.00 97.57           C  
ATOM    810  CZ  PHE A 102     -20.666   9.178   6.801  1.00 97.57           C  
ATOM    811  N   VAL A 103     -16.383  10.847  12.211  1.00 97.54           N  
ATOM    812  CA  VAL A 103     -15.212  11.150  13.027  1.00 97.54           C  
ATOM    813  C   VAL A 103     -14.037  11.523  12.126  1.00 97.54           C  
ATOM    814  CB  VAL A 103     -14.831   9.960  13.935  1.00 97.54           C  
ATOM    815  O   VAL A 103     -13.926  11.028  11.002  1.00 97.54           O  
ATOM    816  CG1 VAL A 103     -15.980   9.610  14.878  1.00 97.54           C  
ATOM    817  CG2 VAL A 103     -14.440   8.748  13.091  1.00 97.54           C  
ATOM    818  N   PRO A 104     -13.191  12.425  12.585  1.00 95.95           N  
ATOM    819  CA  PRO A 104     -12.024  12.820  11.792  1.00 95.95           C  
ATOM    820  C   PRO A 104     -10.965  11.724  11.714  1.00 95.95           C  
ATOM    821  CB  PRO A 104     -11.489  14.045  12.538  1.00 95.95           C  
ATOM    822  O   PRO A 104     -11.004  10.766  12.492  1.00 95.95           O  
ATOM    823  CG  PRO A 104     -11.908  13.840  13.958  1.00 95.95           C  
ATOM    824  CD  PRO A 104     -13.226  13.119  13.968  1.00 95.95           C  
ATOM    825  N   PRO A 105     -10.085  11.814  10.677  1.00 95.11           N  
ATOM    826  CA  PRO A 105      -8.976  10.858  10.630  1.00 95.11           C  
ATOM    827  C   PRO A 105      -8.052  10.966  11.841  1.00 95.11           C  
ATOM    828  CB  PRO A 105      -8.238  11.239   9.344  1.00 95.11           C  
ATOM    829  O   PRO A 105      -7.968  12.028  12.464  1.00 95.11           O  
ATOM    830  CG  PRO A 105      -8.535  12.690   9.147  1.00 95.11           C  
ATOM    831  CD  PRO A 105      -9.926  12.963   9.644  1.00 95.11           C  
ATOM    832  N   VAL A 106      -7.422   9.871  12.203  1.00 94.83           N  
ATOM    833  CA  VAL A 106      -6.455   9.893  13.295  1.00 94.83           C  
ATOM    834  C   VAL A 106      -5.340  10.886  12.978  1.00 94.83           C  
ATOM    835  CB  VAL A 106      -5.862   8.490  13.557  1.00 94.83           C  
ATOM    836  O   VAL A 106      -4.889  11.625  13.857  1.00 94.83           O  
ATOM    837  CG1 VAL A 106      -4.748   8.561  14.600  1.00 94.83           C  
ATOM    838  CG2 VAL A 106      -6.956   7.523  14.003  1.00 94.83           C  
ATOM    839  N   PHE A 107      -4.960  10.867  11.794  1.00 92.47           N  
ATOM    840  CA  PHE A 107      -3.973  11.786  11.240  1.00 92.47           C  
ATOM    841  C   PHE A 107      -4.362  12.212   9.829  1.00 92.47           C  
ATOM    842  CB  PHE A 107      -2.583  11.141  11.229  1.00 92.47           C  
ATOM    843  O   PHE A 107      -4.683  11.370   8.987  1.00 92.47           O  
ATOM    844  CG  PHE A 107      -1.519  12.003  10.606  1.00 92.47           C  
ATOM    845  CD1 PHE A 107      -0.973  11.673   9.371  1.00 92.47           C  
ATOM    846  CD2 PHE A 107      -1.064  13.144  11.254  1.00 92.47           C  
ATOM    847  CE1 PHE A 107       0.013  12.469   8.792  1.00 92.47           C  
ATOM    848  CE2 PHE A 107      -0.080  13.944  10.681  1.00 92.47           C  
ATOM    849  CZ  PHE A 107       0.458  13.604   9.451  1.00 92.47           C  
ATOM    850  N   ASP A 108      -4.373  13.556   9.612  1.00 89.36           N  
ATOM    851  CA  ASP A 108      -4.704  14.113   8.303  1.00 89.36           C  
ATOM    852  C   ASP A 108      -3.440  14.457   7.518  1.00 89.36           C  
ATOM    853  CB  ASP A 108      -5.583  15.356   8.455  1.00 89.36           C  
ATOM    854  O   ASP A 108      -2.833  15.508   7.736  1.00 89.36           O  
ATOM    855  CG  ASP A 108      -6.140  15.853   7.133  1.00 89.36           C  
ATOM    856  OD1 ASP A 108      -5.794  15.287   6.074  1.00 89.36           O  
ATOM    857  OD2 ASP A 108      -6.931  16.822   7.151  1.00 89.36           O  
ATOM    858  N   ARG A 109      -3.092  13.565   6.614  1.00 82.73           N  
ATOM    859  CA  ARG A 109      -1.844  13.729   5.874  1.00 82.73           C  
ATOM    860  C   ARG A 109      -1.951  14.869   4.867  1.00 82.73           C  
ATOM    861  CB  ARG A 109      -1.469  12.430   5.158  1.00 82.73           C  
ATOM    862  O   ARG A 109      -0.937  15.351   4.358  1.00 82.73           O  
ATOM    863  CG  ARG A 109      -2.449  12.021   4.070  1.00 82.73           C  
ATOM    864  CD  ARG A 109      -2.023  10.731   3.383  1.00 82.73           C  
ATOM    865  NE  ARG A 109      -2.982  10.323   2.360  1.00 82.73           N  
ATOM    866  NH1 ARG A 109      -1.940   8.316   1.889  1.00 82.73           N  
ATOM    867  NH2 ARG A 109      -3.845   8.914   0.765  1.00 82.73           N  
ATOM    868  CZ  ARG A 109      -2.920   9.185   1.674  1.00 82.73           C  
ATOM    869  N   PHE A 110      -3.155  15.372   4.588  1.00 80.72           N  
ATOM    870  CA  PHE A 110      -3.337  16.420   3.591  1.00 80.72           C  
ATOM    871  C   PHE A 110      -3.455  17.786   4.256  1.00 80.72           C  
ATOM    872  CB  PHE A 110      -4.579  16.143   2.737  1.00 80.72           C  
ATOM    873  O   PHE A 110      -3.601  18.804   3.575  1.00 80.72           O  
ATOM    874  CG  PHE A 110      -4.500  14.863   1.949  1.00 80.72           C  
ATOM    875  CD1 PHE A 110      -3.644  14.753   0.860  1.00 80.72           C  
ATOM    876  CD2 PHE A 110      -5.283  13.770   2.297  1.00 80.72           C  
ATOM    877  CE1 PHE A 110      -3.569  13.570   0.128  1.00 80.72           C  
ATOM    878  CE2 PHE A 110      -5.214  12.585   1.570  1.00 80.72           C  
ATOM    879  CZ  PHE A 110      -4.357  12.487   0.486  1.00 80.72           C  
ATOM    880  N   ALA A 111      -3.483  17.747   5.582  1.00 81.98           N  
ATOM    881  CA  ALA A 111      -3.638  19.014   6.292  1.00 81.98           C  
ATOM    882  C   ALA A 111      -2.423  19.913   6.081  1.00 81.98           C  
ATOM    883  CB  ALA A 111      -3.860  18.765   7.782  1.00 81.98           C  
ATOM    884  O   ALA A 111      -2.562  21.130   5.934  1.00 81.98           O  
ATOM    885  N   ASP A 112      -1.283  19.286   6.020  1.00 80.51           N  
ATOM    886  CA  ASP A 112      -0.039  20.003   5.758  1.00 80.51           C  
ATOM    887  C   ASP A 112       0.662  19.451   4.519  1.00 80.51           C  
ATOM    888  CB  ASP A 112       0.893  19.922   6.969  1.00 80.51           C  
ATOM    889  O   ASP A 112       1.392  18.461   4.601  1.00 80.51           O  
ATOM    890  CG  ASP A 112       2.111  20.819   6.841  1.00 80.51           C  
ATOM    891  OD1 ASP A 112       2.332  21.397   5.755  1.00 80.51           O  
ATOM    892  OD2 ASP A 112       2.859  20.947   7.835  1.00 80.51           O  
ATOM    893  N   ALA A 113       0.320  20.083   3.414  1.00 74.47           N  
ATOM    894  CA  ALA A 113       0.821  19.603   2.128  1.00 74.47           C  
ATOM    895  C   ALA A 113       2.347  19.594   2.103  1.00 74.47           C  
ATOM    896  CB  ALA A 113       0.278  20.464   0.991  1.00 74.47           C  
ATOM    897  O   ALA A 113       2.957  18.792   1.393  1.00 74.47           O  
ATOM    898  N   SER A 114       2.896  20.377   2.944  1.00 80.78           N  
ATOM    899  CA  SER A 114       4.346  20.534   2.897  1.00 80.78           C  
ATOM    900  C   SER A 114       5.049  19.399   3.633  1.00 80.78           C  
ATOM    901  CB  SER A 114       4.760  21.877   3.500  1.00 80.78           C  
ATOM    902  O   SER A 114       6.204  19.083   3.341  1.00 80.78           O  
ATOM    903  OG  SER A 114       4.398  21.947   4.868  1.00 80.78           O  
ATOM    904  N   PHE A 115       4.302  18.721   4.509  1.00 81.57           N  
ATOM    905  CA  PHE A 115       4.906  17.746   5.409  1.00 81.57           C  
ATOM    906  C   PHE A 115       5.494  16.578   4.626  1.00 81.57           C  
ATOM    907  CB  PHE A 115       3.874  17.234   6.419  1.00 81.57           C  
ATOM    908  O   PHE A 115       6.615  16.144   4.897  1.00 81.57           O  
ATOM    909  CG  PHE A 115       4.466  16.396   7.520  1.00 81.57           C  
ATOM    910  CD1 PHE A 115       4.405  15.009   7.466  1.00 81.57           C  
ATOM    911  CD2 PHE A 115       5.084  16.996   8.609  1.00 81.57           C  
ATOM    912  CE1 PHE A 115       4.952  14.230   8.483  1.00 81.57           C  
ATOM    913  CE2 PHE A 115       5.633  16.224   9.630  1.00 81.57           C  
ATOM    914  CZ  PHE A 115       5.565  14.842   9.565  1.00 81.57           C  
ATOM    915  N   PHE A 116       4.863  16.143   3.525  1.00 84.88           N  
ATOM    916  CA  PHE A 116       5.335  14.961   2.813  1.00 84.88           C  
ATOM    917  C   PHE A 116       5.687  15.303   1.370  1.00 84.88           C  
ATOM    918  CB  PHE A 116       4.276  13.854   2.846  1.00 84.88           C  
ATOM    919  O   PHE A 116       6.093  14.430   0.601  1.00 84.88           O  
ATOM    920  CG  PHE A 116       4.014  13.306   4.223  1.00 84.88           C  
ATOM    921  CD1 PHE A 116       4.937  12.471   4.841  1.00 84.88           C  
ATOM    922  CD2 PHE A 116       2.844  13.626   4.899  1.00 84.88           C  
ATOM    923  CE1 PHE A 116       4.697  11.962   6.115  1.00 84.88           C  
ATOM    924  CE2 PHE A 116       2.598  13.121   6.173  1.00 84.88           C  
ATOM    925  CZ  PHE A 116       3.525  12.289   6.778  1.00 84.88           C  
ATOM    926  N   ARG A 117       5.480  16.586   0.973  1.00 86.90           N  
ATOM    927  CA  ARG A 117       5.638  17.016  -0.412  1.00 86.90           C  
ATOM    928  C   ARG A 117       7.099  16.948  -0.843  1.00 86.90           C  
ATOM    929  CB  ARG A 117       5.103  18.438  -0.598  1.00 86.90           C  
ATOM    930  O   ARG A 117       7.411  16.442  -1.923  1.00 86.90           O  
ATOM    931  CG  ARG A 117       5.076  18.901  -2.046  1.00 86.90           C  
ATOM    932  CD  ARG A 117       4.393  20.253  -2.193  1.00 86.90           C  
ATOM    933  NE  ARG A 117       4.452  20.740  -3.568  1.00 86.90           N  
ATOM    934  NH1 ARG A 117       3.541  22.810  -3.093  1.00 86.90           N  
ATOM    935  NH2 ARG A 117       4.145  22.284  -5.241  1.00 86.90           N  
ATOM    936  CZ  ARG A 117       4.046  21.944  -3.964  1.00 86.90           C  
ATOM    937  N   VAL A 118       7.941  17.410   0.045  1.00 88.17           N  
ATOM    938  CA  VAL A 118       9.355  17.483  -0.312  1.00 88.17           C  
ATOM    939  C   VAL A 118       9.897  16.078  -0.565  1.00 88.17           C  
ATOM    940  CB  VAL A 118      10.182  18.183   0.789  1.00 88.17           C  
ATOM    941  O   VAL A 118      10.532  15.826  -1.592  1.00 88.17           O  
ATOM    942  CG1 VAL A 118      11.677  18.069   0.495  1.00 88.17           C  
ATOM    943  CG2 VAL A 118       9.770  19.649   0.915  1.00 88.17           C  
ATOM    944  N   ASP A 119       9.606  15.207   0.332  1.00 90.44           N  
ATOM    945  CA  ASP A 119      10.081  13.832   0.208  1.00 90.44           C  
ATOM    946  C   ASP A 119       9.467  13.146  -1.010  1.00 90.44           C  
ATOM    947  CB  ASP A 119       9.762  13.037   1.476  1.00 90.44           C  
ATOM    948  O   ASP A 119      10.159  12.439  -1.745  1.00 90.44           O  
ATOM    949  CG  ASP A 119      10.463  13.580   2.709  1.00 90.44           C  
ATOM    950  OD1 ASP A 119      11.693  13.798   2.665  1.00 90.44           O  
ATOM    951  OD2 ASP A 119       9.780  13.789   3.735  1.00 90.44           O  
ATOM    952  N   GLY A 120       8.142  13.439  -1.172  1.00 92.81           N  
ATOM    953  CA  GLY A 120       7.455  12.869  -2.319  1.00 92.81           C  
ATOM    954  C   GLY A 120       7.998  13.362  -3.647  1.00 92.81           C  
ATOM    955  O   GLY A 120       8.150  12.582  -4.589  1.00 92.81           O  
ATOM    956  N   ASP A 121       8.311  14.634  -3.776  1.00 93.26           N  
ATOM    957  CA  ASP A 121       8.865  15.225  -4.990  1.00 93.26           C  
ATOM    958  C   ASP A 121      10.230  14.625  -5.320  1.00 93.26           C  
ATOM    959  CB  ASP A 121       8.979  16.744  -4.844  1.00 93.26           C  
ATOM    960  O   ASP A 121      10.544  14.389  -6.488  1.00 93.26           O  
ATOM    961  CG  ASP A 121       7.632  17.446  -4.879  1.00 93.26           C  
ATOM    962  OD1 ASP A 121       6.627  16.818  -5.276  1.00 93.26           O  
ATOM    963  OD2 ASP A 121       7.577  18.639  -4.509  1.00 93.26           O  
ATOM    964  N   GLN A 122      10.996  14.395  -4.329  1.00 94.51           N  
ATOM    965  CA  GLN A 122      12.312  13.795  -4.526  1.00 94.51           C  
ATOM    966  C   GLN A 122      12.193  12.387  -5.102  1.00 94.51           C  
ATOM    967  CB  GLN A 122      13.089  13.760  -3.209  1.00 94.51           C  
ATOM    968  O   GLN A 122      12.945  12.015  -6.005  1.00 94.51           O  
ATOM    969  CG  GLN A 122      13.544  15.131  -2.727  1.00 94.51           C  
ATOM    970  CD  GLN A 122      14.208  15.083  -1.363  1.00 94.51           C  
ATOM    971  NE2 GLN A 122      14.955  16.130  -1.030  1.00 94.51           N  
ATOM    972  OE1 GLN A 122      14.051  14.112  -0.615  1.00 94.51           O  
ATOM    973  N   ILE A 123      11.272  11.604  -4.546  1.00 96.31           N  
ATOM    974  CA  ILE A 123      11.042  10.253  -5.047  1.00 96.31           C  
ATOM    975  C   ILE A 123      10.545  10.316  -6.490  1.00 96.31           C  
ATOM    976  CB  ILE A 123      10.030   9.488  -4.165  1.00 96.31           C  
ATOM    977  O   ILE A 123      11.001   9.552  -7.344  1.00 96.31           O  
ATOM    978  CG1 ILE A 123      10.627   9.220  -2.778  1.00 96.31           C  
ATOM    979  CG2 ILE A 123       9.606   8.180  -4.840  1.00 96.31           C  
ATOM    980  CD1 ILE A 123       9.616   8.722  -1.755  1.00 96.31           C  
ATOM    981  N   ALA A 124       9.614  11.281  -6.769  1.00 96.09           N  
ATOM    982  CA  ALA A 124       9.086  11.458  -8.120  1.00 96.09           C  
ATOM    983  C   ALA A 124      10.196  11.832  -9.098  1.00 96.09           C  
ATOM    984  CB  ALA A 124       7.993  12.525  -8.128  1.00 96.09           C  
ATOM    985  O   ALA A 124      10.219  11.351 -10.233  1.00 96.09           O  
ATOM    986  N   ALA A 125      11.107  12.682  -8.659  1.00 97.09           N  
ATOM    987  CA  ALA A 125      12.239  13.089  -9.488  1.00 97.09           C  
ATOM    988  C   ALA A 125      13.120  11.893  -9.839  1.00 97.09           C  
ATOM    989  CB  ALA A 125      13.061  14.162  -8.778  1.00 97.09           C  
ATOM    990  O   ALA A 125      13.554  11.749 -10.984  1.00 97.09           O  
ATOM    991  N   ILE A 126      13.369  11.011  -8.860  1.00 97.43           N  
ATOM    992  CA  ILE A 126      14.170   9.814  -9.094  1.00 97.43           C  
ATOM    993  C   ILE A 126      13.451   8.896 -10.080  1.00 97.43           C  
ATOM    994  CB  ILE A 126      14.460   9.062  -7.775  1.00 97.43           C  
ATOM    995  O   ILE A 126      14.075   8.340 -10.987  1.00 97.43           O  
ATOM    996  CG1 ILE A 126      15.392   9.890  -6.883  1.00 97.43           C  
ATOM    997  CG2 ILE A 126      15.059   7.682  -8.061  1.00 97.43           C  
ATOM    998  CD1 ILE A 126      15.600   9.304  -5.493  1.00 97.43           C  
ATOM    999  N   ASN A 127      12.153   8.748  -9.888  1.00 97.49           N  
ATOM   1000  CA  ASN A 127      11.371   7.931 -10.810  1.00 97.49           C  
ATOM   1001  C   ASN A 127      11.518   8.413 -12.250  1.00 97.49           C  
ATOM   1002  CB  ASN A 127       9.897   7.921 -10.401  1.00 97.49           C  
ATOM   1003  O   ASN A 127      11.652   7.604 -13.169  1.00 97.49           O  
ATOM   1004  CG  ASN A 127       9.609   6.948  -9.275  1.00 97.49           C  
ATOM   1005  ND2 ASN A 127       8.580   7.239  -8.487  1.00 97.49           N  
ATOM   1006  OD1 ASN A 127      10.306   5.942  -9.114  1.00 97.49           O  
ATOM   1007  N   GLN A 128      11.431   9.743 -12.337  1.00 97.53           N  
ATOM   1008  CA  GLN A 128      11.589  10.331 -13.662  1.00 97.53           C  
ATOM   1009  C   GLN A 128      12.970  10.027 -14.238  1.00 97.53           C  
ATOM   1010  CB  GLN A 128      11.364  11.843 -13.610  1.00 97.53           C  
ATOM   1011  O   GLN A 128      13.093   9.654 -15.406  1.00 97.53           O  
ATOM   1012  CG  GLN A 128      11.452  12.526 -14.968  1.00 97.53           C  
ATOM   1013  CD  GLN A 128      11.143  14.010 -14.900  1.00 97.53           C  
ATOM   1014  NE2 GLN A 128      11.026  14.645 -16.061  1.00 97.53           N  
ATOM   1015  OE1 GLN A 128      11.010  14.581 -13.813  1.00 97.53           O  
ATOM   1016  N   GLN A 129      14.010  10.125 -13.431  1.00 97.78           N  
ATOM   1017  CA  GLN A 129      15.378   9.833 -13.849  1.00 97.78           C  
ATOM   1018  C   GLN A 129      15.526   8.371 -14.261  1.00 97.78           C  
ATOM   1019  CB  GLN A 129      16.364  10.165 -12.728  1.00 97.78           C  
ATOM   1020  O   GLN A 129      16.182   8.066 -15.260  1.00 97.78           O  
ATOM   1021  CG  GLN A 129      16.517  11.657 -12.466  1.00 97.78           C  
ATOM   1022  CD  GLN A 129      17.470  11.958 -11.324  1.00 97.78           C  
ATOM   1023  NE2 GLN A 129      17.109  12.927 -10.490  1.00 97.78           N  
ATOM   1024  OE1 GLN A 129      18.522  11.324 -11.193  1.00 97.78           O  
ATOM   1025  N   VAL A 130      14.975   7.482 -13.511  1.00 97.68           N  
ATOM   1026  CA  VAL A 130      15.048   6.058 -13.820  1.00 97.68           C  
ATOM   1027  C   VAL A 130      14.381   5.786 -15.167  1.00 97.68           C  
ATOM   1028  CB  VAL A 130      14.386   5.203 -12.716  1.00 97.68           C  
ATOM   1029  O   VAL A 130      14.943   5.088 -16.014  1.00 97.68           O  
ATOM   1030  CG1 VAL A 130      14.211   3.759 -13.183  1.00 97.68           C  
ATOM   1031  CG2 VAL A 130      15.214   5.256 -11.433  1.00 97.68           C  
ATOM   1032  N   ARG A 131      13.212   6.401 -15.364  1.00 97.37           N  
ATOM   1033  CA  ARG A 131      12.485   6.210 -16.615  1.00 97.37           C  
ATOM   1034  C   ARG A 131      13.297   6.718 -17.802  1.00 97.37           C  
ATOM   1035  CB  ARG A 131      11.130   6.919 -16.564  1.00 97.37           C  
ATOM   1036  O   ARG A 131      13.374   6.054 -18.838  1.00 97.37           O  
ATOM   1037  CG  ARG A 131      10.080   6.182 -15.748  1.00 97.37           C  
ATOM   1038  CD  ARG A 131       8.687   6.751 -15.977  1.00 97.37           C  
ATOM   1039  NE  ARG A 131       8.570   8.113 -15.463  1.00 97.37           N  
ATOM   1040  NH1 ARG A 131       7.871   7.478 -13.354  1.00 97.37           N  
ATOM   1041  NH2 ARG A 131       8.113   9.699 -13.866  1.00 97.37           N  
ATOM   1042  CZ  ARG A 131       8.185   8.427 -14.229  1.00 97.37           C  
ATOM   1043  N   GLU A 132      13.859   7.894 -17.639  1.00 96.68           N  
ATOM   1044  CA  GLU A 132      14.658   8.493 -18.703  1.00 96.68           C  
ATOM   1045  C   GLU A 132      15.861   7.619 -19.048  1.00 96.68           C  
ATOM   1046  CB  GLU A 132      15.124   9.895 -18.302  1.00 96.68           C  
ATOM   1047  O   GLU A 132      16.173   7.419 -20.224  1.00 96.68           O  
ATOM   1048  CG  GLU A 132      14.016  10.938 -18.317  1.00 96.68           C  
ATOM   1049  CD  GLU A 132      14.445  12.276 -17.736  1.00 96.68           C  
ATOM   1050  OE1 GLU A 132      13.614  13.211 -17.688  1.00 96.68           O  
ATOM   1051  OE2 GLU A 132      15.622  12.391 -17.327  1.00 96.68           O  
ATOM   1052  N   GLN A 133      16.491   7.013 -18.050  1.00 96.31           N  
ATOM   1053  CA  GLN A 133      17.683   6.198 -18.262  1.00 96.31           C  
ATOM   1054  C   GLN A 133      17.320   4.832 -18.839  1.00 96.31           C  
ATOM   1055  CB  GLN A 133      18.457   6.027 -16.954  1.00 96.31           C  
ATOM   1056  O   GLN A 133      18.050   4.291 -19.672  1.00 96.31           O  
ATOM   1057  CG  GLN A 133      19.114   7.307 -16.457  1.00 96.31           C  
ATOM   1058  CD  GLN A 133      20.074   7.066 -15.307  1.00 96.31           C  
ATOM   1059  NE2 GLN A 133      20.961   8.025 -15.064  1.00 96.31           N  
ATOM   1060  OE1 GLN A 133      20.019   6.027 -14.642  1.00 96.31           O  
ATOM   1061  N   GLU A 134      16.212   4.337 -18.458  1.00 95.92           N  
ATOM   1062  CA  GLU A 134      15.783   3.032 -18.951  1.00 95.92           C  
ATOM   1063  C   GLU A 134      15.336   3.112 -20.408  1.00 95.92           C  
ATOM   1064  CB  GLU A 134      14.651   2.474 -18.083  1.00 95.92           C  
ATOM   1065  O   GLU A 134      15.435   2.131 -21.148  1.00 95.92           O  
ATOM   1066  CG  GLU A 134      15.121   1.898 -16.756  1.00 95.92           C  
ATOM   1067  CD  GLU A 134      13.991   1.326 -15.916  1.00 95.92           C  
ATOM   1068  OE1 GLU A 134      14.250   0.438 -15.072  1.00 95.92           O  
ATOM   1069  OE2 GLU A 134      12.835   1.769 -16.103  1.00 95.92           O  
ATOM   1070  N   THR A 135      14.864   4.295 -20.749  1.00 96.09           N  
ATOM   1071  CA  THR A 135      14.366   4.446 -22.111  1.00 96.09           C  
ATOM   1072  C   THR A 135      15.432   5.064 -23.011  1.00 96.09           C  
ATOM   1073  CB  THR A 135      13.094   5.313 -22.148  1.00 96.09           C  
ATOM   1074  O   THR A 135      15.143   5.462 -24.142  1.00 96.09           O  
ATOM   1075  CG2 THR A 135      11.955   4.652 -21.378  1.00 96.09           C  
ATOM   1076  OG1 THR A 135      13.375   6.589 -21.561  1.00 96.09           O  
ATOM   1077  N   ASP A 136      16.554   5.266 -22.488  1.00 95.86           N  
ATOM   1078  CA  ASP A 136      17.669   5.798 -23.265  1.00 95.86           C  
ATOM   1079  C   ASP A 136      18.016   4.873 -24.430  1.00 95.86           C  
ATOM   1080  CB  ASP A 136      18.895   6.003 -22.373  1.00 95.86           C  
ATOM   1081  O   ASP A 136      18.327   3.698 -24.225  1.00 95.86           O  
ATOM   1082  CG  ASP A 136      20.036   6.708 -23.087  1.00 95.86           C  
ATOM   1083  OD1 ASP A 136      19.956   6.904 -24.319  1.00 95.86           O  
ATOM   1084  OD2 ASP A 136      21.025   7.067 -22.411  1.00 95.86           O  
ATOM   1085  N   PRO A 137      17.925   5.371 -25.672  1.00 96.19           N  
ATOM   1086  CA  PRO A 137      18.200   4.575 -26.870  1.00 96.19           C  
ATOM   1087  C   PRO A 137      19.594   3.954 -26.859  1.00 96.19           C  
ATOM   1088  CB  PRO A 137      18.063   5.590 -28.008  1.00 96.19           C  
ATOM   1089  O   PRO A 137      19.802   2.883 -27.436  1.00 96.19           O  
ATOM   1090  CG  PRO A 137      17.191   6.670 -27.453  1.00 96.19           C  
ATOM   1091  CD  PRO A 137      17.415   6.750 -25.971  1.00 96.19           C  
ATOM   1092  N   GLU A 138      20.465   4.591 -26.233  1.00 96.16           N  
ATOM   1093  CA  GLU A 138      21.842   4.113 -26.152  1.00 96.16           C  
ATOM   1094  C   GLU A 138      21.914   2.752 -25.464  1.00 96.16           C  
ATOM   1095  CB  GLU A 138      22.720   5.124 -25.409  1.00 96.16           C  
ATOM   1096  O   GLU A 138      22.746   1.915 -25.819  1.00 96.16           O  
ATOM   1097  CG  GLU A 138      24.211   4.848 -25.529  1.00 96.16           C  
ATOM   1098  CD  GLU A 138      25.073   5.907 -24.858  1.00 96.16           C  
ATOM   1099  OE1 GLU A 138      26.313   5.878 -25.029  1.00 96.16           O  
ATOM   1100  OE2 GLU A 138      24.503   6.771 -24.156  1.00 96.16           O  
ATOM   1101  N   LEU A 139      21.094   2.540 -24.392  1.00 96.78           N  
ATOM   1102  CA  LEU A 139      21.067   1.255 -23.702  1.00 96.78           C  
ATOM   1103  C   LEU A 139      20.754   0.123 -24.675  1.00 96.78           C  
ATOM   1104  CB  LEU A 139      20.032   1.275 -22.574  1.00 96.78           C  
ATOM   1105  O   LEU A 139      21.466  -0.883 -24.712  1.00 96.78           O  
ATOM   1106  CG  LEU A 139      20.174   0.189 -21.505  1.00 96.78           C  
ATOM   1107  CD1 LEU A 139      21.385   0.470 -20.622  1.00 96.78           C  
ATOM   1108  CD2 LEU A 139      18.904   0.096 -20.666  1.00 96.78           C  
ATOM   1109  N   ALA A 140      19.681   0.320 -25.472  1.00 95.66           N  
ATOM   1110  CA  ALA A 140      19.289  -0.692 -26.450  1.00 95.66           C  
ATOM   1111  C   ALA A 140      20.362  -0.864 -27.521  1.00 95.66           C  
ATOM   1112  CB  ALA A 140      17.954  -0.323 -27.092  1.00 95.66           C  
ATOM   1113  O   ALA A 140      20.659  -1.986 -27.937  1.00 95.66           O  
ATOM   1114  N   GLU A 141      20.981   0.222 -27.931  1.00 97.46           N  
ATOM   1115  CA  GLU A 141      22.029   0.184 -28.947  1.00 97.46           C  
ATOM   1116  C   GLU A 141      23.259  -0.566 -28.444  1.00 97.46           C  
ATOM   1117  CB  GLU A 141      22.416   1.603 -29.373  1.00 97.46           C  
ATOM   1118  O   GLU A 141      23.842  -1.372 -29.172  1.00 97.46           O  
ATOM   1119  CG  GLU A 141      21.360   2.301 -30.218  1.00 97.46           C  
ATOM   1120  CD  GLU A 141      21.705   3.747 -30.535  1.00 97.46           C  
ATOM   1121  OE1 GLU A 141      20.886   4.439 -31.181  1.00 97.46           O  
ATOM   1122  OE2 GLU A 141      22.804   4.192 -30.135  1.00 97.46           O  
ATOM   1123  N   LEU A 142      23.652  -0.312 -27.225  1.00 97.80           N  
ATOM   1124  CA  LEU A 142      24.804  -0.980 -26.629  1.00 97.80           C  
ATOM   1125  C   LEU A 142      24.548  -2.476 -26.481  1.00 97.80           C  
ATOM   1126  CB  LEU A 142      25.132  -0.369 -25.264  1.00 97.80           C  
ATOM   1127  O   LEU A 142      25.428  -3.292 -26.764  1.00 97.80           O  
ATOM   1128  CG  LEU A 142      25.846   0.984 -25.281  1.00 97.80           C  
ATOM   1129  CD1 LEU A 142      25.858   1.594 -23.883  1.00 97.80           C  
ATOM   1130  CD2 LEU A 142      27.265   0.833 -25.817  1.00 97.80           C  
ATOM   1131  N   ALA A 143      23.347  -2.760 -26.036  1.00 97.61           N  
ATOM   1132  CA  ALA A 143      22.989  -4.166 -25.871  1.00 97.61           C  
ATOM   1133  C   ALA A 143      23.017  -4.900 -27.208  1.00 97.61           C  
ATOM   1134  CB  ALA A 143      21.610  -4.292 -25.227  1.00 97.61           C  
ATOM   1135  O   ALA A 143      23.537  -6.015 -27.301  1.00 97.61           O  
ATOM   1136  N   SER A 144      22.437  -4.231 -28.192  1.00 97.75           N  
ATOM   1137  CA  SER A 144      22.428  -4.804 -29.534  1.00 97.75           C  
ATOM   1138  C   SER A 144      23.842  -4.930 -30.091  1.00 97.75           C  
ATOM   1139  CB  SER A 144      21.575  -3.952 -30.475  1.00 97.75           C  
ATOM   1140  O   SER A 144      24.199  -5.960 -30.665  1.00 97.75           O  
ATOM   1141  OG  SER A 144      21.574  -4.496 -31.784  1.00 97.75           O  
ATOM   1142  N   ALA A 145      24.645  -3.889 -29.949  1.00 98.12           N  
ATOM   1143  CA  ALA A 145      26.028  -3.890 -30.420  1.00 98.12           C  
ATOM   1144  C   ALA A 145      26.835  -4.996 -29.747  1.00 98.12           C  
ATOM   1145  CB  ALA A 145      26.678  -2.532 -30.166  1.00 98.12           C  
ATOM   1146  O   ALA A 145      27.653  -5.657 -30.392  1.00 98.12           O  
ATOM   1147  N   LEU A 146      26.664  -5.135 -28.445  1.00 98.25           N  
ATOM   1148  CA  LEU A 146      27.357  -6.184 -27.705  1.00 98.25           C  
ATOM   1149  C   LEU A 146      26.991  -7.562 -28.244  1.00 98.25           C  
ATOM   1150  CB  LEU A 146      27.020  -6.100 -26.214  1.00 98.25           C  
ATOM   1151  O   LEU A 146      27.871  -8.385 -28.505  1.00 98.25           O  
ATOM   1152  CG  LEU A 146      27.689  -7.135 -25.308  1.00 98.25           C  
ATOM   1153  CD1 LEU A 146      29.204  -6.967 -25.340  1.00 98.25           C  
ATOM   1154  CD2 LEU A 146      27.163  -7.017 -23.882  1.00 98.25           C  
ATOM   1155  N   LYS A 147      25.703  -7.773 -28.420  1.00 98.11           N  
ATOM   1156  CA  LYS A 147      25.233  -9.056 -28.936  1.00 98.11           C  
ATOM   1157  C   LYS A 147      25.791  -9.325 -30.331  1.00 98.11           C  
ATOM   1158  CB  LYS A 147      23.705  -9.095 -28.966  1.00 98.11           C  
ATOM   1159  O   LYS A 147      26.251 -10.432 -30.618  1.00 98.11           O  
ATOM   1160  CG  LYS A 147      23.129 -10.428 -29.422  1.00 98.11           C  
ATOM   1161  CD  LYS A 147      23.494 -11.553 -28.463  1.00 98.11           C  
ATOM   1162  CE  LYS A 147      22.942 -12.892 -28.933  1.00 98.11           C  
ATOM   1163  NZ  LYS A 147      23.328 -14.004 -28.014  1.00 98.11           N  
ATOM   1164  N   GLN A 148      25.733  -8.343 -31.146  1.00 98.03           N  
ATOM   1165  CA  GLN A 148      26.239  -8.473 -32.508  1.00 98.03           C  
ATOM   1166  C   GLN A 148      27.735  -8.773 -32.513  1.00 98.03           C  
ATOM   1167  CB  GLN A 148      25.955  -7.202 -33.310  1.00 98.03           C  
ATOM   1168  O   GLN A 148      28.199  -9.631 -33.267  1.00 98.03           O  
ATOM   1169  CG  GLN A 148      24.497  -7.046 -33.719  1.00 98.03           C  
ATOM   1170  CD  GLN A 148      24.234  -5.756 -34.473  1.00 98.03           C  
ATOM   1171  NE2 GLN A 148      23.033  -5.627 -35.028  1.00 98.03           N  
ATOM   1172  OE1 GLN A 148      25.102  -4.882 -34.557  1.00 98.03           O  
ATOM   1173  N   SER A 149      28.498  -8.076 -31.714  1.00 98.18           N  
ATOM   1174  CA  SER A 149      29.940  -8.285 -31.627  1.00 98.18           C  
ATOM   1175  C   SER A 149      30.265  -9.688 -31.127  1.00 98.18           C  
ATOM   1176  CB  SER A 149      30.577  -7.245 -30.704  1.00 98.18           C  
ATOM   1177  O   SER A 149      31.211 -10.319 -31.604  1.00 98.18           O  
ATOM   1178  OG  SER A 149      30.547  -5.959 -31.298  1.00 98.18           O  
ATOM   1179  N   GLN A 150      29.490 -10.176 -30.217  1.00 98.16           N  
ATOM   1180  CA  GLN A 150      29.694 -11.524 -29.696  1.00 98.16           C  
ATOM   1181  C   GLN A 150      29.447 -12.574 -30.775  1.00 98.16           C  
ATOM   1182  CB  GLN A 150      28.782 -11.780 -28.495  1.00 98.16           C  
ATOM   1183  O   GLN A 150      30.211 -13.533 -30.902  1.00 98.16           O  
ATOM   1184  CG  GLN A 150      29.215 -11.055 -27.228  1.00 98.16           C  
ATOM   1185  CD  GLN A 150      28.207 -11.188 -26.102  1.00 98.16           C  
ATOM   1186  NE2 GLN A 150      28.685 -11.108 -24.865  1.00 98.16           N  
ATOM   1187  OE1 GLN A 150      27.008 -11.362 -26.342  1.00 98.16           O  
ATOM   1188  N   LEU A 151      28.378 -12.348 -31.572  1.00 98.06           N  
ATOM   1189  CA  LEU A 151      28.061 -13.268 -32.659  1.00 98.06           C  
ATOM   1190  C   LEU A 151      29.142 -13.233 -33.734  1.00 98.06           C  
ATOM   1191  CB  LEU A 151      26.702 -12.923 -33.274  1.00 98.06           C  
ATOM   1192  O   LEU A 151      29.556 -14.279 -34.239  1.00 98.06           O  
ATOM   1193  CG  LEU A 151      25.472 -13.255 -32.429  1.00 98.06           C  
ATOM   1194  CD1 LEU A 151      24.212 -12.702 -33.086  1.00 98.06           C  
ATOM   1195  CD2 LEU A 151      25.355 -14.762 -32.222  1.00 98.06           C  
ATOM   1196  N   GLN A 152      29.586 -12.066 -34.016  1.00 97.98           N  
ATOM   1197  CA  GLN A 152      30.629 -11.901 -35.023  1.00 97.98           C  
ATOM   1198  C   GLN A 152      31.945 -12.519 -34.560  1.00 97.98           C  
ATOM   1199  CB  GLN A 152      30.830 -10.420 -35.351  1.00 97.98           C  
ATOM   1200  O   GLN A 152      32.646 -13.161 -35.344  1.00 97.98           O  
ATOM   1201  CG  GLN A 152      29.711  -9.818 -36.189  1.00 97.98           C  
ATOM   1202  CD  GLN A 152      29.889  -8.330 -36.423  1.00 97.98           C  
ATOM   1203  NE2 GLN A 152      29.082  -7.769 -37.318  1.00 97.98           N  
ATOM   1204  OE1 GLN A 152      30.745  -7.688 -35.805  1.00 97.98           O  
ATOM   1205  N   ALA A 153      32.259 -12.283 -33.337  1.00 97.98           N  
ATOM   1206  CA  ALA A 153      33.476 -12.861 -32.771  1.00 97.98           C  
ATOM   1207  C   ALA A 153      33.458 -14.383 -32.870  1.00 97.98           C  
ATOM   1208  CB  ALA A 153      33.644 -12.427 -31.317  1.00 97.98           C  
ATOM   1209  O   ALA A 153      34.441 -14.996 -33.294  1.00 97.98           O  
ATOM   1210  N   GLU A 154      32.337 -14.925 -32.511  1.00 97.53           N  
ATOM   1211  CA  GLU A 154      32.192 -16.377 -32.552  1.00 97.53           C  
ATOM   1212  C   GLU A 154      32.349 -16.907 -33.974  1.00 97.53           C  
ATOM   1213  CB  GLU A 154      30.836 -16.797 -31.980  1.00 97.53           C  
ATOM   1214  O   GLU A 154      33.031 -17.910 -34.196  1.00 97.53           O  
ATOM   1215  CG  GLU A 154      30.674 -18.303 -31.824  1.00 97.53           C  
ATOM   1216  CD  GLU A 154      29.359 -18.701 -31.173  1.00 97.53           C  
ATOM   1217  OE1 GLU A 154      29.131 -19.913 -30.958  1.00 97.53           O  
ATOM   1218  OE2 GLU A 154      28.551 -17.793 -30.876  1.00 97.53           O  
ATOM   1219  N   HIS A 155      31.706 -16.265 -34.884  1.00 97.55           N  
ATOM   1220  CA  HIS A 155      31.758 -16.670 -36.284  1.00 97.55           C  
ATOM   1221  C   HIS A 155      33.175 -16.565 -36.836  1.00 97.55           C  
ATOM   1222  CB  HIS A 155      30.803 -15.820 -37.124  1.00 97.55           C  
ATOM   1223  O   HIS A 155      33.678 -17.508 -37.452  1.00 97.55           O  
ATOM   1224  CG  HIS A 155      30.806 -16.172 -38.577  1.00 97.55           C  
ATOM   1225  CD2 HIS A 155      31.214 -15.471 -39.661  1.00 97.55           C  
ATOM   1226  ND1 HIS A 155      30.342 -17.381 -39.051  1.00 97.55           N  
ATOM   1227  CE1 HIS A 155      30.467 -17.408 -40.367  1.00 97.55           C  
ATOM   1228  NE2 HIS A 155      30.993 -16.261 -40.762  1.00 97.55           N  
ATOM   1229  N   GLU A 156      33.846 -15.465 -36.659  1.00 97.48           N  
ATOM   1230  CA  GLU A 156      35.176 -15.218 -37.209  1.00 97.48           C  
ATOM   1231  C   GLU A 156      36.213 -16.148 -36.586  1.00 97.48           C  
ATOM   1232  CB  GLU A 156      35.583 -13.758 -36.997  1.00 97.48           C  
ATOM   1233  O   GLU A 156      37.083 -16.672 -37.283  1.00 97.48           O  
ATOM   1234  CG  GLU A 156      34.880 -12.781 -37.929  1.00 97.48           C  
ATOM   1235  CD  GLU A 156      35.447 -11.372 -37.861  1.00 97.48           C  
ATOM   1236  OE1 GLU A 156      34.780 -10.426 -38.335  1.00 97.48           O  
ATOM   1237  OE2 GLU A 156      36.569 -11.214 -37.329  1.00 97.48           O  
ATOM   1238  N   LEU A 157      36.114 -16.302 -35.311  1.00 96.55           N  
ATOM   1239  CA  LEU A 157      37.054 -17.188 -34.632  1.00 96.55           C  
ATOM   1240  C   LEU A 157      36.865 -18.631 -35.087  1.00 96.55           C  
ATOM   1241  CB  LEU A 157      36.880 -17.092 -33.114  1.00 96.55           C  
ATOM   1242  O   LEU A 157      37.840 -19.369 -35.248  1.00 96.55           O  
ATOM   1243  CG  LEU A 157      37.424 -15.827 -32.448  1.00 96.55           C  
ATOM   1244  CD1 LEU A 157      36.962 -15.751 -30.997  1.00 96.55           C  
ATOM   1245  CD2 LEU A 157      38.946 -15.790 -32.532  1.00 96.55           C  
ATOM   1246  N   SER A 158      35.629 -18.995 -35.330  1.00 96.15           N  
ATOM   1247  CA  SER A 158      35.343 -20.332 -35.840  1.00 96.15           C  
ATOM   1248  C   SER A 158      35.913 -20.523 -37.242  1.00 96.15           C  
ATOM   1249  CB  SER A 158      33.836 -20.589 -35.854  1.00 96.15           C  
ATOM   1250  O   SER A 158      36.486 -21.571 -37.547  1.00 96.15           O  
ATOM   1251  OG  SER A 158      33.539 -21.804 -36.521  1.00 96.15           O  
ATOM   1252  N   GLN A 159      35.728 -19.536 -38.090  1.00 95.82           N  
ATOM   1253  CA  GLN A 159      36.251 -19.591 -39.451  1.00 95.82           C  
ATOM   1254  C   GLN A 159      37.775 -19.674 -39.452  1.00 95.82           C  
ATOM   1255  CB  GLN A 159      35.791 -18.372 -40.252  1.00 95.82           C  
ATOM   1256  O   GLN A 159      38.361 -20.410 -40.248  1.00 95.82           O  
ATOM   1257  CG  GLN A 159      34.311 -18.393 -40.609  1.00 95.82           C  
ATOM   1258  CD  GLN A 159      33.944 -19.546 -41.524  1.00 95.82           C  
ATOM   1259  NE2 GLN A 159      32.749 -20.095 -41.337  1.00 95.82           N  
ATOM   1260  OE1 GLN A 159      34.729 -19.940 -42.394  1.00 95.82           O  
ATOM   1261  N   ARG A 160      38.357 -18.925 -38.531  1.00 94.11           N  
ATOM   1262  CA  ARG A 160      39.813 -18.936 -38.436  1.00 94.11           C  
ATOM   1263  C   ARG A 160      40.320 -20.291 -37.955  1.00 94.11           C  
ATOM   1264  CB  ARG A 160      40.299 -17.831 -37.496  1.00 94.11           C  
ATOM   1265  O   ARG A 160      41.359 -20.771 -38.415  1.00 94.11           O  
ATOM   1266  CG  ARG A 160      41.793 -17.562 -37.582  1.00 94.11           C  
ATOM   1267  CD  ARG A 160      42.168 -16.877 -38.889  1.00 94.11           C  
ATOM   1268  NE  ARG A 160      43.535 -16.363 -38.855  1.00 94.11           N  
ATOM   1269  NH1 ARG A 160      43.946 -16.726 -41.100  1.00 94.11           N  
ATOM   1270  NH2 ARG A 160      45.572 -15.817 -39.763  1.00 94.11           N  
ATOM   1271  CZ  ARG A 160      44.348 -16.303 -39.906  1.00 94.11           C  
ATOM   1272  N   ARG A 161      39.596 -20.915 -37.134  1.00 93.01           N  
ATOM   1273  CA  ARG A 161      39.957 -22.239 -36.636  1.00 93.01           C  
ATOM   1274  C   ARG A 161      39.905 -23.277 -37.752  1.00 93.01           C  
ATOM   1275  CB  ARG A 161      39.031 -22.654 -35.491  1.00 93.01           C  
ATOM   1276  O   ARG A 161      40.792 -24.127 -37.858  1.00 93.01           O  
ATOM   1277  CG  ARG A 161      39.339 -21.967 -34.170  1.00 93.01           C  
ATOM   1278  CD  ARG A 161      38.439 -22.470 -33.049  1.00 93.01           C  
ATOM   1279  NE  ARG A 161      37.832 -21.367 -32.310  1.00 93.01           N  
ATOM   1280  NH1 ARG A 161      36.948 -22.699 -30.642  1.00 93.01           N  
ATOM   1281  NH2 ARG A 161      36.628 -20.430 -30.593  1.00 93.01           N  
ATOM   1282  CZ  ARG A 161      37.137 -21.501 -31.183  1.00 93.01           C  
ATOM   1283  N   ILE A 162      38.882 -23.202 -38.554  1.00 94.57           N  
ATOM   1284  CA  ILE A 162      38.744 -24.096 -39.699  1.00 94.57           C  
ATOM   1285  C   ILE A 162      39.919 -23.897 -40.653  1.00 94.57           C  
ATOM   1286  CB  ILE A 162      37.407 -23.865 -40.439  1.00 94.57           C  
ATOM   1287  O   ILE A 162      40.523 -24.868 -41.115  1.00 94.57           O  
ATOM   1288  CG1 ILE A 162      36.229 -24.308 -39.563  1.00 94.57           C  
ATOM   1289  CG2 ILE A 162      37.399 -24.602 -41.781  1.00 94.57           C  
ATOM   1290  CD1 ILE A 162      34.867 -23.893 -40.102  1.00 94.57           C  
ATOM   1291  N   LEU A 163      40.219 -22.653 -40.935  1.00 93.79           N  
ATOM   1292  CA  LEU A 163      41.336 -22.332 -41.817  1.00 93.79           C  
ATOM   1293  C   LEU A 163      42.654 -22.819 -41.224  1.00 93.79           C  
ATOM   1294  CB  LEU A 163      41.402 -20.824 -42.072  1.00 93.79           C  
ATOM   1295  O   LEU A 163      43.492 -23.375 -41.936  1.00 93.79           O  
ATOM   1296  CG  LEU A 163      42.529 -20.340 -42.986  1.00 93.79           C  
ATOM   1297  CD1 LEU A 163      42.398 -20.969 -44.369  1.00 93.79           C  
ATOM   1298  CD2 LEU A 163      42.523 -18.818 -43.082  1.00 93.79           C  
ATOM   1299  N   HIS A 164      42.781 -22.566 -39.951  1.00 92.18           N  
ATOM   1300  CA  HIS A 164      43.984 -23.001 -39.249  1.00 92.18           C  
ATOM   1301  C   HIS A 164      44.172 -24.510 -39.361  1.00 92.18           C  
ATOM   1302  CB  HIS A 164      43.925 -22.586 -37.778  1.00 92.18           C  
ATOM   1303  O   HIS A 164      45.282 -24.985 -39.612  1.00 92.18           O  
ATOM   1304  CG  HIS A 164      45.172 -22.901 -37.015  1.00 92.18           C  
ATOM   1305  CD2 HIS A 164      46.364 -22.262 -36.959  1.00 92.18           C  
ATOM   1306  ND1 HIS A 164      45.282 -23.997 -36.188  1.00 92.18           N  
ATOM   1307  CE1 HIS A 164      46.492 -24.018 -35.653  1.00 92.18           C  
ATOM   1308  NE2 HIS A 164      47.168 -22.976 -36.105  1.00 92.18           N  
ATOM   1309  N   ASN A 165      43.156 -25.245 -39.187  1.00 93.83           N  
ATOM   1310  CA  ASN A 165      43.206 -26.700 -39.288  1.00 93.83           C  
ATOM   1311  C   ASN A 165      43.566 -27.152 -40.700  1.00 93.83           C  
ATOM   1312  CB  ASN A 165      41.872 -27.314 -38.858  1.00 93.83           C  
ATOM   1313  O   ASN A 165      44.351 -28.086 -40.876  1.00 93.83           O  
ATOM   1314  CG  ASN A 165      41.659 -27.257 -37.358  1.00 93.83           C  
ATOM   1315  ND2 ASN A 165      40.400 -27.269 -36.937  1.00 93.83           N  
ATOM   1316  OD1 ASN A 165      42.619 -27.201 -36.584  1.00 93.83           O  
ATOM   1317  N   LYS A 166      42.978 -26.529 -41.696  1.00 95.09           N  
ATOM   1318  CA  LYS A 166      43.276 -26.841 -43.091  1.00 95.09           C  
ATOM   1319  C   LYS A 166      44.744 -26.574 -43.413  1.00 95.09           C  
ATOM   1320  CB  LYS A 166      42.378 -26.029 -44.026  1.00 95.09           C  
ATOM   1321  O   LYS A 166      45.400 -27.390 -44.063  1.00 95.09           O  
ATOM   1322  CG  LYS A 166      42.476 -26.439 -45.488  1.00 95.09           C  
ATOM   1323  CD  LYS A 166      41.518 -25.636 -46.359  1.00 95.09           C  
ATOM   1324  CE  LYS A 166      41.687 -25.974 -47.834  1.00 95.09           C  
ATOM   1325  NZ  LYS A 166      40.768 -25.169 -48.695  1.00 95.09           N  
ATOM   1326  N   GLN A 167      45.198 -25.451 -42.962  1.00 93.92           N  
ATOM   1327  CA  GLN A 167      46.577 -25.050 -43.222  1.00 93.92           C  
ATOM   1328  C   GLN A 167      47.562 -25.965 -42.499  1.00 93.92           C  
ATOM   1329  CB  GLN A 167      46.803 -23.597 -42.801  1.00 93.92           C  
ATOM   1330  O   GLN A 167      48.635 -26.268 -43.024  1.00 93.92           O  
ATOM   1331  CG  GLN A 167      46.114 -22.581 -43.702  1.00 93.92           C  
ATOM   1332  CD  GLN A 167      46.195 -21.166 -43.160  1.00 93.92           C  
ATOM   1333  NE2 GLN A 167      46.061 -20.184 -44.045  1.00 93.92           N  
ATOM   1334  OE1 GLN A 167      46.375 -20.958 -41.956  1.00 93.92           O  
ATOM   1335  N   ARG A 168      47.206 -26.362 -41.381  1.00 94.61           N  
ATOM   1336  CA  ARG A 168      48.019 -27.315 -40.632  1.00 94.61           C  
ATOM   1337  C   ARG A 168      48.152 -28.633 -41.388  1.00 94.61           C  
ATOM   1338  CB  ARG A 168      47.418 -27.564 -39.247  1.00 94.61           C  
ATOM   1339  O   ARG A 168      49.242 -29.203 -41.466  1.00 94.61           O  
ATOM   1340  CG  ARG A 168      48.259 -28.474 -38.366  1.00 94.61           C  
ATOM   1341  CD  ARG A 168      47.653 -28.630 -36.978  1.00 94.61           C  
ATOM   1342  NE  ARG A 168      48.418 -29.566 -36.158  1.00 94.61           N  
ATOM   1343  NH1 ARG A 168      47.025 -29.418 -34.322  1.00 94.61           N  
ATOM   1344  NH2 ARG A 168      48.868 -30.779 -34.261  1.00 94.61           N  
ATOM   1345  CZ  ARG A 168      48.102 -29.919 -34.915  1.00 94.61           C  
ATOM   1346  N   HIS A 169      47.035 -29.111 -41.894  1.00 95.68           N  
ATOM   1347  CA  HIS A 169      47.032 -30.337 -42.685  1.00 95.68           C  
ATOM   1348  C   HIS A 169      47.911 -30.196 -43.923  1.00 95.68           C  
ATOM   1349  CB  HIS A 169      45.606 -30.708 -43.093  1.00 95.68           C  
ATOM   1350  O   HIS A 169      48.675 -31.105 -44.255  1.00 95.68           O  
ATOM   1351  CG  HIS A 169      45.495 -32.060 -43.723  1.00 95.68           C  
ATOM   1352  CD2 HIS A 169      44.899 -33.197 -43.290  1.00 95.68           C  
ATOM   1353  ND1 HIS A 169      46.044 -32.356 -44.952  1.00 95.68           N  
ATOM   1354  CE1 HIS A 169      45.789 -33.619 -45.249  1.00 95.68           C  
ATOM   1355  NE2 HIS A 169      45.096 -34.152 -44.257  1.00 95.68           N  
ATOM   1356  N   PHE A 170      47.828 -29.116 -44.631  1.00 95.31           N  
ATOM   1357  CA  PHE A 170      48.617 -28.853 -45.829  1.00 95.31           C  
ATOM   1358  C   PHE A 170      50.105 -28.825 -45.501  1.00 95.31           C  
ATOM   1359  CB  PHE A 170      48.196 -27.528 -46.472  1.00 95.31           C  
ATOM   1360  O   PHE A 170      50.919 -29.389 -46.236  1.00 95.31           O  
ATOM   1361  CG  PHE A 170      48.874 -27.248 -47.785  1.00 95.31           C  
ATOM   1362  CD1 PHE A 170      49.939 -26.358 -47.857  1.00 95.31           C  
ATOM   1363  CD2 PHE A 170      48.447 -27.874 -48.949  1.00 95.31           C  
ATOM   1364  CE1 PHE A 170      50.569 -26.097 -49.072  1.00 95.31           C  
ATOM   1365  CE2 PHE A 170      49.071 -27.618 -50.166  1.00 95.31           C  
ATOM   1366  CZ  PHE A 170      50.132 -26.728 -50.225  1.00 95.31           C  
ATOM   1367  N   ARG A 171      50.433 -28.193 -44.435  1.00 95.00           N  
ATOM   1368  CA  ARG A 171      51.836 -28.119 -44.042  1.00 95.00           C  
ATOM   1369  C   ARG A 171      52.376 -29.497 -43.677  1.00 95.00           C  
ATOM   1370  CB  ARG A 171      52.015 -27.157 -42.865  1.00 95.00           C  
ATOM   1371  O   ARG A 171      53.532 -29.813 -43.965  1.00 95.00           O  
ATOM   1372  CG  ARG A 171      51.786 -25.697 -43.221  1.00 95.00           C  
ATOM   1373  CD  ARG A 171      52.323 -24.763 -42.146  1.00 95.00           C  
ATOM   1374  NE  ARG A 171      51.683 -25.003 -40.855  1.00 95.00           N  
ATOM   1375  NH1 ARG A 171      49.811 -23.729 -41.313  1.00 95.00           N  
ATOM   1376  NH2 ARG A 171      50.015 -24.789 -39.291  1.00 95.00           N  
ATOM   1377  CZ  ARG A 171      50.505 -24.506 -40.489  1.00 95.00           C  
ATOM   1378  N   LYS A 172      51.548 -30.254 -43.087  1.00 95.36           N  
ATOM   1379  CA  LYS A 172      51.937 -31.625 -42.770  1.00 95.36           C  
ATOM   1380  C   LYS A 172      52.272 -32.408 -44.036  1.00 95.36           C  
ATOM   1381  CB  LYS A 172      50.825 -32.333 -41.995  1.00 95.36           C  
ATOM   1382  O   LYS A 172      53.251 -33.157 -44.068  1.00 95.36           O  
ATOM   1383  CG  LYS A 172      51.225 -33.693 -41.442  1.00 95.36           C  
ATOM   1384  CD  LYS A 172      50.124 -34.289 -40.574  1.00 95.36           C  
ATOM   1385  CE  LYS A 172      50.525 -35.648 -40.015  1.00 95.36           C  
ATOM   1386  NZ  LYS A 172      49.448 -36.238 -39.166  1.00 95.36           N  
ATOM   1387  N   GLN A 173      51.484 -32.201 -45.104  1.00 95.08           N  
ATOM   1388  CA  GLN A 173      51.715 -32.859 -46.386  1.00 95.08           C  
ATOM   1389  C   GLN A 173      53.006 -32.365 -47.033  1.00 95.08           C  
ATOM   1390  CB  GLN A 173      50.533 -32.628 -47.329  1.00 95.08           C  
ATOM   1391  O   GLN A 173      53.761 -33.155 -47.605  1.00 95.08           O  
ATOM   1392  CG  GLN A 173      49.261 -33.351 -46.909  1.00 95.08           C  
ATOM   1393  CD  GLN A 173      48.106 -33.111 -47.864  1.00 95.08           C  
ATOM   1394  NE2 GLN A 173      47.049 -33.904 -47.728  1.00 95.08           N  
ATOM   1395  OE1 GLN A 173      48.164 -32.218 -48.716  1.00 95.08           O  
ATOM   1396  N   GLN A 174      53.275 -31.109 -46.899  1.00 94.76           N  
ATOM   1397  CA  GLN A 174      54.485 -30.514 -47.455  1.00 94.76           C  
ATOM   1398  C   GLN A 174      55.732 -31.049 -46.758  1.00 94.76           C  
ATOM   1399  CB  GLN A 174      54.435 -28.989 -47.343  1.00 94.76           C  
ATOM   1400  O   GLN A 174      56.781 -31.208 -47.386  1.00 94.76           O  
ATOM   1401  CG  GLN A 174      53.409 -28.339 -48.262  1.00 94.76           C  
ATOM   1402  CD  GLN A 174      53.444 -26.823 -48.200  1.00 94.76           C  
ATOM   1403  NE2 GLN A 174      52.398 -26.229 -47.636  1.00 94.76           N  
ATOM   1404  OE1 GLN A 174      54.403 -26.192 -48.654  1.00 94.76           O  
ATOM   1405  N   ARG A 175      55.583 -31.327 -45.518  1.00 94.31           N  
ATOM   1406  CA  ARG A 175      56.700 -31.873 -44.753  1.00 94.31           C  
ATOM   1407  C   ARG A 175      57.036 -33.289 -45.208  1.00 94.31           C  
ATOM   1408  CB  ARG A 175      56.381 -31.865 -43.256  1.00 94.31           C  
ATOM   1409  O   ARG A 175      58.209 -33.663 -45.274  1.00 94.31           O  
ATOM   1410  CG  ARG A 175      56.383 -30.478 -42.633  1.00 94.31           C  
ATOM   1411  CD  ARG A 175      56.046 -30.527 -41.149  1.00 94.31           C  
ATOM   1412  NE  ARG A 175      55.790 -29.194 -40.611  1.00 94.31           N  
ATOM   1413  NH1 ARG A 175      57.516 -29.256 -39.077  1.00 94.31           N  
ATOM   1414  NH2 ARG A 175      56.174 -27.403 -39.225  1.00 94.31           N  
ATOM   1415  CZ  ARG A 175      56.494 -28.620 -39.639  1.00 94.31           C  
ATOM   1416  N   LEU A 176      55.995 -34.030 -45.505  1.00 93.74           N  
ATOM   1417  CA  LEU A 176      56.181 -35.385 -46.012  1.00 93.74           C  
ATOM   1418  C   LEU A 176      56.866 -35.367 -47.374  1.00 93.74           C  
ATOM   1419  CB  LEU A 176      54.835 -36.109 -46.113  1.00 93.74           C  
ATOM   1420  O   LEU A 176      57.753 -36.181 -47.638  1.00 93.74           O  
ATOM   1421  CG  LEU A 176      54.169 -36.489 -44.790  1.00 93.74           C  
ATOM   1422  CD1 LEU A 176      52.754 -37.001 -45.038  1.00 93.74           C  
ATOM   1423  CD2 LEU A 176      55.000 -37.535 -44.054  1.00 93.74           C  
ATOM   1424  N   GLN A 177      56.505 -34.417 -48.205  1.00 91.80           N  
ATOM   1425  CA  GLN A 177      57.052 -34.291 -49.552  1.00 91.80           C  
ATOM   1426  C   GLN A 177      58.493 -33.789 -49.515  1.00 91.80           C  
ATOM   1427  CB  GLN A 177      56.190 -33.350 -50.396  1.00 91.80           C  
ATOM   1428  O   GLN A 177      59.266 -34.039 -50.442  1.00 91.80           O  
ATOM   1429  CG  GLN A 177      54.803 -33.898 -50.703  1.00 91.80           C  
ATOM   1430  CD  GLN A 177      53.950 -32.924 -51.494  1.00 91.80           C  
ATOM   1431  NE2 GLN A 177      52.810 -33.397 -51.985  1.00 91.80           N  
ATOM   1432  OE1 GLN A 177      54.312 -31.755 -51.661  1.00 91.80           O  
ATOM   1433  N   ALA A 178      58.827 -33.037 -48.522  1.00 92.49           N  
ATOM   1434  CA  ALA A 178      60.152 -32.444 -48.362  1.00 92.49           C  
ATOM   1435  C   ALA A 178      61.211 -33.521 -48.142  1.00 92.49           C  
ATOM   1436  CB  ALA A 178      60.155 -31.454 -47.200  1.00 92.49           C  
ATOM   1437  O   ALA A 178      62.398 -33.292 -48.387  1.00 92.49           O  
ATOM   1438  N   GLU A 179      60.811 -34.816 -47.762  1.00 90.46           N  
ATOM   1439  CA  GLU A 179      61.733 -35.915 -47.490  1.00 90.46           C  
ATOM   1440  C   GLU A 179      62.481 -36.333 -48.753  1.00 90.46           C  
ATOM   1441  CB  GLU A 179      60.983 -37.113 -46.903  1.00 90.46           C  
ATOM   1442  O   GLU A 179      63.597 -36.852 -48.677  1.00 90.46           O  
ATOM   1443  CG  GLU A 179      60.579 -36.932 -45.447  1.00 90.46           C  
ATOM   1444  CD  GLU A 179      59.880 -38.149 -44.863  1.00 90.46           C  
ATOM   1445  OE1 GLU A 179      59.454 -38.098 -43.686  1.00 90.46           O  
ATOM   1446  OE2 GLU A 179      59.757 -39.162 -45.587  1.00 90.46           O  
ATOM   1447  N   GLU A 180      61.970 -35.961 -49.938  1.00 91.60           N  
ATOM   1448  CA  GLU A 180      62.537 -36.371 -51.219  1.00 91.60           C  
ATOM   1449  C   GLU A 180      63.424 -35.277 -51.805  1.00 91.60           C  
ATOM   1450  CB  GLU A 180      61.425 -36.733 -52.208  1.00 91.60           C  
ATOM   1451  O   GLU A 180      64.085 -35.486 -52.825  1.00 91.60           O  
ATOM   1452  CG  GLU A 180      60.548 -37.889 -51.752  1.00 91.60           C  
ATOM   1453  CD  GLU A 180      61.269 -39.228 -51.758  1.00 91.60           C  
ATOM   1454  OE1 GLU A 180      60.970 -40.083 -50.894  1.00 91.60           O  
ATOM   1455  OE2 GLU A 180      62.141 -39.423 -52.634  1.00 91.60           O  
ATOM   1456  N   LEU A 181      63.580 -34.145 -51.133  1.00 92.47           N  
ATOM   1457  CA  LEU A 181      64.344 -33.007 -51.633  1.00 92.47           C  
ATOM   1458  C   LEU A 181      65.786 -33.061 -51.141  1.00 92.47           C  
ATOM   1459  CB  LEU A 181      63.692 -31.692 -51.199  1.00 92.47           C  
ATOM   1460  O   LEU A 181      66.073 -33.681 -50.114  1.00 92.47           O  
ATOM   1461  CG  LEU A 181      62.329 -31.374 -51.815  1.00 92.47           C  
ATOM   1462  CD1 LEU A 181      61.680 -30.200 -51.090  1.00 92.47           C  
ATOM   1463  CD2 LEU A 181      62.470 -31.079 -53.304  1.00 92.47           C  
ATOM   1464  N   PRO A 182      66.728 -32.547 -51.882  1.00 94.66           N  
ATOM   1465  CA  PRO A 182      68.102 -32.385 -51.401  1.00 94.66           C  
ATOM   1466  C   PRO A 182      68.180 -31.614 -50.086  1.00 94.66           C  
ATOM   1467  CB  PRO A 182      68.782 -31.607 -52.531  1.00 94.66           C  
ATOM   1468  O   PRO A 182      67.282 -30.827 -49.774  1.00 94.66           O  
ATOM   1469  CG  PRO A 182      67.875 -31.772 -53.708  1.00 94.66           C  
ATOM   1470  CD  PRO A 182      66.478 -31.998 -53.205  1.00 94.66           C  
ATOM   1471  N   GLU A 183      69.155 -31.882 -49.288  1.00 92.43           N  
ATOM   1472  CA  GLU A 183      69.305 -31.430 -47.908  1.00 92.43           C  
ATOM   1473  C   GLU A 183      69.127 -29.919 -47.799  1.00 92.43           C  
ATOM   1474  CB  GLU A 183      70.672 -31.840 -47.354  1.00 92.43           C  
ATOM   1475  O   GLU A 183      68.432 -29.433 -46.903  1.00 92.43           O  
ATOM   1476  CG  GLU A 183      70.771 -31.758 -45.837  1.00 92.43           C  
ATOM   1477  CD  GLU A 183      69.836 -32.721 -45.123  1.00 92.43           C  
ATOM   1478  OE1 GLU A 183      69.637 -32.576 -43.895  1.00 92.43           O  
ATOM   1479  OE2 GLU A 183      69.299 -33.630 -45.796  1.00 92.43           O  
ATOM   1480  N   LYS A 184      69.759 -29.207 -48.636  1.00 93.20           N  
ATOM   1481  CA  LYS A 184      69.703 -27.750 -48.578  1.00 93.20           C  
ATOM   1482  C   LYS A 184      68.281 -27.245 -48.805  1.00 93.20           C  
ATOM   1483  CB  LYS A 184      70.649 -27.134 -49.610  1.00 93.20           C  
ATOM   1484  O   LYS A 184      67.813 -26.352 -48.096  1.00 93.20           O  
ATOM   1485  CG  LYS A 184      70.834 -25.631 -49.461  1.00 93.20           C  
ATOM   1486  CD  LYS A 184      71.806 -25.082 -50.497  1.00 93.20           C  
ATOM   1487  CE  LYS A 184      71.924 -23.567 -50.408  1.00 93.20           C  
ATOM   1488  NZ  LYS A 184      72.867 -23.023 -51.430  1.00 93.20           N  
ATOM   1489  N   GLU A 185      67.550 -27.777 -49.776  1.00 93.82           N  
ATOM   1490  CA  GLU A 185      66.183 -27.383 -50.103  1.00 93.82           C  
ATOM   1491  C   GLU A 185      65.208 -27.808 -49.009  1.00 93.82           C  
ATOM   1492  CB  GLU A 185      65.758 -27.981 -51.447  1.00 93.82           C  
ATOM   1493  O   GLU A 185      64.252 -27.091 -48.709  1.00 93.82           O  
ATOM   1494  CG  GLU A 185      66.477 -27.376 -52.644  1.00 93.82           C  
ATOM   1495  CD  GLU A 185      66.059 -27.994 -53.970  1.00 93.82           C  
ATOM   1496  OE1 GLU A 185      66.777 -27.808 -54.978  1.00 93.82           O  
ATOM   1497  OE2 GLU A 185      65.005 -28.667 -53.999  1.00 93.82           O  
ATOM   1498  N   LYS A 186      65.452 -28.946 -48.404  1.00 94.17           N  
ATOM   1499  CA  LYS A 186      64.639 -29.444 -47.298  1.00 94.17           C  
ATOM   1500  C   LYS A 186      64.688 -28.490 -46.108  1.00 94.17           C  
ATOM   1501  CB  LYS A 186      65.107 -30.836 -46.872  1.00 94.17           C  
ATOM   1502  O   LYS A 186      63.650 -28.149 -45.536  1.00 94.17           O  
ATOM   1503  CG  LYS A 186      64.271 -31.457 -45.762  1.00 94.17           C  
ATOM   1504  CD  LYS A 186      64.797 -32.831 -45.368  1.00 94.17           C  
ATOM   1505  CE  LYS A 186      64.023 -33.411 -44.193  1.00 94.17           C  
ATOM   1506  NZ  LYS A 186      64.546 -34.752 -43.792  1.00 94.17           N  
ATOM   1507  N   HIS A 187      65.894 -28.138 -45.687  1.00 93.89           N  
ATOM   1508  CA  HIS A 187      66.086 -27.227 -44.565  1.00 93.89           C  
ATOM   1509  C   HIS A 187      65.368 -25.902 -44.802  1.00 93.89           C  
ATOM   1510  CB  HIS A 187      67.576 -26.981 -44.324  1.00 93.89           C  
ATOM   1511  O   HIS A 187      64.729 -25.366 -43.893  1.00 93.89           O  
ATOM   1512  CG  HIS A 187      67.861 -26.180 -43.093  1.00 93.89           C  
ATOM   1513  CD2 HIS A 187      68.100 -26.566 -41.817  1.00 93.89           C  
ATOM   1514  ND1 HIS A 187      67.920 -24.803 -43.097  1.00 93.89           N  
ATOM   1515  CE1 HIS A 187      68.184 -24.376 -41.874  1.00 93.89           C  
ATOM   1516  NE2 HIS A 187      68.298 -25.425 -41.078  1.00 93.89           N  
ATOM   1517  N   THR A 188      65.467 -25.364 -45.965  1.00 94.45           N  
ATOM   1518  CA  THR A 188      64.832 -24.097 -46.310  1.00 94.45           C  
ATOM   1519  C   THR A 188      63.313 -24.213 -46.223  1.00 94.45           C  
ATOM   1520  CB  THR A 188      65.234 -23.637 -47.723  1.00 94.45           C  
ATOM   1521  O   THR A 188      62.649 -23.338 -45.662  1.00 94.45           O  
ATOM   1522  CG2 THR A 188      64.602 -22.291 -48.064  1.00 94.45           C  
ATOM   1523  OG1 THR A 188      66.660 -23.514 -47.792  1.00 94.45           O  
ATOM   1524  N   LEU A 189      62.690 -25.267 -46.711  1.00 94.45           N  
ATOM   1525  CA  LEU A 189      61.247 -25.486 -46.696  1.00 94.45           C  
ATOM   1526  C   LEU A 189      60.739 -25.656 -45.268  1.00 94.45           C  
ATOM   1527  CB  LEU A 189      60.883 -26.717 -47.530  1.00 94.45           C  
ATOM   1528  O   LEU A 189      59.728 -25.060 -44.890  1.00 94.45           O  
ATOM   1529  CG  LEU A 189      59.397 -27.073 -47.600  1.00 94.45           C  
ATOM   1530  CD1 LEU A 189      58.605 -25.921 -48.210  1.00 94.45           C  
ATOM   1531  CD2 LEU A 189      59.191 -28.353 -48.402  1.00 94.45           C  
ATOM   1532  N   LEU A 190      61.417 -26.467 -44.437  1.00 95.49           N  
ATOM   1533  CA  LEU A 190      60.989 -26.711 -43.063  1.00 95.49           C  
ATOM   1534  C   LEU A 190      61.023 -25.424 -42.247  1.00 95.49           C  
ATOM   1535  CB  LEU A 190      61.877 -27.770 -42.405  1.00 95.49           C  
ATOM   1536  O   LEU A 190      60.146 -25.190 -41.412  1.00 95.49           O  
ATOM   1537  CG  LEU A 190      61.730 -29.200 -42.929  1.00 95.49           C  
ATOM   1538  CD1 LEU A 190      62.661 -30.141 -42.171  1.00 95.49           C  
ATOM   1539  CD2 LEU A 190      60.282 -29.665 -42.814  1.00 95.49           C  
ATOM   1540  N   ALA A 191      62.057 -24.638 -42.426  1.00 95.03           N  
ATOM   1541  CA  ALA A 191      62.146 -23.345 -41.752  1.00 95.03           C  
ATOM   1542  C   ALA A 191      60.979 -22.442 -42.142  1.00 95.03           C  
ATOM   1543  CB  ALA A 191      63.473 -22.665 -42.078  1.00 95.03           C  
ATOM   1544  O   ALA A 191      60.404 -21.759 -41.292  1.00 95.03           O  
ATOM   1545  N   ARG A 192      60.627 -22.385 -43.384  1.00 95.88           N  
ATOM   1546  CA  ARG A 192      59.502 -21.594 -43.872  1.00 95.88           C  
ATOM   1547  C   ARG A 192      58.191 -22.067 -43.252  1.00 95.88           C  
ATOM   1548  CB  ARG A 192      59.415 -21.665 -45.398  1.00 95.88           C  
ATOM   1549  O   ARG A 192      57.370 -21.252 -42.827  1.00 95.88           O  
ATOM   1550  CG  ARG A 192      58.311 -20.806 -45.993  1.00 95.88           C  
ATOM   1551  CD  ARG A 192      58.261 -20.923 -47.510  1.00 95.88           C  
ATOM   1552  NE  ARG A 192      57.827 -22.251 -47.934  1.00 95.88           N  
ATOM   1553  NH1 ARG A 192      56.546 -21.494 -49.702  1.00 95.88           N  
ATOM   1554  NH2 ARG A 192      56.691 -23.740 -49.264  1.00 95.88           N  
ATOM   1555  CZ  ARG A 192      57.022 -22.492 -48.966  1.00 95.88           C  
ATOM   1556  N   LEU A 193      57.971 -23.455 -43.207  1.00 96.21           N  
ATOM   1557  CA  LEU A 193      56.751 -24.026 -42.647  1.00 96.21           C  
ATOM   1558  C   LEU A 193      56.633 -23.705 -41.160  1.00 96.21           C  
ATOM   1559  CB  LEU A 193      56.722 -25.542 -42.858  1.00 96.21           C  
ATOM   1560  O   LEU A 193      55.536 -23.435 -40.664  1.00 96.21           O  
ATOM   1561  CG  LEU A 193      56.608 -26.023 -44.305  1.00 96.21           C  
ATOM   1562  CD1 LEU A 193      56.649 -27.546 -44.362  1.00 96.21           C  
ATOM   1563  CD2 LEU A 193      55.330 -25.493 -44.946  1.00 96.21           C  
ATOM   1564  N   ALA A 194      57.746 -23.833 -40.430  1.00 95.00           N  
ATOM   1565  CA  ALA A 194      57.761 -23.473 -39.014  1.00 95.00           C  
ATOM   1566  C   ALA A 194      57.366 -22.013 -38.815  1.00 95.00           C  
ATOM   1567  CB  ALA A 194      59.139 -23.735 -38.413  1.00 95.00           C  
ATOM   1568  O   ALA A 194      56.597 -21.689 -37.907  1.00 95.00           O  
ATOM   1569  N   GLU A 195      57.906 -21.122 -39.608  1.00 95.72           N  
ATOM   1570  CA  GLU A 195      57.570 -19.703 -39.534  1.00 95.72           C  
ATOM   1571  C   GLU A 195      56.090 -19.471 -39.824  1.00 95.72           C  
ATOM   1572  CB  GLU A 195      58.430 -18.896 -40.509  1.00 95.72           C  
ATOM   1573  O   GLU A 195      55.444 -18.654 -39.164  1.00 95.72           O  
ATOM   1574  CG  GLU A 195      58.331 -17.390 -40.315  1.00 95.72           C  
ATOM   1575  CD  GLU A 195      59.329 -16.609 -41.156  1.00 95.72           C  
ATOM   1576  OE1 GLU A 195      59.417 -15.370 -40.999  1.00 95.72           O  
ATOM   1577  OE2 GLU A 195      60.028 -17.242 -41.978  1.00 95.72           O  
ATOM   1578  N   GLU A 196      55.588 -20.216 -40.807  1.00 94.27           N  
ATOM   1579  CA  GLU A 196      54.172 -20.119 -41.148  1.00 94.27           C  
ATOM   1580  C   GLU A 196      53.291 -20.521 -39.968  1.00 94.27           C  
ATOM   1581  CB  GLU A 196      53.851 -20.990 -42.365  1.00 94.27           C  
ATOM   1582  O   GLU A 196      52.264 -19.891 -39.710  1.00 94.27           O  
ATOM   1583  CG  GLU A 196      54.406 -20.447 -43.673  1.00 94.27           C  
ATOM   1584  CD  GLU A 196      54.125 -21.349 -44.865  1.00 94.27           C  
ATOM   1585  OE1 GLU A 196      54.490 -20.981 -46.004  1.00 94.27           O  
ATOM   1586  OE2 GLU A 196      53.533 -22.431 -44.657  1.00 94.27           O  
ATOM   1587  N   SER A 197      53.692 -21.545 -39.248  1.00 94.87           N  
ATOM   1588  CA  SER A 197      52.949 -22.014 -38.083  1.00 94.87           C  
ATOM   1589  C   SER A 197      52.889 -20.944 -36.998  1.00 94.87           C  
ATOM   1590  CB  SER A 197      53.581 -23.288 -37.521  1.00 94.87           C  
ATOM   1591  O   SER A 197      51.825 -20.685 -36.432  1.00 94.87           O  
ATOM   1592  OG  SER A 197      52.905 -23.709 -36.348  1.00 94.87           O  
ATOM   1593  N   VAL A 198      54.003 -20.438 -36.690  1.00 95.02           N  
ATOM   1594  CA  VAL A 198      54.102 -19.409 -35.660  1.00 95.02           C  
ATOM   1595  C   VAL A 198      53.252 -18.202 -36.052  1.00 95.02           C  
ATOM   1596  CB  VAL A 198      55.568 -18.976 -35.430  1.00 95.02           C  
ATOM   1597  O   VAL A 198      52.535 -17.644 -35.219  1.00 95.02           O  
ATOM   1598  CG1 VAL A 198      55.632 -17.751 -34.519  1.00 95.02           C  
ATOM   1599  CG2 VAL A 198      56.377 -20.129 -34.839  1.00 95.02           C  
ATOM   1600  N   GLN A 199      53.353 -17.754 -37.267  1.00 93.80           N  
ATOM   1601  CA  GLN A 199      52.604 -16.598 -37.749  1.00 93.80           C  
ATOM   1602  C   GLN A 199      51.100 -16.830 -37.636  1.00 93.80           C  
ATOM   1603  CB  GLN A 199      52.978 -16.281 -39.198  1.00 93.80           C  
ATOM   1604  O   GLN A 199      50.359 -15.939 -37.218  1.00 93.80           O  
ATOM   1605  CG  GLN A 199      52.376 -14.983 -39.719  1.00 93.80           C  
ATOM   1606  CD  GLN A 199      52.738 -14.707 -41.166  1.00 93.80           C  
ATOM   1607  NE2 GLN A 199      52.303 -13.561 -41.678  1.00 93.80           N  
ATOM   1608  OE1 GLN A 199      53.404 -15.518 -41.819  1.00 93.80           O  
ATOM   1609  N   GLN A 200      50.645 -17.984 -37.978  1.00 93.16           N  
ATOM   1610  CA  GLN A 200      49.224 -18.312 -37.931  1.00 93.16           C  
ATOM   1611  C   GLN A 200      48.714 -18.339 -36.493  1.00 93.16           C  
ATOM   1612  CB  GLN A 200      48.961 -19.659 -38.607  1.00 93.16           C  
ATOM   1613  O   GLN A 200      47.615 -17.857 -36.210  1.00 93.16           O  
ATOM   1614  CG  GLN A 200      49.179 -19.643 -40.114  1.00 93.16           C  
ATOM   1615  CD  GLN A 200      49.098 -21.026 -40.732  1.00 93.16           C  
ATOM   1616  NE2 GLN A 200      49.052 -21.080 -42.059  1.00 93.16           N  
ATOM   1617  OE1 GLN A 200      49.078 -22.038 -40.024  1.00 93.16           O  
ATOM   1618  N   LYS A 201      49.456 -18.936 -35.574  1.00 92.88           N  
ATOM   1619  CA  LYS A 201      49.098 -18.932 -34.159  1.00 92.88           C  
ATOM   1620  C   LYS A 201      49.011 -17.508 -33.618  1.00 92.88           C  
ATOM   1621  CB  LYS A 201      50.111 -19.740 -33.346  1.00 92.88           C  
ATOM   1622  O   LYS A 201      48.100 -17.183 -32.854  1.00 92.88           O  
ATOM   1623  CG  LYS A 201      49.958 -21.247 -33.490  1.00 92.88           C  
ATOM   1624  CD  LYS A 201      50.962 -21.996 -32.624  1.00 92.88           C  
ATOM   1625  CE  LYS A 201      50.897 -23.499 -32.862  1.00 92.88           C  
ATOM   1626  NZ  LYS A 201      51.904 -24.235 -32.040  1.00 92.88           N  
ATOM   1627  N   ARG A 202      49.957 -16.743 -33.995  1.00 94.40           N  
ATOM   1628  CA  ARG A 202      49.966 -15.349 -33.564  1.00 94.40           C  
ATOM   1629  C   ARG A 202      48.751 -14.602 -34.103  1.00 94.40           C  
ATOM   1630  CB  ARG A 202      51.252 -14.654 -34.018  1.00 94.40           C  
ATOM   1631  O   ARG A 202      48.139 -13.804 -33.389  1.00 94.40           O  
ATOM   1632  CG  ARG A 202      51.434 -13.259 -33.443  1.00 94.40           C  
ATOM   1633  CD  ARG A 202      52.780 -12.661 -33.828  1.00 94.40           C  
ATOM   1634  NE  ARG A 202      52.935 -11.304 -33.313  1.00 94.40           N  
ATOM   1635  NH1 ARG A 202      54.991 -10.942 -34.301  1.00 94.40           N  
ATOM   1636  NH2 ARG A 202      54.020  -9.300 -33.030  1.00 94.40           N  
ATOM   1637  CZ  ARG A 202      53.981 -10.518 -33.549  1.00 94.40           C  
ATOM   1638  N   GLN A 203      48.443 -14.856 -35.326  1.00 93.03           N  
ATOM   1639  CA  GLN A 203      47.294 -14.210 -35.952  1.00 93.03           C  
ATOM   1640  C   GLN A 203      46.003 -14.547 -35.211  1.00 93.03           C  
ATOM   1641  CB  GLN A 203      47.180 -14.621 -37.420  1.00 93.03           C  
ATOM   1642  O   GLN A 203      45.167 -13.671 -34.981  1.00 93.03           O  
ATOM   1643  CG  GLN A 203      48.252 -14.013 -38.314  1.00 93.03           C  
ATOM   1644  CD  GLN A 203      48.155 -14.486 -39.753  1.00 93.03           C  
ATOM   1645  NE2 GLN A 203      48.814 -13.770 -40.658  1.00 93.03           N  
ATOM   1646  OE1 GLN A 203      47.493 -15.486 -40.048  1.00 93.03           O  
ATOM   1647  N   LEU A 204      45.815 -15.850 -34.867  1.00 93.10           N  
ATOM   1648  CA  LEU A 204      44.629 -16.262 -34.125  1.00 93.10           C  
ATOM   1649  C   LEU A 204      44.582 -15.590 -32.757  1.00 93.10           C  
ATOM   1650  CB  LEU A 204      44.602 -17.784 -33.960  1.00 93.10           C  
ATOM   1651  O   LEU A 204      43.525 -15.122 -32.327  1.00 93.10           O  
ATOM   1652  CG  LEU A 204      43.388 -18.366 -33.233  1.00 93.10           C  
ATOM   1653  CD1 LEU A 204      42.102 -17.980 -33.956  1.00 93.10           C  
ATOM   1654  CD2 LEU A 204      43.509 -19.882 -33.119  1.00 93.10           C  
ATOM   1655  N   GLN A 205      45.719 -15.562 -32.085  1.00 95.27           N  
ATOM   1656  CA  GLN A 205      45.793 -14.916 -30.778  1.00 95.27           C  
ATOM   1657  C   GLN A 205      45.448 -13.433 -30.877  1.00 95.27           C  
ATOM   1658  CB  GLN A 205      47.185 -15.093 -30.169  1.00 95.27           C  
ATOM   1659  O   GLN A 205      44.711 -12.905 -30.041  1.00 95.27           O  
ATOM   1660  CG  GLN A 205      47.309 -14.553 -28.751  1.00 95.27           C  
ATOM   1661  CD  GLN A 205      48.682 -14.790 -28.150  1.00 95.27           C  
ATOM   1662  NE2 GLN A 205      48.851 -14.410 -26.889  1.00 95.27           N  
ATOM   1663  OE1 GLN A 205      49.583 -15.312 -28.815  1.00 95.27           O  
ATOM   1664  N   CYS A 206      46.030 -12.771 -31.842  1.00 95.92           N  
ATOM   1665  CA  CYS A 206      45.755 -11.353 -32.044  1.00 95.92           C  
ATOM   1666  C   CYS A 206      44.275 -11.118 -32.322  1.00 95.92           C  
ATOM   1667  CB  CYS A 206      46.594 -10.803 -33.197  1.00 95.92           C  
ATOM   1668  O   CYS A 206      43.679 -10.184 -31.785  1.00 95.92           O  
ATOM   1669  SG  CYS A 206      48.340 -10.588 -32.790  1.00 95.92           S  
ATOM   1670  N   LEU A 207      43.679 -11.963 -33.092  1.00 96.06           N  
ATOM   1671  CA  LEU A 207      42.258 -11.858 -33.403  1.00 96.06           C  
ATOM   1672  C   LEU A 207      41.412 -12.034 -32.147  1.00 96.06           C  
ATOM   1673  CB  LEU A 207      41.860 -12.901 -34.451  1.00 96.06           C  
ATOM   1674  O   LEU A 207      40.474 -11.269 -31.913  1.00 96.06           O  
ATOM   1675  CG  LEU A 207      40.401 -12.878 -34.911  1.00 96.06           C  
ATOM   1676  CD1 LEU A 207      40.068 -11.532 -35.547  1.00 96.06           C  
ATOM   1677  CD2 LEU A 207      40.130 -14.018 -35.886  1.00 96.06           C  
ATOM   1678  N   LYS A 208      41.721 -12.991 -31.293  1.00 97.02           N  
ATOM   1679  CA  LYS A 208      41.016 -13.229 -30.036  1.00 97.02           C  
ATOM   1680  C   LYS A 208      41.096 -12.010 -29.122  1.00 97.02           C  
ATOM   1681  CB  LYS A 208      41.587 -14.456 -29.324  1.00 97.02           C  
ATOM   1682  O   LYS A 208      40.091 -11.595 -28.542  1.00 97.02           O  
ATOM   1683  CG  LYS A 208      40.792 -14.887 -28.101  1.00 97.02           C  
ATOM   1684  CD  LYS A 208      41.364 -16.156 -27.481  1.00 97.02           C  
ATOM   1685  CE  LYS A 208      40.683 -16.491 -26.161  1.00 97.02           C  
ATOM   1686  NZ  LYS A 208      41.265 -17.714 -25.532  1.00 97.02           N  
ATOM   1687  N   GLN A 209      42.290 -11.520 -29.023  1.00 97.51           N  
ATOM   1688  CA  GLN A 209      42.507 -10.372 -28.148  1.00 97.51           C  
ATOM   1689  C   GLN A 209      41.726  -9.155 -28.633  1.00 97.51           C  
ATOM   1690  CB  GLN A 209      43.997 -10.039 -28.060  1.00 97.51           C  
ATOM   1691  O   GLN A 209      41.154  -8.417 -27.828  1.00 97.51           O  
ATOM   1692  CG  GLN A 209      44.329  -8.975 -27.022  1.00 97.51           C  
ATOM   1693  CD  GLN A 209      45.819  -8.712 -26.907  1.00 97.51           C  
ATOM   1694  NE2 GLN A 209      46.187  -7.742 -26.077  1.00 97.51           N  
ATOM   1695  OE1 GLN A 209      46.632  -9.376 -27.558  1.00 97.51           O  
ATOM   1696  N   GLU A 210      41.703  -8.959 -29.908  1.00 97.48           N  
ATOM   1697  CA  GLU A 210      40.955  -7.844 -30.481  1.00 97.48           C  
ATOM   1698  C   GLU A 210      39.472  -7.940 -30.136  1.00 97.48           C  
ATOM   1699  CB  GLU A 210      41.139  -7.796 -32.000  1.00 97.48           C  
ATOM   1700  O   GLU A 210      38.858  -6.951 -29.729  1.00 97.48           O  
ATOM   1701  CG  GLU A 210      42.526  -7.349 -32.437  1.00 97.48           C  
ATOM   1702  CD  GLU A 210      42.734  -7.422 -33.942  1.00 97.48           C  
ATOM   1703  OE1 GLU A 210      43.825  -7.042 -34.423  1.00 97.48           O  
ATOM   1704  OE2 GLU A 210      41.797  -7.862 -34.645  1.00 97.48           O  
ATOM   1705  N   TRP A 211      38.916  -9.092 -30.280  1.00 97.95           N  
ATOM   1706  CA  TRP A 211      37.495  -9.258 -29.989  1.00 97.95           C  
ATOM   1707  C   TRP A 211      37.225  -9.114 -28.495  1.00 97.95           C  
ATOM   1708  CB  TRP A 211      37.001 -10.621 -30.481  1.00 97.95           C  
ATOM   1709  O   TRP A 211      36.224  -8.514 -28.094  1.00 97.95           O  
ATOM   1710  CG  TRP A 211      36.650 -10.652 -31.938  1.00 97.95           C  
ATOM   1711  CD1 TRP A 211      37.218 -11.433 -32.906  1.00 97.95           C  
ATOM   1712  CD2 TRP A 211      35.653  -9.863 -32.593  1.00 97.95           C  
ATOM   1713  CE2 TRP A 211      35.670 -10.218 -33.960  1.00 97.95           C  
ATOM   1714  CE3 TRP A 211      34.744  -8.889 -32.157  1.00 97.95           C  
ATOM   1715  NE1 TRP A 211      36.633 -11.177 -34.125  1.00 97.95           N  
ATOM   1716  CH2 TRP A 211      33.934  -8.683 -34.441  1.00 97.95           C  
ATOM   1717  CZ2 TRP A 211      34.813  -9.632 -34.895  1.00 97.95           C  
ATOM   1718  CZ3 TRP A 211      33.892  -8.308 -33.088  1.00 97.95           C  
ATOM   1719  N   GLU A 212      38.103  -9.706 -27.717  1.00 97.81           N  
ATOM   1720  CA  GLU A 212      37.948  -9.586 -26.270  1.00 97.81           C  
ATOM   1721  C   GLU A 212      37.921  -8.122 -25.838  1.00 97.81           C  
ATOM   1722  CB  GLU A 212      39.074 -10.327 -25.545  1.00 97.81           C  
ATOM   1723  O   GLU A 212      37.103  -7.731 -25.003  1.00 97.81           O  
ATOM   1724  CG  GLU A 212      38.884 -11.836 -25.496  1.00 97.81           C  
ATOM   1725  CD  GLU A 212      40.067 -12.570 -24.884  1.00 97.81           C  
ATOM   1726  OE1 GLU A 212      40.031 -13.819 -24.804  1.00 97.81           O  
ATOM   1727  OE2 GLU A 212      41.037 -11.890 -24.481  1.00 97.81           O  
ATOM   1728  N   GLN A 213      38.784  -7.350 -26.376  1.00 97.77           N  
ATOM   1729  CA  GLN A 213      38.861  -5.934 -26.032  1.00 97.77           C  
ATOM   1730  C   GLN A 213      37.608  -5.189 -26.485  1.00 97.77           C  
ATOM   1731  CB  GLN A 213      40.104  -5.297 -26.654  1.00 97.77           C  
ATOM   1732  O   GLN A 213      37.054  -4.383 -25.735  1.00 97.77           O  
ATOM   1733  CG  GLN A 213      41.409  -5.727 -25.996  1.00 97.77           C  
ATOM   1734  CD  GLN A 213      42.630  -5.129 -26.670  1.00 97.77           C  
ATOM   1735  NE2 GLN A 213      43.800  -5.345 -26.078  1.00 97.77           N  
ATOM   1736  OE1 GLN A 213      42.523  -4.480 -27.715  1.00 97.77           O  
ATOM   1737  N   ARG A 214      37.154  -5.486 -27.670  1.00 97.56           N  
ATOM   1738  CA  ARG A 214      35.967  -4.834 -28.215  1.00 97.56           C  
ATOM   1739  C   ARG A 214      34.729  -5.176 -27.393  1.00 97.56           C  
ATOM   1740  CB  ARG A 214      35.754  -5.236 -29.676  1.00 97.56           C  
ATOM   1741  O   ARG A 214      33.944  -4.290 -27.045  1.00 97.56           O  
ATOM   1742  CG  ARG A 214      34.646  -4.464 -30.373  1.00 97.56           C  
ATOM   1743  CD  ARG A 214      34.569  -4.801 -31.855  1.00 97.56           C  
ATOM   1744  NE  ARG A 214      33.484  -4.082 -32.516  1.00 97.56           N  
ATOM   1745  NH1 ARG A 214      34.009  -4.823 -34.640  1.00 97.56           N  
ATOM   1746  NH2 ARG A 214      32.228  -3.416 -34.320  1.00 97.56           N  
ATOM   1747  CZ  ARG A 214      33.243  -4.108 -33.824  1.00 97.56           C  
ATOM   1748  N   ILE A 215      34.562  -6.389 -27.121  1.00 98.26           N  
ATOM   1749  CA  ILE A 215      33.404  -6.853 -26.364  1.00 98.26           C  
ATOM   1750  C   ILE A 215      33.465  -6.305 -24.940  1.00 98.26           C  
ATOM   1751  CB  ILE A 215      33.325  -8.396 -26.342  1.00 98.26           C  
ATOM   1752  O   ILE A 215      32.452  -5.862 -24.395  1.00 98.26           O  
ATOM   1753  CG1 ILE A 215      32.928  -8.931 -27.722  1.00 98.26           C  
ATOM   1754  CG2 ILE A 215      32.343  -8.871 -25.267  1.00 98.26           C  
ATOM   1755  CD1 ILE A 215      33.051 -10.442 -27.860  1.00 98.26           C  
ATOM   1756  N   ALA A 216      34.700  -6.322 -24.376  1.00 98.26           N  
ATOM   1757  CA  ALA A 216      34.873  -5.812 -23.018  1.00 98.26           C  
ATOM   1758  C   ALA A 216      34.519  -4.329 -22.941  1.00 98.26           C  
ATOM   1759  CB  ALA A 216      36.305  -6.039 -22.542  1.00 98.26           C  
ATOM   1760  O   ALA A 216      33.902  -3.882 -21.971  1.00 98.26           O  
ATOM   1761  N   ALA A 217      34.894  -3.600 -23.936  1.00 97.85           N  
ATOM   1762  CA  ALA A 217      34.601  -2.169 -23.965  1.00 97.85           C  
ATOM   1763  C   ALA A 217      33.096  -1.918 -24.013  1.00 97.85           C  
ATOM   1764  CB  ALA A 217      35.285  -1.511 -25.161  1.00 97.85           C  
ATOM   1765  O   ALA A 217      32.578  -1.072 -23.280  1.00 97.85           O  
ATOM   1766  N   LEU A 218      32.388  -2.650 -24.839  1.00 98.04           N  
ATOM   1767  CA  LEU A 218      30.940  -2.510 -24.947  1.00 98.04           C  
ATOM   1768  C   LEU A 218      30.254  -2.948 -23.658  1.00 98.04           C  
ATOM   1769  CB  LEU A 218      30.408  -3.329 -26.126  1.00 98.04           C  
ATOM   1770  O   LEU A 218      29.321  -2.290 -23.191  1.00 98.04           O  
ATOM   1771  CG  LEU A 218      30.705  -2.780 -27.522  1.00 98.04           C  
ATOM   1772  CD1 LEU A 218      30.404  -3.835 -28.582  1.00 98.04           C  
ATOM   1773  CD2 LEU A 218      29.901  -1.510 -27.780  1.00 98.04           C  
ATOM   1774  N   GLN A 219      30.720  -4.022 -23.128  1.00 98.26           N  
ATOM   1775  CA  GLN A 219      30.152  -4.533 -21.885  1.00 98.26           C  
ATOM   1776  C   GLN A 219      30.320  -3.528 -20.749  1.00 98.26           C  
ATOM   1777  CB  GLN A 219      30.799  -5.866 -21.507  1.00 98.26           C  
ATOM   1778  O   GLN A 219      29.397  -3.315 -19.960  1.00 98.26           O  
ATOM   1779  CG  GLN A 219      30.136  -6.558 -20.324  1.00 98.26           C  
ATOM   1780  CD  GLN A 219      28.696  -6.945 -20.602  1.00 98.26           C  
ATOM   1781  NE2 GLN A 219      27.786  -6.507 -19.738  1.00 98.26           N  
ATOM   1782  OE1 GLN A 219      28.403  -7.632 -21.586  1.00 98.26           O  
ATOM   1783  N   HIS A 220      31.508  -3.013 -20.670  1.00 98.03           N  
ATOM   1784  CA  HIS A 220      31.781  -2.022 -19.635  1.00 98.03           C  
ATOM   1785  C   HIS A 220      30.835  -0.831 -19.750  1.00 98.03           C  
ATOM   1786  CB  HIS A 220      33.233  -1.548 -19.716  1.00 98.03           C  
ATOM   1787  O   HIS A 220      30.283  -0.372 -18.747  1.00 98.03           O  
ATOM   1788  CG  HIS A 220      33.604  -0.565 -18.652  1.00 98.03           C  
ATOM   1789  CD2 HIS A 220      34.091  -0.748 -17.402  1.00 98.03           C  
ATOM   1790  ND1 HIS A 220      33.481   0.797 -18.822  1.00 98.03           N  
ATOM   1791  CE1 HIS A 220      33.879   1.410 -17.720  1.00 98.03           C  
ATOM   1792  NE2 HIS A 220      34.255   0.495 -16.843  1.00 98.03           N  
ATOM   1793  N   ARG A 221      30.614  -0.351 -20.880  1.00 97.68           N  
ATOM   1794  CA  ARG A 221      29.730   0.789 -21.102  1.00 97.68           C  
ATOM   1795  C   ARG A 221      28.292   0.448 -20.725  1.00 97.68           C  
ATOM   1796  CB  ARG A 221      29.795   1.244 -22.561  1.00 97.68           C  
ATOM   1797  O   ARG A 221      27.602   1.253 -20.095  1.00 97.68           O  
ATOM   1798  CG  ARG A 221      31.092   1.946 -22.930  1.00 97.68           C  
ATOM   1799  CD  ARG A 221      31.160   2.261 -24.418  1.00 97.68           C  
ATOM   1800  NE  ARG A 221      30.168   3.262 -24.803  1.00 97.68           N  
ATOM   1801  NH1 ARG A 221      30.543   3.060 -27.074  1.00 97.68           N  
ATOM   1802  NH2 ARG A 221      28.976   4.540 -26.293  1.00 97.68           N  
ATOM   1803  CZ  ARG A 221      29.898   3.619 -26.056  1.00 97.68           C  
ATOM   1804  N   LEU A 222      27.867  -0.703 -21.172  1.00 97.92           N  
ATOM   1805  CA  LEU A 222      26.522  -1.152 -20.828  1.00 97.92           C  
ATOM   1806  C   LEU A 222      26.368  -1.303 -19.319  1.00 97.92           C  
ATOM   1807  CB  LEU A 222      26.208  -2.481 -21.520  1.00 97.92           C  
ATOM   1808  O   LEU A 222      25.385  -0.834 -18.741  1.00 97.92           O  
ATOM   1809  CG  LEU A 222      24.835  -3.089 -21.229  1.00 97.92           C  
ATOM   1810  CD1 LEU A 222      23.730  -2.114 -21.619  1.00 97.92           C  
ATOM   1811  CD2 LEU A 222      24.670  -4.414 -21.966  1.00 97.92           C  
ATOM   1812  N   ASP A 223      27.346  -1.913 -18.684  1.00 97.92           N  
ATOM   1813  CA  ASP A 223      27.306  -2.133 -17.242  1.00 97.92           C  
ATOM   1814  C   ASP A 223      27.250  -0.808 -16.486  1.00 97.92           C  
ATOM   1815  CB  ASP A 223      28.520  -2.947 -16.789  1.00 97.92           C  
ATOM   1816  O   ASP A 223      26.564  -0.697 -15.467  1.00 97.92           O  
ATOM   1817  CG  ASP A 223      28.443  -4.406 -17.201  1.00 97.92           C  
ATOM   1818  OD1 ASP A 223      27.349  -4.876 -17.581  1.00 97.92           O  
ATOM   1819  OD2 ASP A 223      29.485  -5.094 -17.143  1.00 97.92           O  
ATOM   1820  N   HIS A 224      28.043   0.097 -16.942  1.00 97.07           N  
ATOM   1821  CA  HIS A 224      28.052   1.411 -16.309  1.00 97.07           C  
ATOM   1822  C   HIS A 224      26.659   2.031 -16.306  1.00 97.07           C  
ATOM   1823  CB  HIS A 224      29.039   2.341 -17.019  1.00 97.07           C  
ATOM   1824  O   HIS A 224      26.205   2.545 -15.281  1.00 97.07           O  
ATOM   1825  CG  HIS A 224      29.171   3.682 -16.371  1.00 97.07           C  
ATOM   1826  CD2 HIS A 224      29.978   4.112 -15.374  1.00 97.07           C  
ATOM   1827  ND1 HIS A 224      28.405   4.766 -16.743  1.00 97.07           N  
ATOM   1828  CE1 HIS A 224      28.739   5.809 -16.000  1.00 97.07           C  
ATOM   1829  NE2 HIS A 224      29.691   5.438 -15.161  1.00 97.07           N  
ATOM   1830  N   LYS A 225      25.977   1.932 -17.336  1.00 96.95           N  
ATOM   1831  CA  LYS A 225      24.637   2.503 -17.428  1.00 96.95           C  
ATOM   1832  C   LYS A 225      23.656   1.747 -16.536  1.00 96.95           C  
ATOM   1833  CB  LYS A 225      24.145   2.491 -18.876  1.00 96.95           C  
ATOM   1834  O   LYS A 225      22.849   2.360 -15.833  1.00 96.95           O  
ATOM   1835  CG  LYS A 225      24.781   3.559 -19.754  1.00 96.95           C  
ATOM   1836  CD  LYS A 225      24.035   3.715 -21.073  1.00 96.95           C  
ATOM   1837  CE  LYS A 225      24.544   4.912 -21.865  1.00 96.95           C  
ATOM   1838  NZ  LYS A 225      23.978   6.196 -21.354  1.00 96.95           N  
ATOM   1839  N   LEU A 226      23.716   0.467 -16.588  1.00 97.77           N  
ATOM   1840  CA  LEU A 226      22.824  -0.359 -15.782  1.00 97.77           C  
ATOM   1841  C   LEU A 226      23.069  -0.131 -14.294  1.00 97.77           C  
ATOM   1842  CB  LEU A 226      23.013  -1.840 -16.121  1.00 97.77           C  
ATOM   1843  O   LEU A 226      22.125  -0.114 -13.501  1.00 97.77           O  
ATOM   1844  CG  LEU A 226      22.462  -2.302 -17.471  1.00 97.77           C  
ATOM   1845  CD1 LEU A 226      22.837  -3.758 -17.727  1.00 97.77           C  
ATOM   1846  CD2 LEU A 226      20.950  -2.117 -17.524  1.00 97.77           C  
ATOM   1847  N   MET A 227      24.328   0.038 -13.970  1.00 97.66           N  
ATOM   1848  CA  MET A 227      24.682   0.299 -12.578  1.00 97.66           C  
ATOM   1849  C   MET A 227      24.070   1.611 -12.098  1.00 97.66           C  
ATOM   1850  CB  MET A 227      26.201   0.338 -12.407  1.00 97.66           C  
ATOM   1851  O   MET A 227      23.586   1.699 -10.968  1.00 97.66           O  
ATOM   1852  CG  MET A 227      26.653   0.440 -10.959  1.00 97.66           C  
ATOM   1853  SD  MET A 227      28.468   0.662 -10.802  1.00 97.66           S  
ATOM   1854  CE  MET A 227      29.003   0.077 -12.434  1.00 97.66           C  
ATOM   1855  N   ARG A 228      24.104   2.586 -12.883  1.00 97.13           N  
ATOM   1856  CA  ARG A 228      23.515   3.877 -12.542  1.00 97.13           C  
ATOM   1857  C   ARG A 228      22.015   3.747 -12.299  1.00 97.13           C  
ATOM   1858  CB  ARG A 228      23.780   4.899 -13.649  1.00 97.13           C  
ATOM   1859  O   ARG A 228      21.484   4.311 -11.340  1.00 97.13           O  
ATOM   1860  CG  ARG A 228      23.232   6.286 -13.351  1.00 97.13           C  
ATOM   1861  CD  ARG A 228      23.906   6.909 -12.137  1.00 97.13           C  
ATOM   1862  NE  ARG A 228      23.425   8.266 -11.890  1.00 97.13           N  
ATOM   1863  NH1 ARG A 228      24.229   8.379  -9.727  1.00 97.13           N  
ATOM   1864  NH2 ARG A 228      23.111  10.163 -10.635  1.00 97.13           N  
ATOM   1865  CZ  ARG A 228      23.589   8.933 -10.751  1.00 97.13           C  
ATOM   1866  N   ILE A 229      21.358   3.002 -13.148  1.00 97.79           N  
ATOM   1867  CA  ILE A 229      19.923   2.779 -13.009  1.00 97.79           C  
ATOM   1868  C   ILE A 229      19.637   2.062 -11.692  1.00 97.79           C  
ATOM   1869  CB  ILE A 229      19.360   1.965 -14.196  1.00 97.79           C  
ATOM   1870  O   ILE A 229      18.728   2.447 -10.953  1.00 97.79           O  
ATOM   1871  CG1 ILE A 229      19.422   2.790 -15.487  1.00 97.79           C  
ATOM   1872  CG2 ILE A 229      17.928   1.507 -13.906  1.00 97.79           C  
ATOM   1873  CD1 ILE A 229      19.121   1.990 -16.747  1.00 97.79           C  
ATOM   1874  N   GLU A 230      20.454   1.103 -11.393  1.00 97.85           N  
ATOM   1875  CA  GLU A 230      20.278   0.342 -10.159  1.00 97.85           C  
ATOM   1876  C   GLU A 230      20.516   1.218  -8.932  1.00 97.85           C  
ATOM   1877  CB  GLU A 230      21.217  -0.866 -10.133  1.00 97.85           C  
ATOM   1878  O   GLU A 230      19.803   1.103  -7.933  1.00 97.85           O  
ATOM   1879  CG  GLU A 230      20.974  -1.809  -8.964  1.00 97.85           C  
ATOM   1880  CD  GLU A 230      19.552  -2.345  -8.911  1.00 97.85           C  
ATOM   1881  OE1 GLU A 230      19.072  -2.683  -7.806  1.00 97.85           O  
ATOM   1882  OE2 GLU A 230      18.914  -2.429  -9.984  1.00 97.85           O  
ATOM   1883  N   GLN A 231      21.477   2.063  -8.999  1.00 97.91           N  
ATOM   1884  CA  GLN A 231      21.753   2.985  -7.902  1.00 97.91           C  
ATOM   1885  C   GLN A 231      20.567   3.913  -7.652  1.00 97.91           C  
ATOM   1886  CB  GLN A 231      23.010   3.807  -8.193  1.00 97.91           C  
ATOM   1887  O   GLN A 231      20.196   4.159  -6.503  1.00 97.91           O  
ATOM   1888  CG  GLN A 231      24.306   3.019  -8.050  1.00 97.91           C  
ATOM   1889  CD  GLN A 231      25.531   3.834  -8.419  1.00 97.91           C  
ATOM   1890  NE2 GLN A 231      26.705   3.349  -8.030  1.00 97.91           N  
ATOM   1891  OE1 GLN A 231      25.424   4.891  -9.048  1.00 97.91           O  
ATOM   1892  N   LEU A 232      19.998   4.378  -8.687  1.00 98.00           N  
ATOM   1893  CA  LEU A 232      18.826   5.239  -8.571  1.00 98.00           C  
ATOM   1894  C   LEU A 232      17.650   4.479  -7.968  1.00 98.00           C  
ATOM   1895  CB  LEU A 232      18.437   5.802  -9.940  1.00 98.00           C  
ATOM   1896  O   LEU A 232      16.927   5.013  -7.124  1.00 98.00           O  
ATOM   1897  CG  LEU A 232      19.348   6.891 -10.510  1.00 98.00           C  
ATOM   1898  CD1 LEU A 232      19.028   7.134 -11.981  1.00 98.00           C  
ATOM   1899  CD2 LEU A 232      19.209   8.179  -9.707  1.00 98.00           C  
ATOM   1900  N   LYS A 233      17.444   3.275  -8.386  1.00 97.99           N  
ATOM   1901  CA  LYS A 233      16.370   2.443  -7.853  1.00 97.99           C  
ATOM   1902  C   LYS A 233      16.568   2.176  -6.363  1.00 97.99           C  
ATOM   1903  CB  LYS A 233      16.286   1.120  -8.616  1.00 97.99           C  
ATOM   1904  O   LYS A 233      15.607   2.188  -5.591  1.00 97.99           O  
ATOM   1905  CG  LYS A 233      15.719   1.251 -10.022  1.00 97.99           C  
ATOM   1906  CD  LYS A 233      15.625  -0.102 -10.715  1.00 97.99           C  
ATOM   1907  CE  LYS A 233      14.909   0.003 -12.054  1.00 97.99           C  
ATOM   1908  NZ  LYS A 233      14.812  -1.322 -12.737  1.00 97.99           N  
ATOM   1909  N   GLN A 234      17.819   1.950  -6.013  1.00 97.74           N  
ATOM   1910  CA  GLN A 234      18.121   1.733  -4.602  1.00 97.74           C  
ATOM   1911  C   GLN A 234      17.866   2.995  -3.784  1.00 97.74           C  
ATOM   1912  CB  GLN A 234      19.570   1.277  -4.426  1.00 97.74           C  
ATOM   1913  O   GLN A 234      17.333   2.926  -2.675  1.00 97.74           O  
ATOM   1914  CG  GLN A 234      19.923   0.885  -2.998  1.00 97.74           C  
ATOM   1915  CD  GLN A 234      19.106  -0.290  -2.493  1.00 97.74           C  
ATOM   1916  NE2 GLN A 234      19.056  -0.456  -1.176  1.00 97.74           N  
ATOM   1917  OE1 GLN A 234      18.525  -1.043  -3.281  1.00 97.74           O  
ATOM   1918  N   GLN A 235      18.293   4.083  -4.346  1.00 97.49           N  
ATOM   1919  CA  GLN A 235      18.030   5.366  -3.703  1.00 97.49           C  
ATOM   1920  C   GLN A 235      16.531   5.603  -3.541  1.00 97.49           C  
ATOM   1921  CB  GLN A 235      18.658   6.508  -4.505  1.00 97.49           C  
ATOM   1922  O   GLN A 235      16.078   6.045  -2.483  1.00 97.49           O  
ATOM   1923  CG  GLN A 235      18.571   7.863  -3.817  1.00 97.49           C  
ATOM   1924  CD  GLN A 235      19.222   8.973  -4.621  1.00 97.49           C  
ATOM   1925  NE2 GLN A 235      19.091  10.206  -4.144  1.00 97.49           N  
ATOM   1926  OE1 GLN A 235      19.839   8.723  -5.661  1.00 97.49           O  
ATOM   1927  N   ARG A 236      15.772   5.331  -4.573  1.00 97.29           N  
ATOM   1928  CA  ARG A 236      14.320   5.476  -4.527  1.00 97.29           C  
ATOM   1929  C   ARG A 236      13.716   4.592  -3.441  1.00 97.29           C  
ATOM   1930  CB  ARG A 236      13.702   5.134  -5.885  1.00 97.29           C  
ATOM   1931  O   ARG A 236      12.840   5.030  -2.693  1.00 97.29           O  
ATOM   1932  CG  ARG A 236      12.189   5.272  -5.925  1.00 97.29           C  
ATOM   1933  CD  ARG A 236      11.604   4.696  -7.207  1.00 97.29           C  
ATOM   1934  NE  ARG A 236      11.760   3.246  -7.267  1.00 97.29           N  
ATOM   1935  NH1 ARG A 236      10.897   3.034  -9.400  1.00 97.29           N  
ATOM   1936  NH2 ARG A 236      11.606   1.178  -8.256  1.00 97.29           N  
ATOM   1937  CZ  ARG A 236      11.421   2.489  -8.307  1.00 97.29           C  
ATOM   1938  N   LYS A 237      14.171   3.377  -3.353  1.00 95.96           N  
ATOM   1939  CA  LYS A 237      13.684   2.428  -2.356  1.00 95.96           C  
ATOM   1940  C   LYS A 237      13.935   2.940  -0.941  1.00 95.96           C  
ATOM   1941  CB  LYS A 237      14.348   1.063  -2.545  1.00 95.96           C  
ATOM   1942  O   LYS A 237      13.047   2.882  -0.088  1.00 95.96           O  
ATOM   1943  CG  LYS A 237      13.815  -0.018  -1.617  1.00 95.96           C  
ATOM   1944  CD  LYS A 237      14.489  -1.360  -1.876  1.00 95.96           C  
ATOM   1945  CE  LYS A 237      13.990  -2.432  -0.917  1.00 95.96           C  
ATOM   1946  NZ  LYS A 237      14.656  -3.746  -1.160  1.00 95.96           N  
ATOM   1947  N   GLN A 238      15.105   3.432  -0.679  1.00 95.84           N  
ATOM   1948  CA  GLN A 238      15.479   3.940   0.637  1.00 95.84           C  
ATOM   1949  C   GLN A 238      14.635   5.154   1.017  1.00 95.84           C  
ATOM   1950  CB  GLN A 238      16.964   4.301   0.672  1.00 95.84           C  
ATOM   1951  O   GLN A 238      14.134   5.241   2.140  1.00 95.84           O  
ATOM   1952  CG  GLN A 238      17.892   3.094   0.632  1.00 95.84           C  
ATOM   1953  CD  GLN A 238      19.356   3.481   0.547  1.00 95.84           C  
ATOM   1954  NE2 GLN A 238      20.237   2.490   0.622  1.00 95.84           N  
ATOM   1955  OE1 GLN A 238      19.693   4.662   0.414  1.00 95.84           O  
ATOM   1956  N   ARG A 239      14.444   5.993   0.116  1.00 95.66           N  
ATOM   1957  CA  ARG A 239      13.676   7.206   0.373  1.00 95.66           C  
ATOM   1958  C   ARG A 239      12.199   6.886   0.577  1.00 95.66           C  
ATOM   1959  CB  ARG A 239      13.842   8.203  -0.776  1.00 95.66           C  
ATOM   1960  O   ARG A 239      11.540   7.485   1.429  1.00 95.66           O  
ATOM   1961  CG  ARG A 239      15.224   8.831  -0.851  1.00 95.66           C  
ATOM   1962  CD  ARG A 239      15.301   9.897  -1.936  1.00 95.66           C  
ATOM   1963  NE  ARG A 239      16.639  10.475  -2.029  1.00 95.66           N  
ATOM   1964  NH1 ARG A 239      16.242  12.159  -0.498  1.00 95.66           N  
ATOM   1965  NH2 ARG A 239      18.293  11.980  -1.506  1.00 95.66           N  
ATOM   1966  CZ  ARG A 239      17.055  11.537  -1.344  1.00 95.66           C  
ATOM   1967  N   SER A 240      11.670   5.996  -0.248  1.00 94.85           N  
ATOM   1968  CA  SER A 240      10.286   5.558  -0.095  1.00 94.85           C  
ATOM   1969  C   SER A 240      10.056   4.921   1.271  1.00 94.85           C  
ATOM   1970  CB  SER A 240       9.913   4.567  -1.198  1.00 94.85           C  
ATOM   1971  O   SER A 240       9.057   5.207   1.935  1.00 94.85           O  
ATOM   1972  OG  SER A 240       8.546   4.204  -1.107  1.00 94.85           O  
ATOM   1973  N   ALA A 241      11.042   4.097   1.692  1.00 93.01           N  
ATOM   1974  CA  ALA A 241      10.946   3.456   3.000  1.00 93.01           C  
ATOM   1975  C   ALA A 241      10.984   4.490   4.122  1.00 93.01           C  
ATOM   1976  CB  ALA A 241      12.071   2.440   3.179  1.00 93.01           C  
ATOM   1977  O   ALA A 241      10.222   4.396   5.087  1.00 93.01           O  
ATOM   1978  N   ALA A 242      11.850   5.486   4.007  1.00 93.36           N  
ATOM   1979  CA  ALA A 242      11.960   6.547   5.004  1.00 93.36           C  
ATOM   1980  C   ALA A 242      10.669   7.356   5.089  1.00 93.36           C  
ATOM   1981  CB  ALA A 242      13.138   7.462   4.680  1.00 93.36           C  
ATOM   1982  O   ALA A 242      10.213   7.697   6.184  1.00 93.36           O  
ATOM   1983  N   LEU A 243      10.103   7.663   3.896  1.00 92.87           N  
ATOM   1984  CA  LEU A 243       8.857   8.420   3.851  1.00 92.87           C  
ATOM   1985  C   LEU A 243       7.723   7.640   4.508  1.00 92.87           C  
ATOM   1986  CB  LEU A 243       8.488   8.759   2.404  1.00 92.87           C  
ATOM   1987  O   LEU A 243       6.939   8.204   5.275  1.00 92.87           O  
ATOM   1988  CG  LEU A 243       7.189   9.541   2.202  1.00 92.87           C  
ATOM   1989  CD1 LEU A 243       7.247  10.868   2.949  1.00 92.87           C  
ATOM   1990  CD2 LEU A 243       6.927   9.768   0.717  1.00 92.87           C  
ATOM   1991  N   GLN A 244       7.598   6.363   4.239  1.00 92.45           N  
ATOM   1992  CA  GLN A 244       6.572   5.515   4.837  1.00 92.45           C  
ATOM   1993  C   GLN A 244       6.716   5.464   6.355  1.00 92.45           C  
ATOM   1994  CB  GLN A 244       6.637   4.102   4.256  1.00 92.45           C  
ATOM   1995  O   GLN A 244       5.722   5.535   7.081  1.00 92.45           O  
ATOM   1996  CG  GLN A 244       6.061   3.988   2.851  1.00 92.45           C  
ATOM   1997  CD  GLN A 244       5.977   2.552   2.366  1.00 92.45           C  
ATOM   1998  NE2 GLN A 244       4.997   2.271   1.513  1.00 92.45           N  
ATOM   1999  OE1 GLN A 244       6.785   1.703   2.755  1.00 92.45           O  
ATOM   2000  N   LYS A 245       7.969   5.284   6.783  1.00 92.56           N  
ATOM   2001  CA  LYS A 245       8.227   5.285   8.220  1.00 92.56           C  
ATOM   2002  C   LYS A 245       7.776   6.595   8.858  1.00 92.56           C  
ATOM   2003  CB  LYS A 245       9.713   5.050   8.499  1.00 92.56           C  
ATOM   2004  O   LYS A 245       7.188   6.594   9.942  1.00 92.56           O  
ATOM   2005  CG  LYS A 245      10.045   4.872   9.973  1.00 92.56           C  
ATOM   2006  CD  LYS A 245      11.521   4.557  10.179  1.00 92.56           C  
ATOM   2007  CE  LYS A 245      11.861   4.408  11.656  1.00 92.56           C  
ATOM   2008  NZ  LYS A 245      13.306   4.096  11.864  1.00 92.56           N  
ATOM   2009  N   LYS A 246       8.101   7.693   8.174  1.00 92.58           N  
ATOM   2010  CA  LYS A 246       7.674   9.008   8.643  1.00 92.58           C  
ATOM   2011  C   LYS A 246       6.153   9.087   8.745  1.00 92.58           C  
ATOM   2012  CB  LYS A 246       8.195  10.105   7.714  1.00 92.58           C  
ATOM   2013  O   LYS A 246       5.617   9.578   9.741  1.00 92.58           O  
ATOM   2014  CG  LYS A 246       7.927  11.517   8.212  1.00 92.58           C  
ATOM   2015  CD  LYS A 246       8.558  12.561   7.300  1.00 92.58           C  
ATOM   2016  CE  LYS A 246       8.273  13.976   7.786  1.00 92.58           C  
ATOM   2017  NZ  LYS A 246       8.922  15.002   6.917  1.00 92.58           N  
ATOM   2018  N   LEU A 247       5.481   8.619   7.724  1.00 92.72           N  
ATOM   2019  CA  LEU A 247       4.023   8.603   7.696  1.00 92.72           C  
ATOM   2020  C   LEU A 247       3.466   7.747   8.829  1.00 92.72           C  
ATOM   2021  CB  LEU A 247       3.519   8.078   6.349  1.00 92.72           C  
ATOM   2022  O   LEU A 247       2.577   8.183   9.563  1.00 92.72           O  
ATOM   2023  CG  LEU A 247       2.001   8.026   6.167  1.00 92.72           C  
ATOM   2024  CD1 LEU A 247       1.410   9.430   6.235  1.00 92.72           C  
ATOM   2025  CD2 LEU A 247       1.644   7.353   4.846  1.00 92.72           C  
ATOM   2026  N   PHE A 248       4.015   6.584   9.001  1.00 94.80           N  
ATOM   2027  CA  PHE A 248       3.531   5.660  10.019  1.00 94.80           C  
ATOM   2028  C   PHE A 248       3.790   6.209  11.417  1.00 94.80           C  
ATOM   2029  CB  PHE A 248       4.197   4.289   9.862  1.00 94.80           C  
ATOM   2030  O   PHE A 248       2.993   5.994  12.332  1.00 94.80           O  
ATOM   2031  CG  PHE A 248       3.761   3.540   8.632  1.00 94.80           C  
ATOM   2032  CD1 PHE A 248       2.508   3.760   8.074  1.00 94.80           C  
ATOM   2033  CD2 PHE A 248       4.606   2.614   8.033  1.00 94.80           C  
ATOM   2034  CE1 PHE A 248       2.102   3.068   6.935  1.00 94.80           C  
ATOM   2035  CE2 PHE A 248       4.208   1.919   6.895  1.00 94.80           C  
ATOM   2036  CZ  PHE A 248       2.955   2.146   6.348  1.00 94.80           C  
ATOM   2037  N   SER A 249       4.814   6.946  11.639  1.00 94.51           N  
ATOM   2038  CA  SER A 249       5.134   7.557  12.925  1.00 94.51           C  
ATOM   2039  C   SER A 249       4.137   8.656  13.278  1.00 94.51           C  
ATOM   2040  CB  SER A 249       6.552   8.129  12.909  1.00 94.51           C  
ATOM   2041  O   SER A 249       3.919   8.949  14.456  1.00 94.51           O  
ATOM   2042  OG  SER A 249       7.511   7.093  12.789  1.00 94.51           O  
ATOM   2043  N   ALA A 250       3.543   9.262  12.296  1.00 93.77           N  
ATOM   2044  CA  ALA A 250       2.587  10.347  12.501  1.00 93.77           C  
ATOM   2045  C   ALA A 250       1.232   9.806  12.949  1.00 93.77           C  
ATOM   2046  CB  ALA A 250       2.432  11.168  11.223  1.00 93.77           C  
ATOM   2047  O   ALA A 250       0.449  10.520  13.580  1.00 93.77           O  
ATOM   2048  N   TYR A 251       0.924   8.533  12.602  1.00 95.45           N  
ATOM   2049  CA  TYR A 251      -0.318   7.900  13.031  1.00 95.45           C  
ATOM   2050  C   TYR A 251      -0.207   7.396  14.465  1.00 95.45           C  
ATOM   2051  CB  TYR A 251      -0.682   6.742  12.097  1.00 95.45           C  
ATOM   2052  O   TYR A 251       0.339   6.317  14.709  1.00 95.45           O  
ATOM   2053  CG  TYR A 251      -1.315   7.185  10.800  1.00 95.45           C  
ATOM   2054  CD1 TYR A 251      -2.700   7.240  10.661  1.00 95.45           C  
ATOM   2055  CD2 TYR A 251      -0.530   7.548   9.711  1.00 95.45           C  
ATOM   2056  CE1 TYR A 251      -3.288   7.645   9.467  1.00 95.45           C  
ATOM   2057  CE2 TYR A 251      -1.107   7.954   8.512  1.00 95.45           C  
ATOM   2058  OH  TYR A 251      -3.061   8.402   7.216  1.00 95.45           O  
ATOM   2059  CZ  TYR A 251      -2.484   8.000   8.400  1.00 95.45           C  
ATOM   2060  N   ARG A 252      -0.809   8.085  15.385  1.00 96.46           N  
ATOM   2061  CA  ARG A 252      -0.729   7.769  16.808  1.00 96.46           C  
ATOM   2062  C   ARG A 252      -2.107   7.446  17.375  1.00 96.46           C  
ATOM   2063  CB  ARG A 252      -0.102   8.930  17.582  1.00 96.46           C  
ATOM   2064  O   ARG A 252      -3.054   8.214  17.194  1.00 96.46           O  
ATOM   2065  CG  ARG A 252       1.311   9.275  17.139  1.00 96.46           C  
ATOM   2066  CD  ARG A 252       1.912  10.388  17.986  1.00 96.46           C  
ATOM   2067  NE  ARG A 252       2.268   9.917  19.321  1.00 96.46           N  
ATOM   2068  NH1 ARG A 252       4.547  10.137  19.017  1.00 96.46           N  
ATOM   2069  NH2 ARG A 252       3.721   9.369  21.013  1.00 96.46           N  
ATOM   2070  CZ  ARG A 252       3.511   9.809  19.781  1.00 96.46           C  
ATOM   2071  N   PHE A 253      -2.183   6.344  18.065  1.00 96.69           N  
ATOM   2072  CA  PHE A 253      -3.458   5.832  18.551  1.00 96.69           C  
ATOM   2073  C   PHE A 253      -3.487   5.812  20.075  1.00 96.69           C  
ATOM   2074  CB  PHE A 253      -3.718   4.425  18.003  1.00 96.69           C  
ATOM   2075  O   PHE A 253      -2.602   5.237  20.711  1.00 96.69           O  
ATOM   2076  CG  PHE A 253      -3.784   4.362  16.501  1.00 96.69           C  
ATOM   2077  CD1 PHE A 253      -4.997   4.505  15.838  1.00 96.69           C  
ATOM   2078  CD2 PHE A 253      -2.633   4.158  15.752  1.00 96.69           C  
ATOM   2079  CE1 PHE A 253      -5.062   4.447  14.448  1.00 96.69           C  
ATOM   2080  CE2 PHE A 253      -2.690   4.099  14.362  1.00 96.69           C  
ATOM   2081  CZ  PHE A 253      -3.905   4.242  13.712  1.00 96.69           C  
ATOM   2082  N   THR A 254      -4.566   6.425  20.614  1.00 95.97           N  
ATOM   2083  CA  THR A 254      -4.775   6.472  22.057  1.00 95.97           C  
ATOM   2084  C   THR A 254      -5.611   5.282  22.521  1.00 95.97           C  
ATOM   2085  CB  THR A 254      -5.464   7.782  22.479  1.00 95.97           C  
ATOM   2086  O   THR A 254      -6.611   4.936  21.891  1.00 95.97           O  
ATOM   2087  CG2 THR A 254      -5.611   7.863  23.995  1.00 95.97           C  
ATOM   2088  OG1 THR A 254      -4.682   8.894  22.026  1.00 95.97           O  
ATOM   2089  N   ASN A 255      -5.083   4.630  23.562  1.00 95.24           N  
ATOM   2090  CA  ASN A 255      -5.882   3.526  24.083  1.00 95.24           C  
ATOM   2091  C   ASN A 255      -6.818   3.988  25.196  1.00 95.24           C  
ATOM   2092  CB  ASN A 255      -4.978   2.398  24.584  1.00 95.24           C  
ATOM   2093  O   ASN A 255      -6.935   5.187  25.458  1.00 95.24           O  
ATOM   2094  CG  ASN A 255      -4.226   2.769  25.847  1.00 95.24           C  
ATOM   2095  ND2 ASN A 255      -3.324   1.896  26.278  1.00 95.24           N  
ATOM   2096  OD1 ASN A 255      -4.456   3.831  26.431  1.00 95.24           O  
ATOM   2097  N   ILE A 256      -7.522   3.011  25.927  1.00 92.49           N  
ATOM   2098  CA  ILE A 256      -8.567   3.298  26.903  1.00 92.49           C  
ATOM   2099  C   ILE A 256      -7.953   3.953  28.139  1.00 92.49           C  
ATOM   2100  CB  ILE A 256      -9.336   2.019  27.301  1.00 92.49           C  
ATOM   2101  O   ILE A 256      -8.639   4.662  28.879  1.00 92.49           O  
ATOM   2102  CG1 ILE A 256     -10.551   2.373  28.166  1.00 92.49           C  
ATOM   2103  CG2 ILE A 256      -8.412   1.038  28.028  1.00 92.49           C  
ATOM   2104  CD1 ILE A 256     -11.551   1.236  28.324  1.00 92.49           C  
ATOM   2105  N   ARG A 257      -6.693   3.781  28.366  1.00 93.60           N  
ATOM   2106  CA  ARG A 257      -5.991   4.343  29.515  1.00 93.60           C  
ATOM   2107  C   ARG A 257      -5.336   5.673  29.160  1.00 93.60           C  
ATOM   2108  CB  ARG A 257      -4.938   3.362  30.034  1.00 93.60           C  
ATOM   2109  O   ARG A 257      -4.637   6.266  29.984  1.00 93.60           O  
ATOM   2110  CG  ARG A 257      -5.519   2.074  30.595  1.00 93.60           C  
ATOM   2111  CD  ARG A 257      -4.462   1.242  31.309  1.00 93.60           C  
ATOM   2112  NE  ARG A 257      -3.528   0.633  30.367  1.00 93.60           N  
ATOM   2113  NH1 ARG A 257      -4.340  -1.513  30.631  1.00 93.60           N  
ATOM   2114  NH2 ARG A 257      -2.599  -1.110  29.194  1.00 93.60           N  
ATOM   2115  CZ  ARG A 257      -3.491  -0.662  30.066  1.00 93.60           C  
ATOM   2116  N   GLY A 258      -5.441   6.077  27.918  1.00 92.93           N  
ATOM   2117  CA  GLY A 258      -4.899   7.360  27.500  1.00 92.93           C  
ATOM   2118  C   GLY A 258      -3.469   7.270  27.000  1.00 92.93           C  
ATOM   2119  O   GLY A 258      -2.821   8.293  26.770  1.00 92.93           O  
ATOM   2120  N   VAL A 259      -2.952   6.073  26.851  1.00 95.57           N  
ATOM   2121  CA  VAL A 259      -1.592   5.868  26.364  1.00 95.57           C  
ATOM   2122  C   VAL A 259      -1.583   5.876  24.837  1.00 95.57           C  
ATOM   2123  CB  VAL A 259      -0.992   4.547  26.894  1.00 95.57           C  
ATOM   2124  O   VAL A 259      -2.397   5.200  24.202  1.00 95.57           O  
ATOM   2125  CG1 VAL A 259       0.404   4.317  26.317  1.00 95.57           C  
ATOM   2126  CG2 VAL A 259      -0.947   4.557  28.421  1.00 95.57           C  
ATOM   2127  N   GLU A 260      -0.562   6.555  24.271  1.00 95.93           N  
ATOM   2128  CA  GLU A 260      -0.473   6.694  22.820  1.00 95.93           C  
ATOM   2129  C   GLU A 260       0.692   5.882  22.259  1.00 95.93           C  
ATOM   2130  CB  GLU A 260      -0.325   8.166  22.429  1.00 95.93           C  
ATOM   2131  O   GLU A 260       1.780   5.868  22.837  1.00 95.93           O  
ATOM   2132  CG  GLU A 260      -1.583   8.992  22.654  1.00 95.93           C  
ATOM   2133  CD  GLU A 260      -1.501  10.386  22.054  1.00 95.93           C  
ATOM   2134  OE1 GLU A 260      -2.557  11.038  21.886  1.00 95.93           O  
ATOM   2135  OE2 GLU A 260      -0.372  10.831  21.750  1.00 95.93           O  
ATOM   2136  N   LYS A 261       0.380   5.246  21.180  1.00 97.16           N  
ATOM   2137  CA  LYS A 261       1.418   4.563  20.414  1.00 97.16           C  
ATOM   2138  C   LYS A 261       1.244   4.803  18.917  1.00 97.16           C  
ATOM   2139  CB  LYS A 261       1.404   3.063  20.709  1.00 97.16           C  
ATOM   2140  O   LYS A 261       0.120   4.954  18.433  1.00 97.16           O  
ATOM   2141  CG  LYS A 261       1.863   2.704  22.115  1.00 97.16           C  
ATOM   2142  CD  LYS A 261       1.951   1.196  22.306  1.00 97.16           C  
ATOM   2143  CE  LYS A 261       2.453   0.836  23.698  1.00 97.16           C  
ATOM   2144  NZ  LYS A 261       2.521  -0.642  23.898  1.00 97.16           N  
ATOM   2145  N   ASP A 262       2.417   4.877  18.204  1.00 97.22           N  
ATOM   2146  CA  ASP A 262       2.323   5.040  16.756  1.00 97.22           C  
ATOM   2147  C   ASP A 262       2.401   3.690  16.046  1.00 97.22           C  
ATOM   2148  CB  ASP A 262       3.428   5.967  16.247  1.00 97.22           C  
ATOM   2149  O   ASP A 262       2.579   2.653  16.689  1.00 97.22           O  
ATOM   2150  CG  ASP A 262       4.823   5.420  16.497  1.00 97.22           C  
ATOM   2151  OD1 ASP A 262       5.029   4.194  16.368  1.00 97.22           O  
ATOM   2152  OD2 ASP A 262       5.722   6.222  16.830  1.00 97.22           O  
ATOM   2153  N   LEU A 263       2.205   3.729  14.773  1.00 96.75           N  
ATOM   2154  CA  LEU A 263       2.122   2.505  13.984  1.00 96.75           C  
ATOM   2155  C   LEU A 263       3.450   1.756  14.000  1.00 96.75           C  
ATOM   2156  CB  LEU A 263       1.719   2.824  12.541  1.00 96.75           C  
ATOM   2157  O   LEU A 263       3.473   0.524  13.998  1.00 96.75           O  
ATOM   2158  CG  LEU A 263       0.244   3.150  12.306  1.00 96.75           C  
ATOM   2159  CD1 LEU A 263       0.020   3.574  10.858  1.00 96.75           C  
ATOM   2160  CD2 LEU A 263      -0.632   1.953  12.659  1.00 96.75           C  
ATOM   2161  N   VAL A 264       4.568   2.512  13.962  1.00 95.89           N  
ATOM   2162  CA  VAL A 264       5.880   1.875  13.973  1.00 95.89           C  
ATOM   2163  C   VAL A 264       6.047   1.056  15.251  1.00 95.89           C  
ATOM   2164  CB  VAL A 264       7.017   2.915  13.854  1.00 95.89           C  
ATOM   2165  O   VAL A 264       6.460  -0.105  15.202  1.00 95.89           O  
ATOM   2166  CG1 VAL A 264       8.382   2.240  13.979  1.00 95.89           C  
ATOM   2167  CG2 VAL A 264       6.911   3.671  12.531  1.00 95.89           C  
ATOM   2168  N   GLU A 265       5.686   1.632  16.385  1.00 96.28           N  
ATOM   2169  CA  GLU A 265       5.788   0.971  17.682  1.00 96.28           C  
ATOM   2170  C   GLU A 265       4.820  -0.205  17.779  1.00 96.28           C  
ATOM   2171  CB  GLU A 265       5.522   1.965  18.815  1.00 96.28           C  
ATOM   2172  O   GLU A 265       5.186  -1.279  18.262  1.00 96.28           O  
ATOM   2173  CG  GLU A 265       5.739   1.386  20.206  1.00 96.28           C  
ATOM   2174  CD  GLU A 265       5.576   2.413  21.315  1.00 96.28           C  
ATOM   2175  OE1 GLU A 265       5.598   2.028  22.506  1.00 96.28           O  
ATOM   2176  OE2 GLU A 265       5.422   3.611  20.991  1.00 96.28           O  
ATOM   2177  N   LEU A 266       3.639  -0.065  17.242  1.00 95.92           N  
ATOM   2178  CA  LEU A 266       2.597  -1.078  17.361  1.00 95.92           C  
ATOM   2179  C   LEU A 266       2.957  -2.326  16.562  1.00 95.92           C  
ATOM   2180  CB  LEU A 266       1.252  -0.523  16.884  1.00 95.92           C  
ATOM   2181  O   LEU A 266       2.688  -3.447  16.999  1.00 95.92           O  
ATOM   2182  CG  LEU A 266       0.610   0.550  17.765  1.00 95.92           C  
ATOM   2183  CD1 LEU A 266      -0.640   1.109  17.093  1.00 95.92           C  
ATOM   2184  CD2 LEU A 266       0.276  -0.017  19.140  1.00 95.92           C  
ATOM   2185  N   PHE A 267       3.612  -2.158  15.466  1.00 95.89           N  
ATOM   2186  CA  PHE A 267       3.882  -3.277  14.570  1.00 95.89           C  
ATOM   2187  C   PHE A 267       5.260  -3.868  14.843  1.00 95.89           C  
ATOM   2188  CB  PHE A 267       3.782  -2.831  13.108  1.00 95.89           C  
ATOM   2189  O   PHE A 267       5.600  -4.931  14.318  1.00 95.89           O  
ATOM   2190  CG  PHE A 267       2.381  -2.859  12.559  1.00 95.89           C  
ATOM   2191  CD1 PHE A 267       1.943  -3.927  11.786  1.00 95.89           C  
ATOM   2192  CD2 PHE A 267       1.502  -1.815  12.817  1.00 95.89           C  
ATOM   2193  CE1 PHE A 267       0.647  -3.954  11.277  1.00 95.89           C  
ATOM   2194  CE2 PHE A 267       0.205  -1.836  12.312  1.00 95.89           C  
ATOM   2195  CZ  PHE A 267      -0.220  -2.906  11.541  1.00 95.89           C  
ATOM   2196  N   SER A 268       6.070  -3.201  15.683  1.00 94.72           N  
ATOM   2197  CA  SER A 268       7.430  -3.647  15.964  1.00 94.72           C  
ATOM   2198  C   SER A 268       7.436  -5.018  16.632  1.00 94.72           C  
ATOM   2199  CB  SER A 268       8.154  -2.635  16.853  1.00 94.72           C  
ATOM   2200  O   SER A 268       8.396  -5.778  16.492  1.00 94.72           O  
ATOM   2201  OG  SER A 268       7.536  -2.551  18.126  1.00 94.72           O  
ATOM   2202  N   VAL A 269       6.350  -5.410  17.294  1.00 90.51           N  
ATOM   2203  CA  VAL A 269       6.320  -6.650  18.062  1.00 90.51           C  
ATOM   2204  C   VAL A 269       5.616  -7.740  17.258  1.00 90.51           C  
ATOM   2205  CB  VAL A 269       5.619  -6.457  19.426  1.00 90.51           C  
ATOM   2206  O   VAL A 269       5.480  -8.875  17.723  1.00 90.51           O  
ATOM   2207  CG1 VAL A 269       6.410  -5.493  20.308  1.00 90.51           C  
ATOM   2208  CG2 VAL A 269       4.192  -5.952  19.224  1.00 90.51           C  
ATOM   2209  N   THR A 270       5.184  -7.391  16.030  1.00 90.46           N  
ATOM   2210  CA  THR A 270       4.483  -8.371  15.208  1.00 90.46           C  
ATOM   2211  C   THR A 270       5.466  -9.147  14.335  1.00 90.46           C  
ATOM   2212  CB  THR A 270       3.423  -7.697  14.317  1.00 90.46           C  
ATOM   2213  O   THR A 270       6.651  -8.813  14.278  1.00 90.46           O  
ATOM   2214  CG2 THR A 270       2.492  -6.815  15.142  1.00 90.46           C  
ATOM   2215  OG1 THR A 270       4.079  -6.891  13.331  1.00 90.46           O  
ATOM   2216  N   LYS A 271       4.990 -10.242  13.694  1.00 89.60           N  
ATOM   2217  CA  LYS A 271       5.788 -11.047  12.774  1.00 89.60           C  
ATOM   2218  C   LYS A 271       6.295 -10.207  11.605  1.00 89.60           C  
ATOM   2219  CB  LYS A 271       4.973 -12.232  12.253  1.00 89.60           C  
ATOM   2220  O   LYS A 271       7.401 -10.428  11.109  1.00 89.60           O  
ATOM   2221  CG  LYS A 271       4.705 -13.306  13.298  1.00 89.60           C  
ATOM   2222  CD  LYS A 271       3.967 -14.496  12.699  1.00 89.60           C  
ATOM   2223  CE  LYS A 271       3.622 -15.533  13.760  1.00 89.60           C  
ATOM   2224  NZ  LYS A 271       2.893 -16.699  13.178  1.00 89.60           N  
ATOM   2225  N   ASN A 272       5.461  -9.244  11.210  1.00 86.81           N  
ATOM   2226  CA  ASN A 272       5.830  -8.262  10.195  1.00 86.81           C  
ATOM   2227  C   ASN A 272       5.893  -6.852  10.776  1.00 86.81           C  
ATOM   2228  CB  ASN A 272       4.850  -8.310   9.021  1.00 86.81           C  
ATOM   2229  O   ASN A 272       4.870  -6.172  10.876  1.00 86.81           O  
ATOM   2230  CG  ASN A 272       4.989  -9.573   8.195  1.00 86.81           C  
ATOM   2231  ND2 ASN A 272       3.899  -9.991   7.561  1.00 86.81           N  
ATOM   2232  OD1 ASN A 272       6.067 -10.170   8.128  1.00 86.81           O  
ATOM   2233  N   PRO A 273       7.116  -6.398  11.097  1.00 89.28           N  
ATOM   2234  CA  PRO A 273       7.247  -5.129  11.816  1.00 89.28           C  
ATOM   2235  C   PRO A 273       6.884  -3.921  10.955  1.00 89.28           C  
ATOM   2236  CB  PRO A 273       8.727  -5.095  12.207  1.00 89.28           C  
ATOM   2237  O   PRO A 273       6.573  -2.851  11.485  1.00 89.28           O  
ATOM   2238  CG  PRO A 273       9.393  -6.038  11.258  1.00 89.28           C  
ATOM   2239  CD  PRO A 273       8.403  -7.094  10.860  1.00 89.28           C  
ATOM   2240  N   LEU A 274       6.792  -4.115   9.714  1.00 88.46           N  
ATOM   2241  CA  LEU A 274       6.422  -3.002   8.847  1.00 88.46           C  
ATOM   2242  C   LEU A 274       4.915  -2.969   8.617  1.00 88.46           C  
ATOM   2243  CB  LEU A 274       7.153  -3.102   7.505  1.00 88.46           C  
ATOM   2244  O   LEU A 274       4.338  -3.936   8.114  1.00 88.46           O  
ATOM   2245  CG  LEU A 274       8.660  -2.844   7.533  1.00 88.46           C  
ATOM   2246  CD1 LEU A 274       9.320  -3.424   6.286  1.00 88.46           C  
ATOM   2247  CD2 LEU A 274       8.946  -1.351   7.650  1.00 88.46           C  
ATOM   2248  N   PRO A 275       4.306  -1.904   9.043  1.00 93.14           N  
ATOM   2249  CA  PRO A 275       2.863  -1.802   8.811  1.00 93.14           C  
ATOM   2250  C   PRO A 275       2.503  -1.782   7.327  1.00 93.14           C  
ATOM   2251  CB  PRO A 275       2.491  -0.477   9.481  1.00 93.14           C  
ATOM   2252  O   PRO A 275       3.209  -1.166   6.526  1.00 93.14           O  
ATOM   2253  CG  PRO A 275       3.664  -0.143  10.344  1.00 93.14           C  
ATOM   2254  CD  PRO A 275       4.889  -0.778   9.751  1.00 93.14           C  
ATOM   2255  N   PRO A 276       1.465  -2.563   6.935  1.00 92.66           N  
ATOM   2256  CA  PRO A 276       0.992  -2.484   5.550  1.00 92.66           C  
ATOM   2257  C   PRO A 276       0.446  -1.104   5.192  1.00 92.66           C  
ATOM   2258  CB  PRO A 276      -0.115  -3.540   5.494  1.00 92.66           C  
ATOM   2259  O   PRO A 276       0.079  -0.331   6.080  1.00 92.66           O  
ATOM   2260  CG  PRO A 276      -0.573  -3.688   6.909  1.00 92.66           C  
ATOM   2261  CD  PRO A 276       0.567  -3.336   7.820  1.00 92.66           C  
ATOM   2262  N   ALA A 277       0.552  -0.794   3.921  1.00 88.13           N  
ATOM   2263  CA  ALA A 277      -0.024   0.456   3.432  1.00 88.13           C  
ATOM   2264  C   ALA A 277      -1.490   0.581   3.837  1.00 88.13           C  
ATOM   2265  CB  ALA A 277       0.114   0.547   1.914  1.00 88.13           C  
ATOM   2266  O   ALA A 277      -2.235  -0.402   3.807  1.00 88.13           O  
ATOM   2267  N   GLY A 278      -1.934   1.736   4.255  1.00 89.26           N  
ATOM   2268  CA  GLY A 278      -3.319   1.993   4.614  1.00 89.26           C  
ATOM   2269  C   GLY A 278      -3.612   1.740   6.081  1.00 89.26           C  
ATOM   2270  O   GLY A 278      -4.734   1.958   6.542  1.00 89.26           O  
ATOM   2271  N   SER A 279      -2.587   1.207   6.822  1.00 92.82           N  
ATOM   2272  CA  SER A 279      -2.776   1.010   8.256  1.00 92.82           C  
ATOM   2273  C   SER A 279      -3.095   2.326   8.957  1.00 92.82           C  
ATOM   2274  CB  SER A 279      -1.530   0.379   8.879  1.00 92.82           C  
ATOM   2275  O   SER A 279      -2.428   3.337   8.724  1.00 92.82           O  
ATOM   2276  OG  SER A 279      -1.311  -0.920   8.358  1.00 92.82           O  
ATOM   2277  N   GLY A 280      -4.087   2.348   9.747  1.00 92.78           N  
ATOM   2278  CA  GLY A 280      -4.477   3.538  10.485  1.00 92.78           C  
ATOM   2279  C   GLY A 280      -5.646   4.273   9.858  1.00 92.78           C  
ATOM   2280  O   GLY A 280      -6.117   5.277  10.397  1.00 92.78           O  
ATOM   2281  N   GLU A 281      -6.113   3.781   8.754  1.00 94.41           N  
ATOM   2282  CA  GLU A 281      -7.168   4.484   8.030  1.00 94.41           C  
ATOM   2283  C   GLU A 281      -8.494   3.735   8.123  1.00 94.41           C  
ATOM   2284  CB  GLU A 281      -6.775   4.678   6.563  1.00 94.41           C  
ATOM   2285  O   GLU A 281      -9.493   4.156   7.535  1.00 94.41           O  
ATOM   2286  CG  GLU A 281      -5.585   5.605   6.363  1.00 94.41           C  
ATOM   2287  CD  GLU A 281      -5.259   5.856   4.899  1.00 94.41           C  
ATOM   2288  OE1 GLU A 281      -4.829   6.981   4.557  1.00 94.41           O  
ATOM   2289  OE2 GLU A 281      -5.437   4.921   4.087  1.00 94.41           O  
ATOM   2290  N   CYS A 282      -8.501   2.627   8.876  1.00 96.48           N  
ATOM   2291  CA  CYS A 282      -9.707   1.819   9.020  1.00 96.48           C  
ATOM   2292  C   CYS A 282     -10.714   2.502   9.937  1.00 96.48           C  
ATOM   2293  CB  CYS A 282      -9.362   0.434   9.567  1.00 96.48           C  
ATOM   2294  O   CYS A 282     -10.340   3.333  10.767  1.00 96.48           O  
ATOM   2295  SG  CYS A 282      -8.388  -0.576   8.429  1.00 96.48           S  
ATOM   2296  N   ALA A 283     -11.934   2.218   9.759  1.00 97.22           N  
ATOM   2297  CA  ALA A 283     -13.049   2.861  10.449  1.00 97.22           C  
ATOM   2298  C   ALA A 283     -12.983   2.607  11.953  1.00 97.22           C  
ATOM   2299  CB  ALA A 283     -14.380   2.365   9.887  1.00 97.22           C  
ATOM   2300  O   ALA A 283     -13.113   3.538  12.752  1.00 97.22           O  
ATOM   2301  N   ALA A 284     -12.722   1.366  12.363  1.00 97.49           N  
ATOM   2302  CA  ALA A 284     -12.791   0.974  13.768  1.00 97.49           C  
ATOM   2303  C   ALA A 284     -11.771   1.743  14.603  1.00 97.49           C  
ATOM   2304  CB  ALA A 284     -12.567  -0.530  13.912  1.00 97.49           C  
ATOM   2305  O   ALA A 284     -12.121   2.349  15.618  1.00 97.49           O  
ATOM   2306  N   PRO A 285     -10.507   1.724  14.223  1.00 97.23           N  
ATOM   2307  CA  PRO A 285      -9.541   2.473  15.031  1.00 97.23           C  
ATOM   2308  C   PRO A 285      -9.873   3.960  15.117  1.00 97.23           C  
ATOM   2309  CB  PRO A 285      -8.218   2.250  14.294  1.00 97.23           C  
ATOM   2310  O   PRO A 285      -9.680   4.579  16.167  1.00 97.23           O  
ATOM   2311  CG  PRO A 285      -8.394   0.952  13.575  1.00 97.23           C  
ATOM   2312  CD  PRO A 285      -9.834   0.823  13.170  1.00 97.23           C  
ATOM   2313  N   LYS A 286     -10.430   4.604  14.072  1.00 97.60           N  
ATOM   2314  CA  LYS A 286     -10.834   6.007  14.091  1.00 97.60           C  
ATOM   2315  C   LYS A 286     -11.926   6.250  15.130  1.00 97.60           C  
ATOM   2316  CB  LYS A 286     -11.320   6.445  12.709  1.00 97.60           C  
ATOM   2317  O   LYS A 286     -11.879   7.236  15.868  1.00 97.60           O  
ATOM   2318  CG  LYS A 286     -10.219   6.521  11.661  1.00 97.60           C  
ATOM   2319  CD  LYS A 286     -10.767   6.939  10.303  1.00 97.60           C  
ATOM   2320  CE  LYS A 286      -9.699   6.864   9.221  1.00 97.60           C  
ATOM   2321  NZ  LYS A 286     -10.262   7.146   7.866  1.00 97.60           N  
ATOM   2322  N   LEU A 287     -12.831   5.334  15.107  1.00 98.25           N  
ATOM   2323  CA  LEU A 287     -13.958   5.439  16.027  1.00 98.25           C  
ATOM   2324  C   LEU A 287     -13.486   5.362  17.475  1.00 98.25           C  
ATOM   2325  CB  LEU A 287     -14.980   4.332  15.752  1.00 98.25           C  
ATOM   2326  O   LEU A 287     -13.858   6.201  18.299  1.00 98.25           O  
ATOM   2327  CG  LEU A 287     -15.784   4.459  14.457  1.00 98.25           C  
ATOM   2328  CD1 LEU A 287     -16.441   3.128  14.109  1.00 98.25           C  
ATOM   2329  CD2 LEU A 287     -16.831   5.561  14.584  1.00 98.25           C  
ATOM   2330  N   LEU A 288     -12.702   4.371  17.776  1.00 97.86           N  
ATOM   2331  CA  LEU A 288     -12.223   4.169  19.139  1.00 97.86           C  
ATOM   2332  C   LEU A 288     -11.307   5.311  19.568  1.00 97.86           C  
ATOM   2333  CB  LEU A 288     -11.482   2.835  19.255  1.00 97.86           C  
ATOM   2334  O   LEU A 288     -11.384   5.779  20.706  1.00 97.86           O  
ATOM   2335  CG  LEU A 288     -12.348   1.574  19.237  1.00 97.86           C  
ATOM   2336  CD1 LEU A 288     -11.477   0.335  19.060  1.00 97.86           C  
ATOM   2337  CD2 LEU A 288     -13.175   1.476  20.514  1.00 97.86           C  
ATOM   2338  N   HIS A 289     -10.452   5.672  18.674  1.00 97.19           N  
ATOM   2339  CA  HIS A 289      -9.564   6.792  18.962  1.00 97.19           C  
ATOM   2340  C   HIS A 289     -10.354   8.033  19.366  1.00 97.19           C  
ATOM   2341  CB  HIS A 289      -8.681   7.102  17.752  1.00 97.19           C  
ATOM   2342  O   HIS A 289     -10.054   8.661  20.383  1.00 97.19           O  
ATOM   2343  CG  HIS A 289      -7.737   8.240  17.973  1.00 97.19           C  
ATOM   2344  CD2 HIS A 289      -7.750   9.510  17.504  1.00 97.19           C  
ATOM   2345  ND1 HIS A 289      -6.613   8.132  18.764  1.00 97.19           N  
ATOM   2346  CE1 HIS A 289      -5.975   9.290  18.771  1.00 97.19           C  
ATOM   2347  NE2 HIS A 289      -6.643  10.143  18.014  1.00 97.19           N  
ATOM   2348  N   TYR A 290     -11.371   8.406  18.570  1.00 97.23           N  
ATOM   2349  CA  TYR A 290     -12.212   9.561  18.861  1.00 97.23           C  
ATOM   2350  C   TYR A 290     -12.926   9.395  20.198  1.00 97.23           C  
ATOM   2351  CB  TYR A 290     -13.239   9.774  17.745  1.00 97.23           C  
ATOM   2352  O   TYR A 290     -12.998  10.335  20.991  1.00 97.23           O  
ATOM   2353  CG  TYR A 290     -14.022  11.058  17.876  1.00 97.23           C  
ATOM   2354  CD1 TYR A 290     -15.215  11.099  18.594  1.00 97.23           C  
ATOM   2355  CD2 TYR A 290     -13.571  12.232  17.282  1.00 97.23           C  
ATOM   2356  CE1 TYR A 290     -15.941  12.279  18.716  1.00 97.23           C  
ATOM   2357  CE2 TYR A 290     -14.289  13.418  17.397  1.00 97.23           C  
ATOM   2358  OH  TYR A 290     -16.185  14.603  18.233  1.00 97.23           O  
ATOM   2359  CZ  TYR A 290     -15.470  13.432  18.116  1.00 97.23           C  
ATOM   2360  N   ALA A 291     -13.496   8.197  20.418  1.00 97.45           N  
ATOM   2361  CA  ALA A 291     -14.213   7.918  21.660  1.00 97.45           C  
ATOM   2362  C   ALA A 291     -13.315   8.141  22.874  1.00 97.45           C  
ATOM   2363  CB  ALA A 291     -14.749   6.488  21.655  1.00 97.45           C  
ATOM   2364  O   ALA A 291     -13.721   8.786  23.844  1.00 97.45           O  
ATOM   2365  N   PHE A 292     -12.124   7.693  22.817  1.00 96.36           N  
ATOM   2366  CA  PHE A 292     -11.203   7.816  23.941  1.00 96.36           C  
ATOM   2367  C   PHE A 292     -10.757   9.262  24.120  1.00 96.36           C  
ATOM   2368  CB  PHE A 292      -9.983   6.911  23.740  1.00 96.36           C  
ATOM   2369  O   PHE A 292     -10.642   9.747  25.247  1.00 96.36           O  
ATOM   2370  CG  PHE A 292     -10.319   5.446  23.674  1.00 96.36           C  
ATOM   2371  CD1 PHE A 292     -11.354   4.920  24.437  1.00 96.36           C  
ATOM   2372  CD2 PHE A 292      -9.598   4.593  22.847  1.00 96.36           C  
ATOM   2373  CE1 PHE A 292     -11.666   3.564  24.378  1.00 96.36           C  
ATOM   2374  CE2 PHE A 292      -9.905   3.237  22.782  1.00 96.36           C  
ATOM   2375  CZ  PHE A 292     -10.939   2.724  23.549  1.00 96.36           C  
ATOM   2376  N   GLN A 293     -10.573  10.007  23.082  1.00 94.94           N  
ATOM   2377  CA  GLN A 293     -10.191  11.413  23.146  1.00 94.94           C  
ATOM   2378  C   GLN A 293     -11.281  12.250  23.809  1.00 94.94           C  
ATOM   2379  CB  GLN A 293      -9.892  11.953  21.747  1.00 94.94           C  
ATOM   2380  O   GLN A 293     -10.992  13.269  24.441  1.00 94.94           O  
ATOM   2381  CG  GLN A 293      -8.562  11.480  21.176  1.00 94.94           C  
ATOM   2382  CD  GLN A 293      -8.223  12.141  19.853  1.00 94.94           C  
ATOM   2383  NE2 GLN A 293      -6.978  12.586  19.715  1.00 94.94           N  
ATOM   2384  OE1 GLN A 293      -9.072  12.251  18.963  1.00 94.94           O  
ATOM   2385  N   HIS A 294     -12.432  11.810  23.697  1.00 95.11           N  
ATOM   2386  CA  HIS A 294     -13.556  12.596  24.192  1.00 95.11           C  
ATOM   2387  C   HIS A 294     -14.208  11.927  25.398  1.00 95.11           C  
ATOM   2388  CB  HIS A 294     -14.591  12.808  23.086  1.00 95.11           C  
ATOM   2389  O   HIS A 294     -15.332  12.270  25.772  1.00 95.11           O  
ATOM   2390  CG  HIS A 294     -14.141  13.750  22.015  1.00 95.11           C  
ATOM   2391  CD2 HIS A 294     -13.499  13.524  20.845  1.00 95.11           C  
ATOM   2392  ND1 HIS A 294     -14.340  15.112  22.090  1.00 95.11           N  
ATOM   2393  CE1 HIS A 294     -13.838  15.684  21.009  1.00 95.11           C  
ATOM   2394  NE2 HIS A 294     -13.322  14.743  20.237  1.00 95.11           N  
ATOM   2395  N   GLN A 295     -13.507  10.877  25.935  1.00 94.45           N  
ATOM   2396  CA  GLN A 295     -13.896  10.182  27.157  1.00 94.45           C  
ATOM   2397  C   GLN A 295     -15.272   9.539  27.011  1.00 94.45           C  
ATOM   2398  CB  GLN A 295     -13.890  11.144  28.347  1.00 94.45           C  
ATOM   2399  O   GLN A 295     -16.087   9.587  27.934  1.00 94.45           O  
ATOM   2400  CG  GLN A 295     -12.508  11.676  28.701  1.00 94.45           C  
ATOM   2401  CD  GLN A 295     -12.559  12.861  29.646  1.00 94.45           C  
ATOM   2402  NE2 GLN A 295     -11.393  13.400  29.986  1.00 94.45           N  
ATOM   2403  OE1 GLN A 295     -13.639  13.291  30.066  1.00 94.45           O  
ATOM   2404  N   LEU A 296     -15.606   9.146  25.831  1.00 96.30           N  
ATOM   2405  CA  LEU A 296     -16.809   8.355  25.593  1.00 96.30           C  
ATOM   2406  C   LEU A 296     -16.550   6.877  25.865  1.00 96.30           C  
ATOM   2407  CB  LEU A 296     -17.299   8.544  24.155  1.00 96.30           C  
ATOM   2408  O   LEU A 296     -15.471   6.365  25.556  1.00 96.30           O  
ATOM   2409  CG  LEU A 296     -17.601   9.980  23.725  1.00 96.30           C  
ATOM   2410  CD1 LEU A 296     -17.848  10.042  22.221  1.00 96.30           C  
ATOM   2411  CD2 LEU A 296     -18.800  10.528  24.492  1.00 96.30           C  
ATOM   2412  N   ARG A 297     -17.573   6.252  26.494  1.00 96.50           N  
ATOM   2413  CA  ARG A 297     -17.455   4.824  26.767  1.00 96.50           C  
ATOM   2414  C   ARG A 297     -17.950   3.998  25.585  1.00 96.50           C  
ATOM   2415  CB  ARG A 297     -18.236   4.451  28.030  1.00 96.50           C  
ATOM   2416  O   ARG A 297     -19.141   4.010  25.267  1.00 96.50           O  
ATOM   2417  CG  ARG A 297     -18.124   2.984  28.413  1.00 96.50           C  
ATOM   2418  CD  ARG A 297     -18.968   2.655  29.636  1.00 96.50           C  
ATOM   2419  NE  ARG A 297     -18.974   1.222  29.917  1.00 96.50           N  
ATOM   2420  NH1 ARG A 297     -20.264   1.391  31.825  1.00 96.50           N  
ATOM   2421  NH2 ARG A 297     -19.531  -0.660  31.110  1.00 96.50           N  
ATOM   2422  CZ  ARG A 297     -19.590   0.654  30.950  1.00 96.50           C  
ATOM   2423  N   PRO A 298     -17.015   3.256  24.935  1.00 97.38           N  
ATOM   2424  CA  PRO A 298     -17.451   2.384  23.842  1.00 97.38           C  
ATOM   2425  C   PRO A 298     -18.336   1.235  24.322  1.00 97.38           C  
ATOM   2426  CB  PRO A 298     -16.135   1.856  23.266  1.00 97.38           C  
ATOM   2427  O   PRO A 298     -17.982   0.534  25.274  1.00 97.38           O  
ATOM   2428  CG  PRO A 298     -15.094   2.809  23.756  1.00 97.38           C  
ATOM   2429  CD  PRO A 298     -15.536   3.359  25.082  1.00 97.38           C  
ATOM   2430  N   ILE A 299     -19.460   0.958  23.632  1.00 97.68           N  
ATOM   2431  CA  ILE A 299     -20.435  -0.049  24.037  1.00 97.68           C  
ATOM   2432  C   ILE A 299     -20.441  -1.197  23.029  1.00 97.68           C  
ATOM   2433  CB  ILE A 299     -21.851   0.556  24.167  1.00 97.68           C  
ATOM   2434  O   ILE A 299     -20.369  -2.367  23.412  1.00 97.68           O  
ATOM   2435  CG1 ILE A 299     -21.854   1.690  25.199  1.00 97.68           C  
ATOM   2436  CG2 ILE A 299     -22.868  -0.526  24.541  1.00 97.68           C  
ATOM   2437  CD1 ILE A 299     -21.459   1.252  26.602  1.00 97.68           C  
ATOM   2438  N   ALA A 300     -20.592  -0.931  21.735  1.00 97.86           N  
ATOM   2439  CA  ALA A 300     -20.663  -1.968  20.708  1.00 97.86           C  
ATOM   2440  C   ALA A 300     -20.225  -1.427  19.350  1.00 97.86           C  
ATOM   2441  CB  ALA A 300     -22.079  -2.533  20.621  1.00 97.86           C  
ATOM   2442  O   ALA A 300     -20.600  -0.316  18.967  1.00 97.86           O  
ATOM   2443  N   LEU A 301     -19.450  -2.200  18.604  1.00 98.17           N  
ATOM   2444  CA  LEU A 301     -18.862  -1.831  17.321  1.00 98.17           C  
ATOM   2445  C   LEU A 301     -19.441  -2.678  16.193  1.00 98.17           C  
ATOM   2446  CB  LEU A 301     -17.339  -1.990  17.364  1.00 98.17           C  
ATOM   2447  O   LEU A 301     -19.703  -3.869  16.377  1.00 98.17           O  
ATOM   2448  CG  LEU A 301     -16.597  -1.760  16.046  1.00 98.17           C  
ATOM   2449  CD1 LEU A 301     -16.577  -0.275  15.702  1.00 98.17           C  
ATOM   2450  CD2 LEU A 301     -15.179  -2.315  16.128  1.00 98.17           C  
ATOM   2451  N   ALA A 302     -19.634  -2.089  15.033  1.00 98.31           N  
ATOM   2452  CA  ALA A 302     -19.986  -2.826  13.823  1.00 98.31           C  
ATOM   2453  C   ALA A 302     -19.449  -2.126  12.578  1.00 98.31           C  
ATOM   2454  CB  ALA A 302     -21.501  -2.993  13.723  1.00 98.31           C  
ATOM   2455  O   ALA A 302     -19.472  -0.896  12.491  1.00 98.31           O  
ATOM   2456  N   GLU A 303     -18.924  -2.921  11.683  1.00 98.25           N  
ATOM   2457  CA  GLU A 303     -18.490  -2.435  10.377  1.00 98.25           C  
ATOM   2458  C   GLU A 303     -19.275  -3.102   9.251  1.00 98.25           C  
ATOM   2459  CB  GLU A 303     -16.990  -2.675  10.185  1.00 98.25           C  
ATOM   2460  O   GLU A 303     -19.612  -4.284   9.338  1.00 98.25           O  
ATOM   2461  CG  GLU A 303     -16.114  -1.898  11.157  1.00 98.25           C  
ATOM   2462  CD  GLU A 303     -14.626  -2.099  10.916  1.00 98.25           C  
ATOM   2463  OE1 GLU A 303     -13.989  -1.225  10.285  1.00 98.25           O  
ATOM   2464  OE2 GLU A 303     -14.093  -3.140  11.361  1.00 98.25           O  
ATOM   2465  N   PHE A 304     -19.590  -2.267   8.266  1.00 98.18           N  
ATOM   2466  CA  PHE A 304     -20.329  -2.838   7.146  1.00 98.18           C  
ATOM   2467  C   PHE A 304     -19.859  -2.240   5.826  1.00 98.18           C  
ATOM   2468  CB  PHE A 304     -21.834  -2.607   7.321  1.00 98.18           C  
ATOM   2469  O   PHE A 304     -19.309  -1.137   5.798  1.00 98.18           O  
ATOM   2470  CG  PHE A 304     -22.237  -1.158   7.262  1.00 98.18           C  
ATOM   2471  CD1 PHE A 304     -22.211  -0.368   8.404  1.00 98.18           C  
ATOM   2472  CD2 PHE A 304     -22.641  -0.587   6.062  1.00 98.18           C  
ATOM   2473  CE1 PHE A 304     -22.583   0.973   8.352  1.00 98.18           C  
ATOM   2474  CE2 PHE A 304     -23.015   0.753   6.002  1.00 98.18           C  
ATOM   2475  CZ  PHE A 304     -22.986   1.531   7.148  1.00 98.18           C  
ATOM   2476  N   TRP A 305     -20.043  -3.050   4.784  1.00 97.87           N  
ATOM   2477  CA  TRP A 305     -19.697  -2.631   3.430  1.00 97.87           C  
ATOM   2478  C   TRP A 305     -20.899  -2.009   2.728  1.00 97.87           C  
ATOM   2479  CB  TRP A 305     -19.173  -3.819   2.618  1.00 97.87           C  
ATOM   2480  O   TRP A 305     -21.991  -2.583   2.728  1.00 97.87           O  
ATOM   2481  CG  TRP A 305     -18.674  -3.450   1.253  1.00 97.87           C  
ATOM   2482  CD1 TRP A 305     -19.357  -3.542   0.072  1.00 97.87           C  
ATOM   2483  CD2 TRP A 305     -17.379  -2.933   0.928  1.00 97.87           C  
ATOM   2484  CE2 TRP A 305     -17.348  -2.735  -0.470  1.00 97.87           C  
ATOM   2485  CE3 TRP A 305     -16.242  -2.618   1.684  1.00 97.87           C  
ATOM   2486  NE1 TRP A 305     -18.565  -3.113  -0.968  1.00 97.87           N  
ATOM   2487  CH2 TRP A 305     -15.123  -1.934  -0.365  1.00 97.87           C  
ATOM   2488  CZ2 TRP A 305     -16.221  -2.234  -1.128  1.00 97.87           C  
ATOM   2489  CZ3 TRP A 305     -15.122  -2.121   1.028  1.00 97.87           C  
ATOM   2490  N   TRP A 306     -20.639  -0.818   2.107  1.00 97.60           N  
ATOM   2491  CA  TRP A 306     -21.701  -0.088   1.423  1.00 97.60           C  
ATOM   2492  C   TRP A 306     -21.358   0.120  -0.049  1.00 97.60           C  
ATOM   2493  CB  TRP A 306     -21.948   1.263   2.099  1.00 97.60           C  
ATOM   2494  O   TRP A 306     -20.390   0.810  -0.375  1.00 97.60           O  
ATOM   2495  CG  TRP A 306     -23.148   1.995   1.577  1.00 97.60           C  
ATOM   2496  CD1 TRP A 306     -23.161   3.007   0.657  1.00 97.60           C  
ATOM   2497  CD2 TRP A 306     -24.512   1.774   1.950  1.00 97.60           C  
ATOM   2498  CE2 TRP A 306     -25.299   2.688   1.215  1.00 97.60           C  
ATOM   2499  CE3 TRP A 306     -25.145   0.891   2.834  1.00 97.60           C  
ATOM   2500  NE1 TRP A 306     -24.452   3.428   0.435  1.00 97.60           N  
ATOM   2501  CH2 TRP A 306     -27.284   1.868   2.211  1.00 97.60           C  
ATOM   2502  CZ2 TRP A 306     -26.689   2.743   1.339  1.00 97.60           C  
ATOM   2503  CZ3 TRP A 306     -26.528   0.947   2.956  1.00 97.60           C  
ATOM   2504  N   GLY A 307     -22.154  -0.541  -0.989  1.00 95.51           N  
ATOM   2505  CA  GLY A 307     -21.967  -0.295  -2.410  1.00 95.51           C  
ATOM   2506  C   GLY A 307     -21.361  -1.475  -3.145  1.00 95.51           C  
ATOM   2507  O   GLY A 307     -21.461  -2.616  -2.688  1.00 95.51           O  
ATOM   2508  N   ARG A 308     -20.820  -1.245  -4.291  1.00 94.09           N  
ATOM   2509  CA  ARG A 308     -20.283  -2.247  -5.206  1.00 94.09           C  
ATOM   2510  C   ARG A 308     -19.015  -2.880  -4.641  1.00 94.09           C  
ATOM   2511  CB  ARG A 308     -19.994  -1.627  -6.574  1.00 94.09           C  
ATOM   2512  O   ARG A 308     -18.142  -2.180  -4.124  1.00 94.09           O  
ATOM   2513  CG  ARG A 308     -19.556  -2.633  -7.626  1.00 94.09           C  
ATOM   2514  CD  ARG A 308     -19.298  -1.967  -8.971  1.00 94.09           C  
ATOM   2515  NE  ARG A 308     -20.544  -1.653  -9.664  1.00 94.09           N  
ATOM   2516  NH1 ARG A 308     -19.522  -0.684 -11.495  1.00 94.09           N  
ATOM   2517  NH2 ARG A 308     -21.808  -0.813 -11.388  1.00 94.09           N  
ATOM   2518  CZ  ARG A 308     -20.622  -1.051 -10.848  1.00 94.09           C  
ATOM   2519  N   SER A 309     -18.878  -4.107  -4.707  1.00 92.78           N  
ATOM   2520  CA  SER A 309     -17.729  -4.858  -4.211  1.00 92.78           C  
ATOM   2521  C   SER A 309     -16.512  -4.660  -5.108  1.00 92.78           C  
ATOM   2522  CB  SER A 309     -18.063  -6.347  -4.113  1.00 92.78           C  
ATOM   2523  O   SER A 309     -16.636  -4.622  -6.334  1.00 92.78           O  
ATOM   2524  OG  SER A 309     -16.981  -7.069  -3.552  1.00 92.78           O  
ATOM   2525  N   PRO A 310     -15.342  -4.462  -4.461  1.00 88.97           N  
ATOM   2526  CA  PRO A 310     -14.120  -4.400  -5.266  1.00 88.97           C  
ATOM   2527  C   PRO A 310     -13.848  -5.696  -6.026  1.00 88.97           C  
ATOM   2528  CB  PRO A 310     -13.026  -4.136  -4.228  1.00 88.97           C  
ATOM   2529  O   PRO A 310     -14.364  -6.754  -5.655  1.00 88.97           O  
ATOM   2530  CG  PRO A 310     -13.608  -4.603  -2.933  1.00 88.97           C  
ATOM   2531  CD  PRO A 310     -15.106  -4.586  -3.049  1.00 88.97           C  
ATOM   2532  N   LYS A 311     -13.046  -5.619  -7.095  1.00 87.01           N  
ATOM   2533  CA  LYS A 311     -12.723  -6.770  -7.932  1.00 87.01           C  
ATOM   2534  C   LYS A 311     -11.819  -7.752  -7.192  1.00 87.01           C  
ATOM   2535  CB  LYS A 311     -12.053  -6.318  -9.231  1.00 87.01           C  
ATOM   2536  O   LYS A 311     -11.881  -8.960  -7.429  1.00 87.01           O  
ATOM   2537  CG  LYS A 311     -12.977  -5.559 -10.172  1.00 87.01           C  
ATOM   2538  CD  LYS A 311     -12.283  -5.223 -11.486  1.00 87.01           C  
ATOM   2539  CE  LYS A 311     -13.199  -4.443 -12.419  1.00 87.01           C  
ATOM   2540  NZ  LYS A 311     -12.518  -4.100 -13.704  1.00 87.01           N  
ATOM   2541  N   SER A 312     -11.103  -7.290  -6.231  1.00 86.08           N  
ATOM   2542  CA  SER A 312     -10.048  -8.059  -5.579  1.00 86.08           C  
ATOM   2543  C   SER A 312     -10.570  -8.769  -4.334  1.00 86.08           C  
ATOM   2544  CB  SER A 312      -8.876  -7.152  -5.205  1.00 86.08           C  
ATOM   2545  O   SER A 312      -9.900  -9.648  -3.787  1.00 86.08           O  
ATOM   2546  OG  SER A 312      -9.302  -6.108  -4.346  1.00 86.08           O  
ATOM   2547  N   GLU A 313     -11.774  -8.429  -3.872  1.00 84.72           N  
ATOM   2548  CA  GLU A 313     -12.323  -9.043  -2.667  1.00 84.72           C  
ATOM   2549  C   GLU A 313     -13.843  -9.148  -2.744  1.00 84.72           C  
ATOM   2550  CB  GLU A 313     -11.912  -8.250  -1.424  1.00 84.72           C  
ATOM   2551  O   GLU A 313     -14.475  -8.491  -3.574  1.00 84.72           O  
ATOM   2552  CG  GLU A 313     -10.408  -8.056  -1.287  1.00 84.72           C  
ATOM   2553  CD  GLU A 313     -10.021  -7.185  -0.103  1.00 84.72           C  
ATOM   2554  OE1 GLU A 313      -8.808  -6.974   0.124  1.00 84.72           O  
ATOM   2555  OE2 GLU A 313     -10.938  -6.709   0.603  1.00 84.72           O  
ATOM   2556  N   ILE A 314     -14.347 -10.105  -1.940  1.00 88.65           N  
ATOM   2557  CA  ILE A 314     -15.794 -10.280  -1.896  1.00 88.65           C  
ATOM   2558  C   ILE A 314     -16.377  -9.475  -0.737  1.00 88.65           C  
ATOM   2559  CB  ILE A 314     -16.181 -11.770  -1.762  1.00 88.65           C  
ATOM   2560  O   ILE A 314     -16.157  -9.808   0.430  1.00 88.65           O  
ATOM   2561  CG1 ILE A 314     -15.614 -12.576  -2.936  1.00 88.65           C  
ATOM   2562  CG2 ILE A 314     -17.701 -11.928  -1.673  1.00 88.65           C  
ATOM   2563  CD1 ILE A 314     -15.776 -14.083  -2.788  1.00 88.65           C  
ATOM   2564  N   ARG A 315     -16.996  -8.333  -1.096  1.00 94.56           N  
ATOM   2565  CA  ARG A 315     -17.754  -7.505  -0.162  1.00 94.56           C  
ATOM   2566  C   ARG A 315     -19.200  -7.348  -0.618  1.00 94.56           C  
ATOM   2567  CB  ARG A 315     -17.099  -6.131  -0.009  1.00 94.56           C  
ATOM   2568  O   ARG A 315     -19.459  -7.048  -1.786  1.00 94.56           O  
ATOM   2569  CG  ARG A 315     -15.674  -6.182   0.518  1.00 94.56           C  
ATOM   2570  CD  ARG A 315     -15.630  -6.568   1.990  1.00 94.56           C  
ATOM   2571  NE  ARG A 315     -14.273  -6.497   2.525  1.00 94.56           N  
ATOM   2572  NH1 ARG A 315     -14.846  -7.238   4.637  1.00 94.56           N  
ATOM   2573  NH2 ARG A 315     -12.668  -6.716   4.153  1.00 94.56           N  
ATOM   2574  CZ  ARG A 315     -13.932  -6.817   3.770  1.00 94.56           C  
ATOM   2575  N   GLN A 316     -20.072  -7.608   0.333  1.00 95.47           N  
ATOM   2576  CA  GLN A 316     -21.483  -7.516  -0.027  1.00 95.47           C  
ATOM   2577  C   GLN A 316     -22.123  -6.268   0.572  1.00 95.47           C  
ATOM   2578  CB  GLN A 316     -22.237  -8.765   0.431  1.00 95.47           C  
ATOM   2579  O   GLN A 316     -21.870  -5.928   1.730  1.00 95.47           O  
ATOM   2580  CG  GLN A 316     -21.784 -10.045  -0.259  1.00 95.47           C  
ATOM   2581  CD  GLN A 316     -22.569 -11.263   0.191  1.00 95.47           C  
ATOM   2582  NE2 GLN A 316     -22.049 -12.448  -0.112  1.00 95.47           N  
ATOM   2583  OE1 GLN A 316     -23.632 -11.141   0.807  1.00 95.47           O  
ATOM   2584  N   HIS A 317     -22.867  -5.613  -0.283  1.00 96.19           N  
ATOM   2585  CA  HIS A 317     -23.600  -4.415   0.110  1.00 96.19           C  
ATOM   2586  C   HIS A 317     -24.410  -4.656   1.380  1.00 96.19           C  
ATOM   2587  CB  HIS A 317     -24.522  -3.955  -1.021  1.00 96.19           C  
ATOM   2588  O   HIS A 317     -25.122  -5.657   1.486  1.00 96.19           O  
ATOM   2589  CG  HIS A 317     -25.298  -2.718  -0.697  1.00 96.19           C  
ATOM   2590  CD2 HIS A 317     -26.632  -2.496  -0.640  1.00 96.19           C  
ATOM   2591  ND1 HIS A 317     -24.693  -1.520  -0.385  1.00 96.19           N  
ATOM   2592  CE1 HIS A 317     -25.625  -0.612  -0.149  1.00 96.19           C  
ATOM   2593  NE2 HIS A 317     -26.810  -1.178  -0.297  1.00 96.19           N  
ATOM   2594  N   LYS A 318     -24.222  -3.885   2.508  1.00 97.00           N  
ATOM   2595  CA  LYS A 318     -24.958  -3.850   3.768  1.00 97.00           C  
ATOM   2596  C   LYS A 318     -24.516  -4.979   4.695  1.00 97.00           C  
ATOM   2597  CB  LYS A 318     -26.463  -3.941   3.514  1.00 97.00           C  
ATOM   2598  O   LYS A 318     -25.042  -5.124   5.800  1.00 97.00           O  
ATOM   2599  CG  LYS A 318     -27.063  -2.687   2.894  1.00 97.00           C  
ATOM   2600  CD  LYS A 318     -28.577  -2.798   2.762  1.00 97.00           C  
ATOM   2601  CE  LYS A 318     -29.182  -1.530   2.175  1.00 97.00           C  
ATOM   2602  NZ  LYS A 318     -30.668  -1.624   2.067  1.00 97.00           N  
ATOM   2603  N   LYS A 319     -23.601  -5.755   4.200  1.00 97.38           N  
ATOM   2604  CA  LYS A 319     -23.140  -6.870   5.022  1.00 97.38           C  
ATOM   2605  C   LYS A 319     -22.101  -6.411   6.040  1.00 97.38           C  
ATOM   2606  CB  LYS A 319     -22.558  -7.979   4.143  1.00 97.38           C  
ATOM   2607  O   LYS A 319     -21.300  -5.518   5.758  1.00 97.38           O  
ATOM   2608  CG  LYS A 319     -22.224  -9.257   4.899  1.00 97.38           C  
ATOM   2609  CD  LYS A 319     -21.906 -10.403   3.948  1.00 97.38           C  
ATOM   2610  CE  LYS A 319     -21.643 -11.700   4.701  1.00 97.38           C  
ATOM   2611  NZ  LYS A 319     -21.354 -12.832   3.770  1.00 97.38           N  
ATOM   2612  N   PHE A 320     -22.142  -7.063   7.273  1.00 98.04           N  
ATOM   2613  CA  PHE A 320     -21.223  -6.725   8.354  1.00 98.04           C  
ATOM   2614  C   PHE A 320     -19.964  -7.581   8.282  1.00 98.04           C  
ATOM   2615  CB  PHE A 320     -21.903  -6.905   9.715  1.00 98.04           C  
ATOM   2616  O   PHE A 320     -20.032  -8.768   7.957  1.00 98.04           O  
ATOM   2617  CG  PHE A 320     -23.041  -5.949   9.956  1.00 98.04           C  
ATOM   2618  CD1 PHE A 320     -22.796  -4.644  10.365  1.00 98.04           C  
ATOM   2619  CD2 PHE A 320     -24.356  -6.357   9.773  1.00 98.04           C  
ATOM   2620  CE1 PHE A 320     -23.847  -3.758  10.589  1.00 98.04           C  
ATOM   2621  CE2 PHE A 320     -25.411  -5.477   9.995  1.00 98.04           C  
ATOM   2622  CZ  PHE A 320     -25.155  -4.178  10.404  1.00 98.04           C  
ATOM   2623  N   TYR A 321     -18.835  -6.878   8.578  1.00 97.05           N  
ATOM   2624  CA  TYR A 321     -17.540  -7.546   8.519  1.00 97.05           C  
ATOM   2625  C   TYR A 321     -16.698  -7.212   9.745  1.00 97.05           C  
ATOM   2626  CB  TYR A 321     -16.788  -7.150   7.245  1.00 97.05           C  
ATOM   2627  O   TYR A 321     -16.842  -6.137  10.331  1.00 97.05           O  
ATOM   2628  CG  TYR A 321     -17.481  -7.577   5.974  1.00 97.05           C  
ATOM   2629  CD1 TYR A 321     -17.208  -8.812   5.390  1.00 97.05           C  
ATOM   2630  CD2 TYR A 321     -18.408  -6.746   5.354  1.00 97.05           C  
ATOM   2631  CE1 TYR A 321     -17.843  -9.209   4.217  1.00 97.05           C  
ATOM   2632  CE2 TYR A 321     -19.049  -7.133   4.181  1.00 97.05           C  
ATOM   2633  OH  TYR A 321     -19.391  -8.752   2.461  1.00 97.05           O  
ATOM   2634  CZ  TYR A 321     -18.760  -8.364   3.621  1.00 97.05           C  
ATOM   2635  N   PRO A 322     -15.946  -8.187  10.147  1.00 96.33           N  
ATOM   2636  CA  PRO A 322     -15.012  -7.881  11.232  1.00 96.33           C  
ATOM   2637  C   PRO A 322     -13.880  -6.955  10.793  1.00 96.33           C  
ATOM   2638  CB  PRO A 322     -14.470  -9.256  11.629  1.00 96.33           C  
ATOM   2639  O   PRO A 322     -13.708  -6.708   9.597  1.00 96.33           O  
ATOM   2640  CG  PRO A 322     -14.541 -10.070  10.377  1.00 96.33           C  
ATOM   2641  CD  PRO A 322     -15.739  -9.626   9.587  1.00 96.33           C  
ATOM   2642  N   ALA A 323     -13.219  -6.390  11.774  1.00 95.56           N  
ATOM   2643  CA  ALA A 323     -12.053  -5.558  11.489  1.00 95.56           C  
ATOM   2644  C   ALA A 323     -10.958  -6.367  10.799  1.00 95.56           C  
ATOM   2645  CB  ALA A 323     -11.518  -4.933  12.775  1.00 95.56           C  
ATOM   2646  O   ALA A 323     -10.873  -7.585  10.974  1.00 95.56           O  
ATOM   2647  N   CYS A 324     -10.153  -5.704   9.951  1.00 92.93           N  
ATOM   2648  CA  CYS A 324      -9.092  -6.375   9.208  1.00 92.93           C  
ATOM   2649  C   CYS A 324      -8.015  -6.901  10.150  1.00 92.93           C  
ATOM   2650  CB  CYS A 324      -8.469  -5.424   8.187  1.00 92.93           C  
ATOM   2651  O   CYS A 324      -7.610  -6.208  11.085  1.00 92.93           O  
ATOM   2652  SG  CYS A 324      -7.694  -3.969   8.925  1.00 92.93           S  
ATOM   2653  N   GLN A 325      -7.533  -8.109   9.916  1.00 90.62           N  
ATOM   2654  CA  GLN A 325      -6.539  -8.763  10.760  1.00 90.62           C  
ATOM   2655  C   GLN A 325      -5.142  -8.212  10.492  1.00 90.62           C  
ATOM   2656  CB  GLN A 325      -6.558 -10.276  10.539  1.00 90.62           C  
ATOM   2657  O   GLN A 325      -4.361  -8.004  11.423  1.00 90.62           O  
ATOM   2658  CG  GLN A 325      -7.778 -10.969  11.130  1.00 90.62           C  
ATOM   2659  CD  GLN A 325      -7.696 -12.481  11.040  1.00 90.62           C  
ATOM   2660  NE2 GLN A 325      -8.768 -13.158  11.438  1.00 90.62           N  
ATOM   2661  OE1 GLN A 325      -6.677 -13.036  10.617  1.00 90.62           O  
ATOM   2662  N   SER A 326      -4.881  -7.942   9.309  1.00 89.21           N  
ATOM   2663  CA  SER A 326      -3.530  -7.570   8.902  1.00 89.21           C  
ATOM   2664  C   SER A 326      -3.207  -6.134   9.301  1.00 89.21           C  
ATOM   2665  CB  SER A 326      -3.360  -7.739   7.391  1.00 89.21           C  
ATOM   2666  O   SER A 326      -2.121  -5.856   9.813  1.00 89.21           O  
ATOM   2667  OG  SER A 326      -4.246  -6.885   6.687  1.00 89.21           O  
ATOM   2668  N   LYS A 327      -4.182  -5.205   9.217  1.00 93.46           N  
ATOM   2669  CA  LYS A 327      -3.923  -3.783   9.424  1.00 93.46           C  
ATOM   2670  C   LYS A 327      -4.355  -3.343  10.820  1.00 93.46           C  
ATOM   2671  CB  LYS A 327      -4.642  -2.946   8.365  1.00 93.46           C  
ATOM   2672  O   LYS A 327      -3.674  -2.540  11.462  1.00 93.46           O  
ATOM   2673  CG  LYS A 327      -4.157  -3.194   6.945  1.00 93.46           C  
ATOM   2674  CD  LYS A 327      -4.978  -2.412   5.928  1.00 93.46           C  
ATOM   2675  CE  LYS A 327      -4.643  -2.824   4.501  1.00 93.46           C  
ATOM   2676  NZ  LYS A 327      -5.510  -2.126   3.505  1.00 93.46           N  
ATOM   2677  N   CYS A 328      -5.416  -3.958  11.379  1.00 95.68           N  
ATOM   2678  CA  CYS A 328      -6.076  -3.385  12.547  1.00 95.68           C  
ATOM   2679  C   CYS A 328      -5.688  -4.137  13.816  1.00 95.68           C  
ATOM   2680  CB  CYS A 328      -7.594  -3.412  12.372  1.00 95.68           C  
ATOM   2681  O   CYS A 328      -5.778  -3.592  14.917  1.00 95.68           O  
ATOM   2682  SG  CYS A 328      -8.199  -2.287  11.095  1.00 95.68           S  
ATOM   2683  N   GLN A 329      -5.256  -5.366  13.732  1.00 94.61           N  
ATOM   2684  CA  GLN A 329      -5.085  -6.224  14.899  1.00 94.61           C  
ATOM   2685  C   GLN A 329      -4.120  -5.602  15.903  1.00 94.61           C  
ATOM   2686  CB  GLN A 329      -4.588  -7.608  14.480  1.00 94.61           C  
ATOM   2687  O   GLN A 329      -4.448  -5.460  17.083  1.00 94.61           O  
ATOM   2688  CG  GLN A 329      -4.506  -8.606  15.628  1.00 94.61           C  
ATOM   2689  CD  GLN A 329      -4.090  -9.992  15.173  1.00 94.61           C  
ATOM   2690  NE2 GLN A 329      -3.686 -10.831  16.120  1.00 94.61           N  
ATOM   2691  OE1 GLN A 329      -4.132 -10.306  13.979  1.00 94.61           O  
ATOM   2692  N   PRO A 330      -2.875  -5.244  15.468  1.00 95.30           N  
ATOM   2693  CA  PRO A 330      -1.974  -4.653  16.459  1.00 95.30           C  
ATOM   2694  C   PRO A 330      -2.496  -3.331  17.017  1.00 95.30           C  
ATOM   2695  CB  PRO A 330      -0.677  -4.439  15.673  1.00 95.30           C  
ATOM   2696  O   PRO A 330      -2.268  -3.017  18.188  1.00 95.30           O  
ATOM   2697  CG  PRO A 330      -0.780  -5.368  14.507  1.00 95.30           C  
ATOM   2698  CD  PRO A 330      -2.231  -5.534  14.155  1.00 95.30           C  
ATOM   2699  N   ILE A 331      -3.196  -2.574  16.209  1.00 96.88           N  
ATOM   2700  CA  ILE A 331      -3.738  -1.283  16.620  1.00 96.88           C  
ATOM   2701  C   ILE A 331      -4.835  -1.493  17.662  1.00 96.88           C  
ATOM   2702  CB  ILE A 331      -4.290  -0.492  15.413  1.00 96.88           C  
ATOM   2703  O   ILE A 331      -4.799  -0.893  18.739  1.00 96.88           O  
ATOM   2704  CG1 ILE A 331      -3.175  -0.223  14.396  1.00 96.88           C  
ATOM   2705  CG2 ILE A 331      -4.936   0.817  15.876  1.00 96.88           C  
ATOM   2706  CD1 ILE A 331      -3.673   0.303  13.057  1.00 96.88           C  
ATOM   2707  N   LEU A 332      -5.787  -2.367  17.340  1.00 96.71           N  
ATOM   2708  CA  LEU A 332      -6.933  -2.590  18.214  1.00 96.71           C  
ATOM   2709  C   LEU A 332      -6.511  -3.314  19.489  1.00 96.71           C  
ATOM   2710  CB  LEU A 332      -8.012  -3.398  17.488  1.00 96.71           C  
ATOM   2711  O   LEU A 332      -7.106  -3.109  20.549  1.00 96.71           O  
ATOM   2712  CG  LEU A 332      -8.724  -2.694  16.332  1.00 96.71           C  
ATOM   2713  CD1 LEU A 332      -9.739  -3.630  15.685  1.00 96.71           C  
ATOM   2714  CD2 LEU A 332      -9.402  -1.417  16.820  1.00 96.71           C  
ATOM   2715  N   ALA A 333      -5.512  -4.197  19.367  1.00 95.24           N  
ATOM   2716  CA  ALA A 333      -4.964  -4.838  20.560  1.00 95.24           C  
ATOM   2717  C   ALA A 333      -4.497  -3.800  21.576  1.00 95.24           C  
ATOM   2718  CB  ALA A 333      -3.812  -5.766  20.184  1.00 95.24           C  
ATOM   2719  O   ALA A 333      -4.731  -3.950  22.778  1.00 95.24           O  
ATOM   2720  N   HIS A 334      -3.843  -2.774  21.079  1.00 95.70           N  
ATOM   2721  CA  HIS A 334      -3.371  -1.677  21.917  1.00 95.70           C  
ATOM   2722  C   HIS A 334      -4.536  -0.854  22.456  1.00 95.70           C  
ATOM   2723  CB  HIS A 334      -2.412  -0.779  21.133  1.00 95.70           C  
ATOM   2724  O   HIS A 334      -4.579  -0.539  23.648  1.00 95.70           O  
ATOM   2725  CG  HIS A 334      -2.080   0.500  21.834  1.00 95.70           C  
ATOM   2726  CD2 HIS A 334      -2.399   1.783  21.540  1.00 95.70           C  
ATOM   2727  ND1 HIS A 334      -1.327   0.544  22.987  1.00 95.70           N  
ATOM   2728  CE1 HIS A 334      -1.197   1.802  23.373  1.00 95.70           C  
ATOM   2729  NE2 HIS A 334      -1.838   2.574  22.513  1.00 95.70           N  
ATOM   2730  N   MET A 335      -5.469  -0.554  21.643  1.00 96.08           N  
ATOM   2731  CA  MET A 335      -6.540   0.375  21.993  1.00 96.08           C  
ATOM   2732  C   MET A 335      -7.485  -0.245  23.016  1.00 96.08           C  
ATOM   2733  CB  MET A 335      -7.320   0.792  20.745  1.00 96.08           C  
ATOM   2734  O   MET A 335      -8.061   0.463  23.844  1.00 96.08           O  
ATOM   2735  CG  MET A 335      -6.533   1.685  19.800  1.00 96.08           C  
ATOM   2736  SD  MET A 335      -7.502   2.167  18.318  1.00 96.08           S  
ATOM   2737  CE  MET A 335      -8.570   3.446  19.036  1.00 96.08           C  
ATOM   2738  N   LEU A 336      -7.606  -1.566  22.969  1.00 93.24           N  
ATOM   2739  CA  LEU A 336      -8.587  -2.238  23.815  1.00 93.24           C  
ATOM   2740  C   LEU A 336      -7.913  -2.876  25.025  1.00 93.24           C  
ATOM   2741  CB  LEU A 336      -9.343  -3.303  23.017  1.00 93.24           C  
ATOM   2742  O   LEU A 336      -8.544  -3.638  25.762  1.00 93.24           O  
ATOM   2743  CG  LEU A 336     -10.213  -2.797  21.866  1.00 93.24           C  
ATOM   2744  CD1 LEU A 336     -10.770  -3.970  21.066  1.00 93.24           C  
ATOM   2745  CD2 LEU A 336     -11.344  -1.920  22.394  1.00 93.24           C  
ATOM   2746  N   GLU A 337      -6.642  -2.682  25.147  1.00 85.24           N  
ATOM   2747  CA  GLU A 337      -5.890  -3.176  26.296  1.00 85.24           C  
ATOM   2748  C   GLU A 337      -6.397  -2.557  27.595  1.00 85.24           C  
ATOM   2749  CB  GLU A 337      -4.396  -2.888  26.125  1.00 85.24           C  
ATOM   2750  O   GLU A 337      -6.238  -1.355  27.820  1.00 85.24           O  
ATOM   2751  CG  GLU A 337      -3.509  -3.632  27.113  1.00 85.24           C  
ATOM   2752  CD  GLU A 337      -2.025  -3.401  26.878  1.00 85.24           C  
ATOM   2753  OE1 GLU A 337      -1.201  -4.215  27.354  1.00 85.24           O  
ATOM   2754  OE2 GLU A 337      -1.683  -2.397  26.215  1.00 85.24           O  
ATOM   2755  N   GLY A 338      -7.404  -3.215  28.216  1.00 64.12           N  
ATOM   2756  CA  GLY A 338      -8.000  -2.918  29.509  1.00 64.12           C  
ATOM   2757  C   GLY A 338      -9.092  -3.895  29.901  1.00 64.12           C  
ATOM   2758  O   GLY A 338      -9.395  -4.053  31.086  1.00 64.12           O  
