# Supplementary material for: Sequential action of a tRNA base editor in conversion of cytidine to pseudouridine
Source: Nat Commun. 2022 Oct 11;13:5994. doi: 10.1038/s41467-022-33714-x (PMC9553926; doi:10.1038/s41467-022-33714-x)
Supplement: Supplementary file 7 — Supplementary Dataset 11 [file 41467_2022_33714_MOESM7_ESM.txt]

ATOM      1  N   MET A   1     -23.581  -3.147  16.107  1.00 63.69           N  
ATOM      2  CA  MET A   1     -22.150  -2.925  15.923  1.00 63.69           C  
ATOM      3  C   MET A   1     -21.702  -3.385  14.540  1.00 63.69           C  
ATOM      4  CB  MET A   1     -21.349  -3.656  17.002  1.00 63.69           C  
ATOM      5  O   MET A   1     -22.025  -4.495  14.115  1.00 63.69           O  
ATOM      6  CG  MET A   1     -21.278  -2.910  18.324  1.00 63.69           C  
ATOM      7  SD  MET A   1     -20.307  -3.816  19.591  1.00 63.69           S  
ATOM      8  CE  MET A   1     -20.411  -2.643  20.972  1.00 63.69           C  
ATOM      9  N   SER A   2     -21.662  -2.475  13.552  1.00 75.52           N  
ATOM     10  CA  SER A   2     -21.269  -2.855  12.199  1.00 75.52           C  
ATOM     11  C   SER A   2     -19.997  -3.697  12.209  1.00 75.52           C  
ATOM     12  CB  SER A   2     -21.061  -1.613  11.331  1.00 75.52           C  
ATOM     13  O   SER A   2     -19.048  -3.388  12.933  1.00 75.52           O  
ATOM     14  OG  SER A   2     -19.769  -1.068  11.535  1.00 75.52           O  
ATOM     15  N   ALA A   3     -20.034  -4.953  11.768  1.00 88.70           N  
ATOM     16  CA  ALA A   3     -18.919  -5.891  11.661  1.00 88.70           C  
ATOM     17  C   ALA A   3     -17.763  -5.283  10.873  1.00 88.70           C  
ATOM     18  CB  ALA A   3     -19.380  -7.192  11.007  1.00 88.70           C  
ATOM     19  O   ALA A   3     -17.980  -4.496   9.948  1.00 88.70           O  
ATOM     20  N   LEU A   4     -16.509  -5.413  11.420  1.00 91.88           N  
ATOM     21  CA  LEU A   4     -15.305  -4.983  10.717  1.00 91.88           C  
ATOM     22  C   LEU A   4     -15.175  -5.696   9.375  1.00 91.88           C  
ATOM     23  CB  LEU A   4     -14.062  -5.246  11.571  1.00 91.88           C  
ATOM     24  O   LEU A   4     -15.452  -6.894   9.274  1.00 91.88           O  
ATOM     25  CG  LEU A   4     -13.924  -4.410  12.844  1.00 91.88           C  
ATOM     26  CD1 LEU A   4     -12.774  -4.931  13.699  1.00 91.88           C  
ATOM     27  CD2 LEU A   4     -13.717  -2.939  12.498  1.00 91.88           C  
ATOM     28  N   PRO A   5     -14.882  -4.895   8.360  1.00 92.62           N  
ATOM     29  CA  PRO A   5     -14.679  -5.541   7.061  1.00 92.62           C  
ATOM     30  C   PRO A   5     -13.607  -6.627   7.103  1.00 92.62           C  
ATOM     31  CB  PRO A   5     -14.248  -4.383   6.156  1.00 92.62           C  
ATOM     32  O   PRO A   5     -12.751  -6.621   7.992  1.00 92.62           O  
ATOM     33  CG  PRO A   5     -14.659  -3.149   6.893  1.00 92.62           C  
ATOM     34  CD  PRO A   5     -14.658  -3.450   8.364  1.00 92.62           C  
ATOM     35  N   ASP A   6     -13.633  -7.602   6.207  1.00 93.28           N  
ATOM     36  CA  ASP A   6     -12.767  -8.775   6.129  1.00 93.28           C  
ATOM     37  C   ASP A   6     -11.297  -8.368   6.068  1.00 93.28           C  
ATOM     38  CB  ASP A   6     -13.128  -9.628   4.912  1.00 93.28           C  
ATOM     39  O   ASP A   6     -10.444  -9.010   6.684  1.00 93.28           O  
ATOM     40  CG  ASP A   6     -14.435 -10.383   5.083  1.00 93.28           C  
ATOM     41  OD1 ASP A   6     -14.941 -10.475   6.222  1.00 93.28           O  
ATOM     42  OD2 ASP A   6     -14.961 -10.893   4.070  1.00 93.28           O  
ATOM     43  N   CYS A   7     -10.977  -7.277   5.500  1.00 96.81           N  
ATOM     44  CA  CYS A   7      -9.582  -6.917   5.269  1.00 96.81           C  
ATOM     45  C   CYS A   7      -9.101  -5.908   6.305  1.00 96.81           C  
ATOM     46  CB  CYS A   7      -9.402  -6.344   3.864  1.00 96.81           C  
ATOM     47  O   CYS A   7      -7.984  -5.397   6.206  1.00 96.81           O  
ATOM     48  SG  CYS A   7      -9.662  -7.553   2.546  1.00 96.81           S  
ATOM     49  N   PHE A   8      -9.944  -5.615   7.270  1.00 98.10           N  
ATOM     50  CA  PHE A   8      -9.575  -4.730   8.369  1.00 98.10           C  
ATOM     51  C   PHE A   8      -8.700  -5.460   9.381  1.00 98.10           C  
ATOM     52  CB  PHE A   8     -10.826  -4.178   9.060  1.00 98.10           C  
ATOM     53  O   PHE A   8      -9.090  -6.503   9.909  1.00 98.10           O  
ATOM     54  CG  PHE A   8     -10.533  -3.140  10.108  1.00 98.10           C  
ATOM     55  CD1 PHE A   8     -10.130  -3.514  11.384  1.00 98.10           C  
ATOM     56  CD2 PHE A   8     -10.659  -1.787   9.817  1.00 98.10           C  
ATOM     57  CE1 PHE A   8      -9.858  -2.555  12.357  1.00 98.10           C  
ATOM     58  CE2 PHE A   8     -10.388  -0.823  10.784  1.00 98.10           C  
ATOM     59  CZ  PHE A   8      -9.989  -1.209  12.053  1.00 98.10           C  
ATOM     60  N   THR A   9      -7.456  -4.904   9.619  1.00 98.19           N  
ATOM     61  CA  THR A   9      -6.522  -5.497  10.569  1.00 98.19           C  
ATOM     62  C   THR A   9      -6.334  -4.588  11.781  1.00 98.19           C  
ATOM     63  CB  THR A   9      -5.156  -5.771   9.913  1.00 98.19           C  
ATOM     64  O   THR A   9      -5.991  -3.413  11.635  1.00 98.19           O  
ATOM     65  CG2 THR A   9      -4.195  -6.430  10.897  1.00 98.19           C  
ATOM     66  OG1 THR A   9      -5.339  -6.639   8.788  1.00 98.19           O  
ATOM     67  N   ARG A  10      -6.555  -5.146  12.920  1.00 97.99           N  
ATOM     68  CA  ARG A  10      -6.285  -4.411  14.152  1.00 97.99           C  
ATOM     69  C   ARG A  10      -4.792  -4.396  14.465  1.00 97.99           C  
ATOM     70  CB  ARG A  10      -7.060  -5.020  15.323  1.00 97.99           C  
ATOM     71  O   ARG A  10      -4.084  -5.365  14.184  1.00 97.99           O  
ATOM     72  CG  ARG A  10      -8.566  -4.841  15.224  1.00 97.99           C  
ATOM     73  CD  ARG A  10      -9.279  -5.371  16.460  1.00 97.99           C  
ATOM     74  NE  ARG A  10     -10.695  -5.012  16.462  1.00 97.99           N  
ATOM     75  NH1 ARG A  10     -11.404  -6.966  15.454  1.00 97.99           N  
ATOM     76  NH2 ARG A  10     -12.925  -5.353  16.035  1.00 97.99           N  
ATOM     77  CZ  ARG A  10     -11.671  -5.778  15.984  1.00 97.99           C  
ATOM     78  N   PHE A  11      -4.361  -3.265  15.055  1.00 98.27           N  
ATOM     79  CA  PHE A  11      -2.970  -3.196  15.488  1.00 98.27           C  
ATOM     80  C   PHE A  11      -2.709  -4.171  16.630  1.00 98.27           C  
ATOM     81  CB  PHE A  11      -2.610  -1.772  15.921  1.00 98.27           C  
ATOM     82  O   PHE A  11      -3.512  -4.275  17.560  1.00 98.27           O  
ATOM     83  CG  PHE A  11      -2.422  -0.817  14.773  1.00 98.27           C  
ATOM     84  CD1 PHE A  11      -1.208  -0.748  14.101  1.00 98.27           C  
ATOM     85  CD2 PHE A  11      -3.460   0.011  14.366  1.00 98.27           C  
ATOM     86  CE1 PHE A  11      -1.030   0.134  13.037  1.00 98.27           C  
ATOM     87  CE2 PHE A  11      -3.290   0.896  13.304  1.00 98.27           C  
ATOM     88  CZ  PHE A  11      -2.074   0.956  12.642  1.00 98.27           C  
ATOM     89  N   THR A  12      -1.642  -4.902  16.577  1.00 97.56           N  
ATOM     90  CA  THR A  12      -1.228  -5.736  17.701  1.00 97.56           C  
ATOM     91  C   THR A  12      -0.311  -4.959  18.641  1.00 97.56           C  
ATOM     92  CB  THR A  12      -0.512  -7.010  17.218  1.00 97.56           C  
ATOM     93  O   THR A  12      -0.206  -5.287  19.825  1.00 97.56           O  
ATOM     94  CG2 THR A  12      -1.437  -7.871  16.363  1.00 97.56           C  
ATOM     95  OG1 THR A  12       0.633  -6.642  16.439  1.00 97.56           O  
ATOM     96  N   SER A  13       0.313  -3.924  18.114  1.00 96.92           N  
ATOM     97  CA  SER A  13       1.167  -3.040  18.901  1.00 96.92           C  
ATOM     98  C   SER A  13       0.347  -1.975  19.621  1.00 96.92           C  
ATOM     99  CB  SER A  13       2.215  -2.372  18.009  1.00 96.92           C  
ATOM    100  O   SER A  13      -0.749  -1.625  19.179  1.00 96.92           O  
ATOM    101  OG  SER A  13       3.025  -3.344  17.370  1.00 96.92           O  
ATOM    102  N   VAL A  14       0.853  -1.502  20.743  1.00 96.03           N  
ATOM    103  CA  VAL A  14       0.219  -0.400  21.461  1.00 96.03           C  
ATOM    104  C   VAL A  14       0.418   0.902  20.689  1.00 96.03           C  
ATOM    105  CB  VAL A  14       0.779  -0.261  22.894  1.00 96.03           C  
ATOM    106  O   VAL A  14       1.552   1.313  20.434  1.00 96.03           O  
ATOM    107  CG1 VAL A  14       0.111   0.904  23.623  1.00 96.03           C  
ATOM    108  CG2 VAL A  14       0.586  -1.562  23.671  1.00 96.03           C  
ATOM    109  N   ILE A  15      -0.699   1.632  20.393  1.00 97.80           N  
ATOM    110  CA  ILE A  15      -0.579   2.801  19.528  1.00 97.80           C  
ATOM    111  C   ILE A  15      -1.219   4.011  20.205  1.00 97.80           C  
ATOM    112  CB  ILE A  15      -1.230   2.552  18.149  1.00 97.80           C  
ATOM    113  O   ILE A  15      -1.346   5.076  19.595  1.00 97.80           O  
ATOM    114  CG1 ILE A  15      -2.708   2.182  18.314  1.00 97.80           C  
ATOM    115  CG2 ILE A  15      -0.474   1.460  17.385  1.00 97.80           C  
ATOM    116  CD1 ILE A  15      -3.503   2.212  17.016  1.00 97.80           C  
ATOM    117  N   ALA A  16      -1.700   3.900  21.415  1.00 95.62           N  
ATOM    118  CA  ALA A  16      -2.497   4.913  22.102  1.00 95.62           C  
ATOM    119  C   ALA A  16      -1.699   6.198  22.301  1.00 95.62           C  
ATOM    120  CB  ALA A  16      -2.989   4.382  23.446  1.00 95.62           C  
ATOM    121  O   ALA A  16      -2.273   7.285  22.397  1.00 95.62           O  
ATOM    122  N   HIS A  17      -0.396   6.180  22.293  1.00 96.30           N  
ATOM    123  CA  HIS A  17       0.459   7.329  22.570  1.00 96.30           C  
ATOM    124  C   HIS A  17       0.754   8.117  21.298  1.00 96.30           C  
ATOM    125  CB  HIS A  17       1.767   6.879  23.224  1.00 96.30           C  
ATOM    126  O   HIS A  17       1.379   9.178  21.351  1.00 96.30           O  
ATOM    127  CG  HIS A  17       2.577   5.956  22.370  1.00 96.30           C  
ATOM    128  CD2 HIS A  17       3.731   6.156  21.691  1.00 96.30           C  
ATOM    129  ND1 HIS A  17       2.215   4.646  22.139  1.00 96.30           N  
ATOM    130  CE1 HIS A  17       3.114   4.080  21.352  1.00 96.30           C  
ATOM    131  NE2 HIS A  17       4.045   4.974  21.066  1.00 96.30           N  
ATOM    132  N   ILE A  18       0.351   7.645  20.179  1.00 97.55           N  
ATOM    133  CA  ILE A  18       0.653   8.284  18.903  1.00 97.55           C  
ATOM    134  C   ILE A  18      -0.524   9.156  18.471  1.00 97.55           C  
ATOM    135  CB  ILE A  18       0.977   7.240  17.811  1.00 97.55           C  
ATOM    136  O   ILE A  18      -1.647   8.667  18.329  1.00 97.55           O  
ATOM    137  CG1 ILE A  18       2.176   6.382  18.230  1.00 97.55           C  
ATOM    138  CG2 ILE A  18       1.239   7.928  16.467  1.00 97.55           C  
ATOM    139  CD1 ILE A  18       2.444   5.201  17.308  1.00 97.55           C  
ATOM    140  N   ALA A  19      -0.317  10.419  18.248  1.00 97.69           N  
ATOM    141  CA  ALA A  19      -1.361  11.339  17.803  1.00 97.69           C  
ATOM    142  C   ALA A  19      -1.699  11.113  16.332  1.00 97.69           C  
ATOM    143  CB  ALA A  19      -0.928  12.785  18.030  1.00 97.69           C  
ATOM    144  O   ALA A  19      -0.812  10.851  15.517  1.00 97.69           O  
ATOM    145  N   LEU A  20      -2.987  11.234  16.033  1.00 97.85           N  
ATOM    146  CA  LEU A  20      -3.410  11.163  14.639  1.00 97.85           C  
ATOM    147  C   LEU A  20      -2.929  12.384  13.862  1.00 97.85           C  
ATOM    148  CB  LEU A  20      -4.934  11.053  14.546  1.00 97.85           C  
ATOM    149  O   LEU A  20      -2.811  13.475  14.423  1.00 97.85           O  
ATOM    150  CG  LEU A  20      -5.561   9.795  15.151  1.00 97.85           C  
ATOM    151  CD1 LEU A  20      -7.075   9.815  14.965  1.00 97.85           C  
ATOM    152  CD2 LEU A  20      -4.957   8.542  14.525  1.00 97.85           C  
ATOM    153  N   PRO A  21      -2.533  12.133  12.572  1.00 96.77           N  
ATOM    154  CA  PRO A  21      -2.179  13.307  11.770  1.00 96.77           C  
ATOM    155  C   PRO A  21      -3.350  14.269  11.584  1.00 96.77           C  
ATOM    156  CB  PRO A  21      -1.750  12.703  10.430  1.00 96.77           C  
ATOM    157  O   PRO A  21      -4.510  13.856  11.660  1.00 96.77           O  
ATOM    158  CG  PRO A  21      -2.528  11.431  10.318  1.00 96.77           C  
ATOM    159  CD  PRO A  21      -2.677  10.840  11.690  1.00 96.77           C  
ATOM    160  N   GLU A  22      -3.069  15.555  11.336  1.00 95.03           N  
ATOM    161  CA  GLU A  22      -4.088  16.573  11.098  1.00 95.03           C  
ATOM    162  C   GLU A  22      -4.690  16.436   9.702  1.00 95.03           C  
ATOM    163  CB  GLU A  22      -3.502  17.975  11.283  1.00 95.03           C  
ATOM    164  O   GLU A  22      -5.843  16.809   9.477  1.00 95.03           O  
ATOM    165  CG  GLU A  22      -3.119  18.297  12.720  1.00 95.03           C  
ATOM    166  CD  GLU A  22      -2.553  19.697  12.891  1.00 95.03           C  
ATOM    167  OE1 GLU A  22      -2.202  20.075  14.032  1.00 95.03           O  
ATOM    168  OE2 GLU A  22      -2.460  20.423  11.876  1.00 95.03           O  
ATOM    169  N   ARG A  23      -3.859  15.946   8.780  1.00 94.52           N  
ATOM    170  CA  ARG A  23      -4.285  15.747   7.398  1.00 94.52           C  
ATOM    171  C   ARG A  23      -3.765  14.422   6.850  1.00 94.52           C  
ATOM    172  CB  ARG A  23      -3.806  16.902   6.516  1.00 94.52           C  
ATOM    173  O   ARG A  23      -2.782  13.877   7.357  1.00 94.52           O  
ATOM    174  CG  ARG A  23      -4.356  18.259   6.926  1.00 94.52           C  
ATOM    175  CD  ARG A  23      -3.833  19.373   6.031  1.00 94.52           C  
ATOM    176  NE  ARG A  23      -4.301  20.684   6.472  1.00 94.52           N  
ATOM    177  NH1 ARG A  23      -3.357  21.844   4.712  1.00 94.52           N  
ATOM    178  NH2 ARG A  23      -4.539  22.964   6.326  1.00 94.52           N  
ATOM    179  CZ  ARG A  23      -4.065  21.828   5.835  1.00 94.52           C  
ATOM    180  N   PHE A  24      -4.477  13.968   5.874  1.00 96.02           N  
ATOM    181  CA  PHE A  24      -4.059  12.744   5.201  1.00 96.02           C  
ATOM    182  C   PHE A  24      -2.731  12.950   4.481  1.00 96.02           C  
ATOM    183  CB  PHE A  24      -5.129  12.284   4.206  1.00 96.02           C  
ATOM    184  O   PHE A  24      -2.425  14.057   4.035  1.00 96.02           O  
ATOM    185  CG  PHE A  24      -4.821  10.965   3.550  1.00 96.02           C  
ATOM    186  CD1 PHE A  24      -4.431  10.910   2.218  1.00 96.02           C  
ATOM    187  CD2 PHE A  24      -4.920   9.780   4.267  1.00 96.02           C  
ATOM    188  CE1 PHE A  24      -4.145   9.690   1.608  1.00 96.02           C  
ATOM    189  CE2 PHE A  24      -4.636   8.557   3.665  1.00 96.02           C  
ATOM    190  CZ  PHE A  24      -4.250   8.515   2.335  1.00 96.02           C  
ATOM    191  N   THR A  25      -1.932  11.835   4.311  1.00 91.41           N  
ATOM    192  CA  THR A  25      -0.622  11.808   3.669  1.00 91.41           C  
ATOM    193  C   THR A  25      -0.734  12.194   2.197  1.00 91.41           C  
ATOM    194  CB  THR A  25       0.031  10.419   3.791  1.00 91.41           C  
ATOM    195  O   THR A  25      -1.663  11.768   1.507  1.00 91.41           O  
ATOM    196  CG2 THR A  25       1.443  10.424   3.213  1.00 91.41           C  
ATOM    197  OG1 THR A  25       0.093  10.046   5.173  1.00 91.41           O  
ATOM    198  N   PHE A  26       0.109  13.179   1.781  1.00 94.00           N  
ATOM    199  CA  PHE A  26       0.296  13.387   0.350  1.00 94.00           C  
ATOM    200  C   PHE A  26       1.116  12.256  -0.259  1.00 94.00           C  
ATOM    201  CB  PHE A  26       0.980  14.732   0.086  1.00 94.00           C  
ATOM    202  O   PHE A  26       2.314  12.140   0.004  1.00 94.00           O  
ATOM    203  CG  PHE A  26       1.113  15.068  -1.375  1.00 94.00           C  
ATOM    204  CD1 PHE A  26       2.357  15.349  -1.927  1.00 94.00           C  
ATOM    205  CD2 PHE A  26      -0.006  15.104  -2.196  1.00 94.00           C  
ATOM    206  CE1 PHE A  26       2.483  15.661  -3.279  1.00 94.00           C  
ATOM    207  CE2 PHE A  26       0.112  15.415  -3.548  1.00 94.00           C  
ATOM    208  CZ  PHE A  26       1.358  15.694  -4.087  1.00 94.00           C  
ATOM    209  N   PRO A  27       0.522  11.355  -1.097  1.00 94.22           N  
ATOM    210  CA  PRO A  27       1.081  10.057  -1.483  1.00 94.22           C  
ATOM    211  C   PRO A  27       2.342  10.188  -2.334  1.00 94.22           C  
ATOM    212  CB  PRO A  27      -0.052   9.409  -2.283  1.00 94.22           C  
ATOM    213  O   PRO A  27       3.085   9.216  -2.496  1.00 94.22           O  
ATOM    214  CG  PRO A  27      -1.295  10.089  -1.805  1.00 94.22           C  
ATOM    215  CD  PRO A  27      -0.948  11.497  -1.414  1.00 94.22           C  
ATOM    216  N   PHE A  28       2.736  11.354  -2.846  1.00 95.04           N  
ATOM    217  CA  PHE A  28       3.806  11.440  -3.833  1.00 95.04           C  
ATOM    218  C   PHE A  28       5.060  12.052  -3.219  1.00 95.04           C  
ATOM    219  CB  PHE A  28       3.359  12.265  -5.044  1.00 95.04           C  
ATOM    220  O   PHE A  28       6.122  12.065  -3.846  1.00 95.04           O  
ATOM    221  CG  PHE A  28       2.192  11.670  -5.785  1.00 95.04           C  
ATOM    222  CD1 PHE A  28       2.370  10.581  -6.630  1.00 95.04           C  
ATOM    223  CD2 PHE A  28       0.917  12.200  -5.638  1.00 95.04           C  
ATOM    224  CE1 PHE A  28       1.292  10.028  -7.318  1.00 95.04           C  
ATOM    225  CE2 PHE A  28      -0.165  11.653  -6.322  1.00 95.04           C  
ATOM    226  CZ  PHE A  28       0.025  10.568  -7.162  1.00 95.04           C  
ATOM    227  N   CYS A  29       5.006  12.519  -1.964  1.00 94.06           N  
ATOM    228  CA  CYS A  29       6.124  13.064  -1.202  1.00 94.06           C  
ATOM    229  C   CYS A  29       5.790  13.132   0.283  1.00 94.06           C  
ATOM    230  CB  CYS A  29       6.496  14.455  -1.715  1.00 94.06           C  
ATOM    231  O   CYS A  29       5.109  14.057   0.728  1.00 94.06           O  
ATOM    232  SG  CYS A  29       7.998  15.127  -0.972  1.00 94.06           S  
ATOM    233  N   TYR A  30       6.480  12.203   1.022  1.00 94.44           N  
ATOM    234  CA  TYR A  30       6.086  12.179   2.426  1.00 94.44           C  
ATOM    235  C   TYR A  30       7.089  11.391   3.261  1.00 94.44           C  
ATOM    236  CB  TYR A  30       4.688  11.574   2.583  1.00 94.44           C  
ATOM    237  O   TYR A  30       7.929  10.670   2.716  1.00 94.44           O  
ATOM    238  CG  TYR A  30       4.608  10.119   2.188  1.00 94.44           C  
ATOM    239  CD1 TYR A  30       4.433   9.748   0.857  1.00 94.44           C  
ATOM    240  CD2 TYR A  30       4.707   9.114   3.144  1.00 94.44           C  
ATOM    241  CE1 TYR A  30       4.357   8.408   0.488  1.00 94.44           C  
ATOM    242  CE2 TYR A  30       4.633   7.772   2.787  1.00 94.44           C  
ATOM    243  OH  TYR A  30       4.383   6.102   1.099  1.00 94.44           O  
ATOM    244  CZ  TYR A  30       4.458   7.430   1.458  1.00 94.44           C  
ATOM    245  N   GLN A  31       7.006  11.661   4.478  1.00 95.56           N  
ATOM    246  CA  GLN A  31       7.535  10.774   5.508  1.00 95.56           C  
ATOM    247  C   GLN A  31       6.416   9.983   6.180  1.00 95.56           C  
ATOM    248  CB  GLN A  31       8.316  11.570   6.555  1.00 95.56           C  
ATOM    249  O   GLN A  31       5.390  10.550   6.560  1.00 95.56           O  
ATOM    250  CG  GLN A  31       9.592  12.206   6.018  1.00 95.56           C  
ATOM    251  CD  GLN A  31      10.402  12.898   7.097  1.00 95.56           C  
ATOM    252  NE2 GLN A  31      11.713  12.683   7.085  1.00 95.56           N  
ATOM    253  OE1 GLN A  31       9.854  13.622   7.935  1.00 95.56           O  
ATOM    254  N   PRO A  32       6.639   8.680   6.220  1.00 97.60           N  
ATOM    255  CA  PRO A  32       5.528   7.909   6.783  1.00 97.60           C  
ATOM    256  C   PRO A  32       5.188   8.323   8.213  1.00 97.60           C  
ATOM    257  CB  PRO A  32       6.041   6.467   6.739  1.00 97.60           C  
ATOM    258  O   PRO A  32       6.089   8.572   9.018  1.00 97.60           O  
ATOM    259  CG  PRO A  32       7.094   6.469   5.678  1.00 97.60           C  
ATOM    260  CD  PRO A  32       7.722   7.832   5.632  1.00 97.60           C  
ATOM    261  N   HIS A  33       3.951   8.433   8.444  1.00 98.24           N  
ATOM    262  CA  HIS A  33       3.460   8.634   9.802  1.00 98.24           C  
ATOM    263  C   HIS A  33       3.796   7.442  10.692  1.00 98.24           C  
ATOM    264  CB  HIS A  33       1.950   8.875   9.796  1.00 98.24           C  
ATOM    265  O   HIS A  33       3.849   6.304  10.219  1.00 98.24           O  
ATOM    266  CG  HIS A  33       1.417   9.378  11.100  1.00 98.24           C  
ATOM    267  CD2 HIS A  33       1.138  10.634  11.521  1.00 98.24           C  
ATOM    268  ND1 HIS A  33       1.112   8.541  12.151  1.00 98.24           N  
ATOM    269  CE1 HIS A  33       0.667   9.263  13.166  1.00 98.24           C  
ATOM    270  NE2 HIS A  33       0.672  10.536  12.809  1.00 98.24           N  
ATOM    271  N   PRO A  34       4.073   7.695  12.047  1.00 98.27           N  
ATOM    272  CA  PRO A  34       4.433   6.610  12.963  1.00 98.27           C  
ATOM    273  C   PRO A  34       3.432   5.456  12.933  1.00 98.27           C  
ATOM    274  CB  PRO A  34       4.439   7.292  14.333  1.00 98.27           C  
ATOM    275  O   PRO A  34       3.826   4.290  13.022  1.00 98.27           O  
ATOM    276  CG  PRO A  34       4.835   8.706  14.054  1.00 98.27           C  
ATOM    277  CD  PRO A  34       4.197   9.134  12.764  1.00 98.27           C  
ATOM    278  N   LEU A  35       2.166   5.725  12.789  1.00 98.60           N  
ATOM    279  CA  LEU A  35       1.174   4.658  12.723  1.00 98.60           C  
ATOM    280  C   LEU A  35       1.381   3.799  11.480  1.00 98.60           C  
ATOM    281  CB  LEU A  35      -0.242   5.242  12.724  1.00 98.60           C  
ATOM    282  O   LEU A  35       1.228   2.577  11.533  1.00 98.60           O  
ATOM    283  CG  LEU A  35      -0.734   5.825  14.050  1.00 98.60           C  
ATOM    284  CD1 LEU A  35      -2.087   6.503  13.861  1.00 98.60           C  
ATOM    285  CD2 LEU A  35      -0.820   4.736  15.114  1.00 98.60           C  
ATOM    286  N   SER A  36       1.677   4.442  10.404  1.00 98.51           N  
ATOM    287  CA  SER A  36       1.930   3.707   9.168  1.00 98.51           C  
ATOM    288  C   SER A  36       3.185   2.848   9.283  1.00 98.51           C  
ATOM    289  CB  SER A  36       2.069   4.672   7.990  1.00 98.51           C  
ATOM    290  O   SER A  36       3.226   1.728   8.769  1.00 98.51           O  
ATOM    291  OG  SER A  36       0.853   5.360   7.757  1.00 98.51           O  
ATOM    292  N   GLU A  37       4.218   3.364   9.967  1.00 98.52           N  
ATOM    293  CA  GLU A  37       5.441   2.597  10.180  1.00 98.52           C  
ATOM    294  C   GLU A  37       5.166   1.331  10.987  1.00 98.52           C  
ATOM    295  CB  GLU A  37       6.496   3.452  10.887  1.00 98.52           C  
ATOM    296  O   GLU A  37       5.686   0.260  10.669  1.00 98.52           O  
ATOM    297  CG  GLU A  37       7.048   4.582  10.029  1.00 98.52           C  
ATOM    298  CD  GLU A  37       8.110   5.409  10.737  1.00 98.52           C  
ATOM    299  OE1 GLU A  37       8.916   6.077  10.050  1.00 98.52           O  
ATOM    300  OE2 GLU A  37       8.136   5.388  11.987  1.00 98.52           O  
ATOM    301  N   ILE A  38       4.306   1.475  12.037  1.00 98.68           N  
ATOM    302  CA  ILE A  38       3.947   0.336  12.875  1.00 98.68           C  
ATOM    303  C   ILE A  38       3.156  -0.680  12.054  1.00 98.68           C  
ATOM    304  CB  ILE A  38       3.131   0.778  14.110  1.00 98.68           C  
ATOM    305  O   ILE A  38       3.423  -1.882  12.117  1.00 98.68           O  
ATOM    306  CG1 ILE A  38       4.018   1.567  15.081  1.00 98.68           C  
ATOM    307  CG2 ILE A  38       2.503  -0.434  14.805  1.00 98.68           C  
ATOM    308  CD1 ILE A  38       3.254   2.220  16.225  1.00 98.68           C  
ATOM    309  N   ALA A  39       2.211  -0.225  11.272  1.00 98.74           N  
ATOM    310  CA  ALA A  39       1.438  -1.104  10.400  1.00 98.74           C  
ATOM    311  C   ALA A  39       2.346  -1.845   9.422  1.00 98.74           C  
ATOM    312  CB  ALA A  39       0.383  -0.305   9.639  1.00 98.74           C  
ATOM    313  O   ALA A  39       2.200  -3.053   9.222  1.00 98.74           O  
ATOM    314  N   ALA A  40       3.265  -1.121   8.813  1.00 98.66           N  
ATOM    315  CA  ALA A  40       4.210  -1.728   7.878  1.00 98.66           C  
ATOM    316  C   ALA A  40       5.058  -2.792   8.569  1.00 98.66           C  
ATOM    317  CB  ALA A  40       5.105  -0.658   7.257  1.00 98.66           C  
ATOM    318  O   ALA A  40       5.284  -3.870   8.015  1.00 98.66           O  
ATOM    319  N   ASP A  41       5.513  -2.489   9.748  1.00 98.62           N  
ATOM    320  CA  ASP A  41       6.308  -3.446  10.510  1.00 98.62           C  
ATOM    321  C   ASP A  41       5.514  -4.720  10.790  1.00 98.62           C  
ATOM    322  CB  ASP A  41       6.782  -2.823  11.825  1.00 98.62           C  
ATOM    323  O   ASP A  41       6.040  -5.828  10.656  1.00 98.62           O  
ATOM    324  CG  ASP A  41       7.743  -3.716  12.591  1.00 98.62           C  
ATOM    325  OD1 ASP A  41       8.850  -3.999  12.083  1.00 98.62           O  
ATOM    326  OD2 ASP A  41       7.390  -4.142  13.712  1.00 98.62           O  
ATOM    327  N   GLU A  42       4.297  -4.575  11.190  1.00 98.70           N  
ATOM    328  CA  GLU A  42       3.458  -5.739  11.458  1.00 98.70           C  
ATOM    329  C   GLU A  42       3.231  -6.559  10.191  1.00 98.70           C  
ATOM    330  CB  GLU A  42       2.115  -5.308  12.053  1.00 98.70           C  
ATOM    331  O   GLU A  42       3.249  -7.791  10.231  1.00 98.70           O  
ATOM    332  CG  GLU A  42       2.217  -4.761  13.469  1.00 98.70           C  
ATOM    333  CD  GLU A  42       0.863  -4.492  14.107  1.00 98.70           C  
ATOM    334  OE1 GLU A  42       0.814  -4.185  15.320  1.00 98.70           O  
ATOM    335  OE2 GLU A  42      -0.156  -4.589  13.388  1.00 98.70           O  
ATOM    336  N   LEU A  43       2.972  -5.825   9.079  1.00 98.60           N  
ATOM    337  CA  LEU A  43       2.825  -6.529   7.810  1.00 98.60           C  
ATOM    338  C   LEU A  43       4.109  -7.266   7.445  1.00 98.60           C  
ATOM    339  CB  LEU A  43       2.450  -5.550   6.694  1.00 98.60           C  
ATOM    340  O   LEU A  43       4.064  -8.407   6.978  1.00 98.60           O  
ATOM    341  CG  LEU A  43       2.306  -6.142   5.292  1.00 98.60           C  
ATOM    342  CD1 LEU A  43       1.338  -7.321   5.312  1.00 98.60           C  
ATOM    343  CD2 LEU A  43       1.838  -5.077   4.306  1.00 98.60           C  
ATOM    344  N   GLN A  44       5.222  -6.639   7.584  1.00 98.25           N  
ATOM    345  CA  GLN A  44       6.512  -7.267   7.321  1.00 98.25           C  
ATOM    346  C   GLN A  44       6.689  -8.532   8.156  1.00 98.25           C  
ATOM    347  CB  GLN A  44       7.654  -6.288   7.602  1.00 98.25           C  
ATOM    348  O   GLN A  44       7.190  -9.544   7.662  1.00 98.25           O  
ATOM    349  CG  GLN A  44       7.724  -5.127   6.619  1.00 98.25           C  
ATOM    350  CD  GLN A  44       8.711  -4.057   7.045  1.00 98.25           C  
ATOM    351  NE2 GLN A  44       8.648  -2.899   6.395  1.00 98.25           N  
ATOM    352  OE1 GLN A  44       9.524  -4.268   7.950  1.00 98.25           O  
ATOM    353  N   GLN A  45       6.296  -8.479   9.423  1.00 98.05           N  
ATOM    354  CA  GLN A  45       6.352  -9.666  10.268  1.00 98.05           C  
ATOM    355  C   GLN A  45       5.454 -10.773   9.723  1.00 98.05           C  
ATOM    356  CB  GLN A  45       5.950  -9.324  11.704  1.00 98.05           C  
ATOM    357  O   GLN A  45       5.829 -11.947   9.734  1.00 98.05           O  
ATOM    358  CG  GLN A  45       6.968  -8.461  12.438  1.00 98.05           C  
ATOM    359  CD  GLN A  45       8.372  -9.031  12.379  1.00 98.05           C  
ATOM    360  NE2 GLN A  45       9.338  -8.194  12.015  1.00 98.05           N  
ATOM    361  OE1 GLN A  45       8.588 -10.214  12.659  1.00 98.05           O  
ATOM    362  N   HIS A  46       4.285 -10.351   9.275  1.00 97.77           N  
ATOM    363  CA  HIS A  46       3.383 -11.319   8.661  1.00 97.77           C  
ATOM    364  C   HIS A  46       4.024 -11.973   7.441  1.00 97.77           C  
ATOM    365  CB  HIS A  46       2.066 -10.648   8.266  1.00 97.77           C  
ATOM    366  O   HIS A  46       3.929 -13.189   7.262  1.00 97.77           O  
ATOM    367  CG  HIS A  46       1.149 -11.538   7.489  1.00 97.77           C  
ATOM    368  CD2 HIS A  46       0.769 -11.506   6.190  1.00 97.77           C  
ATOM    369  ND1 HIS A  46       0.503 -12.616   8.054  1.00 97.77           N  
ATOM    370  CE1 HIS A  46      -0.236 -13.211   7.133  1.00 97.77           C  
ATOM    371  NE2 HIS A  46      -0.093 -12.556   5.993  1.00 97.77           N  
ATOM    372  N   LEU A  47       4.653 -11.165   6.610  1.00 97.22           N  
ATOM    373  CA  LEU A  47       5.301 -11.673   5.406  1.00 97.22           C  
ATOM    374  C   LEU A  47       6.402 -12.668   5.761  1.00 97.22           C  
ATOM    375  CB  LEU A  47       5.884 -10.521   4.584  1.00 97.22           C  
ATOM    376  O   LEU A  47       6.628 -13.636   5.031  1.00 97.22           O  
ATOM    377  CG  LEU A  47       4.875  -9.559   3.955  1.00 97.22           C  
ATOM    378  CD1 LEU A  47       5.597  -8.376   3.317  1.00 97.22           C  
ATOM    379  CD2 LEU A  47       4.014 -10.284   2.926  1.00 97.22           C  
ATOM    380  N   LEU A  48       7.068 -12.532   6.874  1.00 96.10           N  
ATOM    381  CA  LEU A  48       8.171 -13.384   7.306  1.00 96.10           C  
ATOM    382  C   LEU A  48       7.651 -14.705   7.863  1.00 96.10           C  
ATOM    383  CB  LEU A  48       9.019 -12.670   8.361  1.00 96.10           C  
ATOM    384  O   LEU A  48       8.284 -15.748   7.691  1.00 96.10           O  
ATOM    385  CG  LEU A  48       9.940 -11.559   7.853  1.00 96.10           C  
ATOM    386  CD1 LEU A  48      10.503 -10.761   9.024  1.00 96.10           C  
ATOM    387  CD2 LEU A  48      11.066 -12.143   7.007  1.00 96.10           C  
ATOM    388  N   THR A  49       6.473 -14.701   8.405  1.00 96.28           N  
ATOM    389  CA  THR A  49       6.098 -15.839   9.237  1.00 96.28           C  
ATOM    390  C   THR A  49       4.968 -16.633   8.589  1.00 96.28           C  
ATOM    391  CB  THR A  49       5.668 -15.385  10.645  1.00 96.28           C  
ATOM    392  O   THR A  49       4.794 -17.820   8.872  1.00 96.28           O  
ATOM    393  CG2 THR A  49       6.818 -14.701  11.377  1.00 96.28           C  
ATOM    394  OG1 THR A  49       4.575 -14.465  10.531  1.00 96.28           O  
ATOM    395  N   GLN A  50       4.223 -15.920   7.727  1.00 95.43           N  
ATOM    396  CA  GLN A  50       3.086 -16.615   7.133  1.00 95.43           C  
ATOM    397  C   GLN A  50       3.547 -17.779   6.260  1.00 95.43           C  
ATOM    398  CB  GLN A  50       2.235 -15.646   6.310  1.00 95.43           C  
ATOM    399  O   GLN A  50       4.597 -17.702   5.618  1.00 95.43           O  
ATOM    400  CG  GLN A  50       2.928 -15.134   5.054  1.00 95.43           C  
ATOM    401  CD  GLN A  50       2.826 -16.103   3.891  1.00 95.43           C  
ATOM    402  NE2 GLN A  50       3.721 -15.960   2.919  1.00 95.43           N  
ATOM    403  OE1 GLN A  50       1.950 -16.974   3.866  1.00 95.43           O  
ATOM    404  N   THR A  51       2.759 -18.949   6.143  1.00 95.45           N  
ATOM    405  CA  THR A  51       3.157 -20.139   5.398  1.00 95.45           C  
ATOM    406  C   THR A  51       2.101 -20.505   4.360  1.00 95.45           C  
ATOM    407  CB  THR A  51       3.392 -21.334   6.340  1.00 95.45           C  
ATOM    408  O   THR A  51       2.165 -21.577   3.754  1.00 95.45           O  
ATOM    409  CG2 THR A  51       4.551 -21.064   7.294  1.00 95.45           C  
ATOM    410  OG1 THR A  51       2.204 -21.572   7.105  1.00 95.45           O  
ATOM    411  N   ASP A  52       1.120 -19.657   4.112  1.00 96.20           N  
ATOM    412  CA  ASP A  52      -0.005 -19.948   3.230  1.00 96.20           C  
ATOM    413  C   ASP A  52       0.411 -19.868   1.763  1.00 96.20           C  
ATOM    414  CB  ASP A  52      -1.163 -18.985   3.501  1.00 96.20           C  
ATOM    415  O   ASP A  52      -0.172 -20.539   0.909  1.00 96.20           O  
ATOM    416  CG  ASP A  52      -1.796 -19.188   4.867  1.00 96.20           C  
ATOM    417  OD1 ASP A  52      -1.747 -20.318   5.400  1.00 96.20           O  
ATOM    418  OD2 ASP A  52      -2.350 -18.210   5.413  1.00 96.20           O  
ATOM    419  N   TRP A  53       1.315 -19.061   1.426  1.00 95.28           N  
ATOM    420  CA  TRP A  53       1.814 -18.910   0.063  1.00 95.28           C  
ATOM    421  C   TRP A  53       3.308 -18.604   0.060  1.00 95.28           C  
ATOM    422  CB  TRP A  53       1.051 -17.802  -0.670  1.00 95.28           C  
ATOM    423  O   TRP A  53       3.879 -18.261   1.098  1.00 95.28           O  
ATOM    424  CG  TRP A  53       0.894 -16.542   0.127  1.00 95.28           C  
ATOM    425  CD1 TRP A  53      -0.195 -16.161   0.860  1.00 95.28           C  
ATOM    426  CD2 TRP A  53       1.858 -15.494   0.266  1.00 95.28           C  
ATOM    427  CE2 TRP A  53       1.286 -14.508   1.099  1.00 95.28           C  
ATOM    428  CE3 TRP A  53       3.153 -15.294  -0.232  1.00 95.28           C  
ATOM    429  NE1 TRP A  53       0.034 -14.938   1.447  1.00 95.28           N  
ATOM    430  CH2 TRP A  53       3.229 -13.166   0.944  1.00 95.28           C  
ATOM    431  CZ2 TRP A  53       1.965 -13.337   1.445  1.00 95.28           C  
ATOM    432  CZ3 TRP A  53       3.826 -14.128   0.113  1.00 95.28           C  
ATOM    433  N   TYR A  54       3.895 -18.868  -1.136  1.00 93.03           N  
ATOM    434  CA  TYR A  54       5.331 -18.665  -1.291  1.00 93.03           C  
ATOM    435  C   TYR A  54       5.624 -17.692  -2.427  1.00 93.03           C  
ATOM    436  CB  TYR A  54       6.038 -19.998  -1.550  1.00 93.03           C  
ATOM    437  O   TYR A  54       5.018 -17.777  -3.498  1.00 93.03           O  
ATOM    438  CG  TYR A  54       7.497 -19.853  -1.907  1.00 93.03           C  
ATOM    439  CD1 TYR A  54       7.922 -19.930  -3.231  1.00 93.03           C  
ATOM    440  CD2 TYR A  54       8.454 -19.638  -0.920  1.00 93.03           C  
ATOM    441  CE1 TYR A  54       9.266 -19.798  -3.564  1.00 93.03           C  
ATOM    442  CE2 TYR A  54       9.801 -19.505  -1.242  1.00 93.03           C  
ATOM    443  OH  TYR A  54      11.528 -19.454  -2.888  1.00 93.03           O  
ATOM    444  CZ  TYR A  54      10.197 -19.586  -2.564  1.00 93.03           C  
ATOM    445  N   HIS A  55       6.413 -16.764  -2.180  1.00 93.96           N  
ATOM    446  CA  HIS A  55       6.974 -15.834  -3.153  1.00 93.96           C  
ATOM    447  C   HIS A  55       8.470 -15.640  -2.930  1.00 93.96           C  
ATOM    448  CB  HIS A  55       6.254 -14.486  -3.083  1.00 93.96           C  
ATOM    449  O   HIS A  55       8.904 -15.361  -1.810  1.00 93.96           O  
ATOM    450  CG  HIS A  55       6.623 -13.550  -4.190  1.00 93.96           C  
ATOM    451  CD2 HIS A  55       7.528 -12.545  -4.240  1.00 93.96           C  
ATOM    452  ND1 HIS A  55       6.024 -13.593  -5.431  1.00 93.96           N  
ATOM    453  CE1 HIS A  55       6.548 -12.652  -6.198  1.00 93.96           C  
ATOM    454  NE2 HIS A  55       7.463 -12.002  -5.499  1.00 93.96           N  
ATOM    455  N   PRO A  56       9.283 -15.911  -3.965  1.00 93.77           N  
ATOM    456  CA  PRO A  56      10.738 -15.814  -3.830  1.00 93.77           C  
ATOM    457  C   PRO A  56      11.231 -14.370  -3.773  1.00 93.77           C  
ATOM    458  CB  PRO A  56      11.256 -16.519  -5.086  1.00 93.77           C  
ATOM    459  O   PRO A  56      11.794 -13.867  -4.749  1.00 93.77           O  
ATOM    460  CG  PRO A  56      10.235 -16.226  -6.137  1.00 93.77           C  
ATOM    461  CD  PRO A  56       8.881 -16.185  -5.489  1.00 93.77           C  
ATOM    462  N   PHE A  57      11.053 -13.651  -2.618  1.00 95.45           N  
ATOM    463  CA  PHE A  57      11.350 -12.232  -2.466  1.00 95.45           C  
ATOM    464  C   PHE A  57      12.848 -11.977  -2.583  1.00 95.45           C  
ATOM    465  CB  PHE A  57      10.833 -11.714  -1.120  1.00 95.45           C  
ATOM    466  O   PHE A  57      13.279 -10.831  -2.725  1.00 95.45           O  
ATOM    467  CG  PHE A  57       9.333 -11.628  -1.038  1.00 95.45           C  
ATOM    468  CD1 PHE A  57       8.637 -10.674  -1.770  1.00 95.45           C  
ATOM    469  CD2 PHE A  57       8.619 -12.501  -0.228  1.00 95.45           C  
ATOM    470  CE1 PHE A  57       7.248 -10.592  -1.696  1.00 95.45           C  
ATOM    471  CE2 PHE A  57       7.231 -12.425  -0.149  1.00 95.45           C  
ATOM    472  CZ  PHE A  57       6.548 -11.469  -0.883  1.00 95.45           C  
ATOM    473  N   GLY A  58      13.616 -13.042  -2.542  1.00 92.64           N  
ATOM    474  CA  GLY A  58      15.056 -12.880  -2.659  1.00 92.64           C  
ATOM    475  C   GLY A  58      15.704 -12.367  -1.387  1.00 92.64           C  
ATOM    476  O   GLY A  58      16.622 -11.546  -1.439  1.00 92.64           O  
ATOM    477  N   LEU A  59      15.071 -12.753  -0.170  1.00 89.22           N  
ATOM    478  CA  LEU A  59      15.587 -12.318   1.123  1.00 89.22           C  
ATOM    479  C   LEU A  59      16.725 -13.222   1.587  1.00 89.22           C  
ATOM    480  CB  LEU A  59      14.470 -12.306   2.170  1.00 89.22           C  
ATOM    481  O   LEU A  59      17.531 -12.829   2.433  1.00 89.22           O  
ATOM    482  CG  LEU A  59      13.280 -11.391   1.881  1.00 89.22           C  
ATOM    483  CD1 LEU A  59      12.259 -11.476   3.011  1.00 89.22           C  
ATOM    484  CD2 LEU A  59      13.746  -9.953   1.682  1.00 89.22           C  
ATOM    485  N   THR A  60      16.772 -14.414   1.087  1.00 82.70           N  
ATOM    486  CA  THR A  60      17.866 -15.357   1.293  1.00 82.70           C  
ATOM    487  C   THR A  60      18.361 -15.911  -0.040  1.00 82.70           C  
ATOM    488  CB  THR A  60      17.438 -16.518   2.209  1.00 82.70           C  
ATOM    489  O   THR A  60      17.651 -15.850  -1.046  1.00 82.70           O  
ATOM    490  CG2 THR A  60      16.950 -16.004   3.559  1.00 82.70           C  
ATOM    491  OG1 THR A  60      16.380 -17.251   1.578  1.00 82.70           O  
ATOM    492  N   GLU A  61      19.700 -15.700  -0.337  1.00 62.89           N  
ATOM    493  CA  GLU A  61      20.462 -16.093  -1.519  1.00 62.89           C  
ATOM    494  C   GLU A  61      19.874 -17.345  -2.164  1.00 62.89           C  
ATOM    495  CB  GLU A  61      21.931 -16.328  -1.159  1.00 62.89           C  
ATOM    496  O   GLU A  61      19.280 -18.181  -1.480  1.00 62.89           O  
ATOM    497  CG  GLU A  61      22.651 -15.080  -0.668  1.00 62.89           C  
ATOM    498  CD  GLU A  61      24.152 -15.273  -0.518  1.00 62.89           C  
ATOM    499  OE1 GLU A  61      24.862 -14.291  -0.205  1.00 62.89           O  
ATOM    500  OE2 GLU A  61      24.621 -16.416  -0.717  1.00 62.89           O  
ATOM    501  N   THR A  62      19.776 -17.365  -3.542  1.00 69.95           N  
ATOM    502  CA  THR A  62      20.146 -18.130  -4.727  1.00 69.95           C  
ATOM    503  C   THR A  62      18.914 -18.456  -5.567  1.00 69.95           C  
ATOM    504  CB  THR A  62      20.871 -19.434  -4.347  1.00 69.95           C  
ATOM    505  O   THR A  62      18.918 -19.418  -6.337  1.00 69.95           O  
ATOM    506  CG2 THR A  62      22.269 -19.150  -3.808  1.00 69.95           C  
ATOM    507  OG1 THR A  62      20.114 -20.119  -3.341  1.00 69.95           O  
ATOM    508  N   ASP A  63      17.826 -17.718  -5.435  1.00 79.76           N  
ATOM    509  CA  ASP A  63      16.795 -18.037  -6.418  1.00 79.76           C  
ATOM    510  C   ASP A  63      16.833 -17.059  -7.590  1.00 79.76           C  
ATOM    511  CB  ASP A  63      15.410 -18.024  -5.767  1.00 79.76           C  
ATOM    512  O   ASP A  63      16.577 -15.865  -7.418  1.00 79.76           O  
ATOM    513  CG  ASP A  63      14.322 -18.565  -6.678  1.00 79.76           C  
ATOM    514  OD1 ASP A  63      14.498 -18.548  -7.916  1.00 79.76           O  
ATOM    515  OD2 ASP A  63      13.278 -19.009  -6.154  1.00 79.76           O  
ATOM    516  N   PRO A  64      17.339 -17.506  -8.738  1.00 82.06           N  
ATOM    517  CA  PRO A  64      17.407 -16.636  -9.914  1.00 82.06           C  
ATOM    518  C   PRO A  64      16.062 -15.997 -10.254  1.00 82.06           C  
ATOM    519  CB  PRO A  64      17.858 -17.583 -11.029  1.00 82.06           C  
ATOM    520  O   PRO A  64      16.018 -14.961 -10.922  1.00 82.06           O  
ATOM    521  CG  PRO A  64      17.564 -18.953 -10.508  1.00 82.06           C  
ATOM    522  CD  PRO A  64      17.529 -18.896  -9.008  1.00 82.06           C  
ATOM    523  N   GLN A  65      14.984 -16.595  -9.698  1.00 86.16           N  
ATOM    524  CA  GLN A  65      13.658 -16.064  -9.999  1.00 86.16           C  
ATOM    525  C   GLN A  65      13.199 -15.085  -8.922  1.00 86.16           C  
ATOM    526  CB  GLN A  65      12.644 -17.201 -10.142  1.00 86.16           C  
ATOM    527  O   GLN A  65      12.047 -14.648  -8.924  1.00 86.16           O  
ATOM    528  CG  GLN A  65      12.905 -18.111 -11.335  1.00 86.16           C  
ATOM    529  CD  GLN A  65      11.808 -19.138 -11.540  1.00 86.16           C  
ATOM    530  NE2 GLN A  65      11.875 -19.865 -12.651  1.00 86.16           N  
ATOM    531  OE1 GLN A  65      10.907 -19.279 -10.706  1.00 86.16           O  
ATOM    532  N   ALA A  66      14.161 -14.805  -7.951  1.00 90.29           N  
ATOM    533  CA  ALA A  66      13.815 -13.921  -6.840  1.00 90.29           C  
ATOM    534  C   ALA A  66      13.533 -12.505  -7.333  1.00 90.29           C  
ATOM    535  CB  ALA A  66      14.935 -13.907  -5.803  1.00 90.29           C  
ATOM    536  O   ALA A  66      14.263 -11.977  -8.175  1.00 90.29           O  
ATOM    537  N   HIS A  67      12.431 -11.989  -6.932  1.00 93.04           N  
ATOM    538  CA  HIS A  67      12.115 -10.592  -7.206  1.00 93.04           C  
ATOM    539  C   HIS A  67      11.231 -10.002  -6.111  1.00 93.04           C  
ATOM    540  CB  HIS A  67      11.427 -10.455  -8.566  1.00 93.04           C  
ATOM    541  O   HIS A  67      10.437 -10.717  -5.496  1.00 93.04           O  
ATOM    542  CG  HIS A  67      10.114 -11.166  -8.649  1.00 93.04           C  
ATOM    543  CD2 HIS A  67       8.845 -10.701  -8.578  1.00 93.04           C  
ATOM    544  ND1 HIS A  67      10.016 -12.530  -8.823  1.00 93.04           N  
ATOM    545  CE1 HIS A  67       8.740 -12.873  -8.857  1.00 93.04           C  
ATOM    546  NE2 HIS A  67       8.008 -11.781  -8.710  1.00 93.04           N  
ATOM    547  N   GLY A  68      11.509  -8.736  -5.740  1.00 95.67           N  
ATOM    548  CA  GLY A  68      10.789  -8.040  -4.685  1.00 95.67           C  
ATOM    549  C   GLY A  68       9.413  -7.565  -5.114  1.00 95.67           C  
ATOM    550  O   GLY A  68       8.974  -7.848  -6.230  1.00 95.67           O  
ATOM    551  N   LYS A  69       8.708  -6.982  -4.164  1.00 96.91           N  
ATOM    552  CA  LYS A  69       7.346  -6.500  -4.372  1.00 96.91           C  
ATOM    553  C   LYS A  69       7.080  -5.236  -3.561  1.00 96.91           C  
ATOM    554  CB  LYS A  69       6.331  -7.583  -4.003  1.00 96.91           C  
ATOM    555  O   LYS A  69       7.636  -5.060  -2.475  1.00 96.91           O  
ATOM    556  CG  LYS A  69       4.919  -7.303  -4.496  1.00 96.91           C  
ATOM    557  CD  LYS A  69       4.765  -7.643  -5.973  1.00 96.91           C  
ATOM    558  CE  LYS A  69       3.762  -6.725  -6.658  1.00 96.91           C  
ATOM    559  NZ  LYS A  69       3.499  -7.144  -8.067  1.00 96.91           N  
ATOM    560  N   MET A  70       6.252  -4.416  -4.214  1.00 97.83           N  
ATOM    561  CA  MET A  70       5.797  -3.234  -3.487  1.00 97.83           C  
ATOM    562  C   MET A  70       4.570  -3.555  -2.640  1.00 97.83           C  
ATOM    563  CB  MET A  70       5.480  -2.095  -4.457  1.00 97.83           C  
ATOM    564  O   MET A  70       3.601  -4.131  -3.137  1.00 97.83           O  
ATOM    565  CG  MET A  70       5.011  -0.820  -3.774  1.00 97.83           C  
ATOM    566  SD  MET A  70       6.368   0.047  -2.896  1.00 97.83           S  
ATOM    567  CE  MET A  70       7.335   0.644  -4.310  1.00 97.83           C  
ATOM    568  N   PHE A  71       4.599  -3.224  -1.402  1.00 98.58           N  
ATOM    569  CA  PHE A  71       3.475  -3.357  -0.483  1.00 98.58           C  
ATOM    570  C   PHE A  71       3.023  -1.992   0.021  1.00 98.58           C  
ATOM    571  CB  PHE A  71       3.848  -4.256   0.699  1.00 98.58           C  
ATOM    572  O   PHE A  71       3.797  -1.032   0.009  1.00 98.58           O  
ATOM    573  CG  PHE A  71       3.993  -5.709   0.335  1.00 98.58           C  
ATOM    574  CD1 PHE A  71       2.931  -6.590   0.499  1.00 98.58           C  
ATOM    575  CD2 PHE A  71       5.192  -6.194  -0.172  1.00 98.58           C  
ATOM    576  CE1 PHE A  71       3.062  -7.936   0.163  1.00 98.58           C  
ATOM    577  CE2 PHE A  71       5.330  -7.537  -0.510  1.00 98.58           C  
ATOM    578  CZ  PHE A  71       4.265  -8.407  -0.341  1.00 98.58           C  
ATOM    579  N   GLY A  72       1.828  -1.934   0.435  1.00 98.55           N  
ATOM    580  CA  GLY A  72       1.303  -0.714   1.026  1.00 98.55           C  
ATOM    581  C   GLY A  72       0.405  -0.969   2.222  1.00 98.55           C  
ATOM    582  O   GLY A  72      -0.259  -2.005   2.297  1.00 98.55           O  
ATOM    583  N   VAL A  73       0.409  -0.022   3.135  1.00 98.84           N  
ATOM    584  CA  VAL A  73      -0.513  -0.032   4.266  1.00 98.84           C  
ATOM    585  C   VAL A  73      -1.276   1.290   4.321  1.00 98.84           C  
ATOM    586  CB  VAL A  73       0.227  -0.276   5.600  1.00 98.84           C  
ATOM    587  O   VAL A  73      -0.753   2.334   3.925  1.00 98.84           O  
ATOM    588  CG1 VAL A  73       0.877  -1.658   5.611  1.00 98.84           C  
ATOM    589  CG2 VAL A  73       1.273   0.812   5.836  1.00 98.84           C  
ATOM    590  N   LEU A  74      -2.542   1.196   4.685  1.00 98.80           N  
ATOM    591  CA  LEU A  74      -3.390   2.360   4.915  1.00 98.80           C  
ATOM    592  C   LEU A  74      -4.036   2.299   6.295  1.00 98.80           C  
ATOM    593  CB  LEU A  74      -4.472   2.456   3.836  1.00 98.80           C  
ATOM    594  O   LEU A  74      -4.882   1.439   6.551  1.00 98.80           O  
ATOM    595  CG  LEU A  74      -5.435   3.639   3.945  1.00 98.80           C  
ATOM    596  CD1 LEU A  74      -4.686   4.953   3.744  1.00 98.80           C  
ATOM    597  CD2 LEU A  74      -6.567   3.503   2.932  1.00 98.80           C  
ATOM    598  N   VAL A  75      -3.544   3.221   7.142  1.00 98.78           N  
ATOM    599  CA  VAL A  75      -4.211   3.341   8.434  1.00 98.78           C  
ATOM    600  C   VAL A  75      -5.611   3.921   8.242  1.00 98.78           C  
ATOM    601  CB  VAL A  75      -3.400   4.219   9.413  1.00 98.78           C  
ATOM    602  O   VAL A  75      -5.781   4.935   7.560  1.00 98.78           O  
ATOM    603  CG1 VAL A  75      -4.107   4.317  10.763  1.00 98.78           C  
ATOM    604  CG2 VAL A  75      -1.988   3.661   9.584  1.00 98.78           C  
ATOM    605  N   VAL A  76      -6.590   3.240   8.844  1.00 98.58           N  
ATOM    606  CA  VAL A  76      -7.976   3.652   8.654  1.00 98.58           C  
ATOM    607  C   VAL A  76      -8.704   3.653   9.997  1.00 98.58           C  
ATOM    608  CB  VAL A  76      -8.709   2.733   7.651  1.00 98.58           C  
ATOM    609  O   VAL A  76      -8.235   3.049  10.964  1.00 98.58           O  
ATOM    610  CG1 VAL A  76      -8.117   2.882   6.251  1.00 98.58           C  
ATOM    611  CG2 VAL A  76      -8.641   1.278   8.112  1.00 98.58           C  
ATOM    612  N   GLN A  77      -9.694   4.385  10.062  1.00 97.98           N  
ATOM    613  CA  GLN A  77     -10.570   4.415  11.229  1.00 97.98           C  
ATOM    614  C   GLN A  77     -11.983   3.967  10.868  1.00 97.98           C  
ATOM    615  CB  GLN A  77     -10.604   5.818  11.839  1.00 97.98           C  
ATOM    616  O   GLN A  77     -12.562   4.447   9.892  1.00 97.98           O  
ATOM    617  CG  GLN A  77     -11.364   5.897  13.157  1.00 97.98           C  
ATOM    618  CD  GLN A  77     -11.310   7.277  13.783  1.00 97.98           C  
ATOM    619  NE2 GLN A  77     -10.962   7.334  15.064  1.00 97.98           N  
ATOM    620  OE1 GLN A  77     -11.578   8.285  13.121  1.00 97.98           O  
ATOM    621  N   HIS A  78     -12.435   3.004  11.588  1.00 97.41           N  
ATOM    622  CA  HIS A  78     -13.801   2.514  11.441  1.00 97.41           C  
ATOM    623  C   HIS A  78     -14.803   3.478  12.066  1.00 97.41           C  
ATOM    624  CB  HIS A  78     -13.944   1.127  12.071  1.00 97.41           C  
ATOM    625  O   HIS A  78     -14.450   4.256  12.956  1.00 97.41           O  
ATOM    626  CG  HIS A  78     -15.273   0.488  11.821  1.00 97.41           C  
ATOM    627  CD2 HIS A  78     -15.774  -0.119  10.720  1.00 97.41           C  
ATOM    628  ND1 HIS A  78     -16.263   0.431  12.778  1.00 97.41           N  
ATOM    629  CE1 HIS A  78     -17.319  -0.186  12.274  1.00 97.41           C  
ATOM    630  NE2 HIS A  78     -17.048  -0.530  11.026  1.00 97.41           N  
ATOM    631  N   ARG A  79     -16.140   3.364  11.762  1.00 95.03           N  
ATOM    632  CA  ARG A  79     -17.193   4.248  12.249  1.00 95.03           C  
ATOM    633  C   ARG A  79     -17.322   4.163  13.766  1.00 95.03           C  
ATOM    634  CB  ARG A  79     -18.531   3.906  11.589  1.00 95.03           C  
ATOM    635  O   ARG A  79     -17.760   5.117  14.412  1.00 95.03           O  
ATOM    636  CG  ARG A  79     -18.579   4.210  10.100  1.00 95.03           C  
ATOM    637  CD  ARG A  79     -19.954   3.929   9.511  1.00 95.03           C  
ATOM    638  NE  ARG A  79     -19.978   4.151   8.068  1.00 95.03           N  
ATOM    639  NH1 ARG A  79     -22.253   4.540   7.957  1.00 95.03           N  
ATOM    640  NH2 ARG A  79     -20.978   4.618   6.054  1.00 95.03           N  
ATOM    641  CZ  ARG A  79     -21.069   4.436   7.363  1.00 95.03           C  
ATOM    642  N   SER A  80     -16.899   3.036  14.217  1.00 95.17           N  
ATOM    643  CA  SER A  80     -16.960   2.851  15.663  1.00 95.17           C  
ATOM    644  C   SER A  80     -15.833   3.602  16.364  1.00 95.17           C  
ATOM    645  CB  SER A  80     -16.891   1.365  16.017  1.00 95.17           C  
ATOM    646  O   SER A  80     -15.819   3.704  17.593  1.00 95.17           O  
ATOM    647  OG  SER A  80     -15.596   0.847  15.762  1.00 95.17           O  
ATOM    648  N   GLY A  81     -14.910   4.130  15.628  1.00 95.67           N  
ATOM    649  CA  GLY A  81     -13.778   4.848  16.193  1.00 95.67           C  
ATOM    650  C   GLY A  81     -12.533   3.992  16.323  1.00 95.67           C  
ATOM    651  O   GLY A  81     -11.467   4.489  16.694  1.00 95.67           O  
ATOM    652  N   THR A  82     -12.711   2.708  15.993  1.00 96.51           N  
ATOM    653  CA  THR A  82     -11.603   1.764  16.101  1.00 96.51           C  
ATOM    654  C   THR A  82     -10.566   2.022  15.011  1.00 96.51           C  
ATOM    655  CB  THR A  82     -12.098   0.309  16.009  1.00 96.51           C  
ATOM    656  O   THR A  82     -10.907   2.101  13.829  1.00 96.51           O  
ATOM    657  CG2 THR A  82     -10.946  -0.675  16.185  1.00 96.51           C  
ATOM    658  OG1 THR A  82     -13.072   0.076  17.035  1.00 96.51           O  
ATOM    659  N   LEU A  83      -9.305   2.153  15.419  1.00 98.15           N  
ATOM    660  CA  LEU A  83      -8.187   2.300  14.494  1.00 98.15           C  
ATOM    661  C   LEU A  83      -7.655   0.937  14.063  1.00 98.15           C  
ATOM    662  CB  LEU A  83      -7.065   3.120  15.135  1.00 98.15           C  
ATOM    663  O   LEU A  83      -7.570   0.014  14.876  1.00 98.15           O  
ATOM    664  CG  LEU A  83      -7.298   4.628  15.234  1.00 98.15           C  
ATOM    665  CD1 LEU A  83      -6.175   5.287  16.027  1.00 98.15           C  
ATOM    666  CD2 LEU A  83      -7.411   5.244  13.844  1.00 98.15           C  
ATOM    667  N   GLY A  84      -7.339   0.803  12.824  1.00 98.40           N  
ATOM    668  CA  GLY A  84      -6.707  -0.352  12.206  1.00 98.40           C  
ATOM    669  C   GLY A  84      -6.022  -0.026  10.892  1.00 98.40           C  
ATOM    670  O   GLY A  84      -5.697   1.133  10.626  1.00 98.40           O  
ATOM    671  N   TYR A  85      -5.674  -1.062  10.152  1.00 98.80           N  
ATOM    672  CA  TYR A  85      -5.045  -0.757   8.872  1.00 98.80           C  
ATOM    673  C   TYR A  85      -5.395  -1.811   7.828  1.00 98.80           C  
ATOM    674  CB  TYR A  85      -3.525  -0.661   9.028  1.00 98.80           C  
ATOM    675  O   TYR A  85      -5.858  -2.902   8.169  1.00 98.80           O  
ATOM    676  CG  TYR A  85      -2.875  -1.957   9.451  1.00 98.80           C  
ATOM    677  CD1 TYR A  85      -2.759  -2.293  10.798  1.00 98.80           C  
ATOM    678  CD2 TYR A  85      -2.376  -2.846   8.506  1.00 98.80           C  
ATOM    679  CE1 TYR A  85      -2.160  -3.485  11.193  1.00 98.80           C  
ATOM    680  CE2 TYR A  85      -1.774  -4.040   8.889  1.00 98.80           C  
ATOM    681  OH  TYR A  85      -1.077  -5.531  10.617  1.00 98.80           O  
ATOM    682  CZ  TYR A  85      -1.671  -4.351  10.232  1.00 98.80           C  
ATOM    683  N   LEU A  86      -5.308  -1.441   6.591  1.00 98.86           N  
ATOM    684  CA  LEU A  86      -5.429  -2.300   5.418  1.00 98.86           C  
ATOM    685  C   LEU A  86      -4.060  -2.580   4.806  1.00 98.86           C  
ATOM    686  CB  LEU A  86      -6.346  -1.657   4.375  1.00 98.86           C  
ATOM    687  O   LEU A  86      -3.131  -1.785   4.962  1.00 98.86           O  
ATOM    688  CG  LEU A  86      -7.712  -1.183   4.874  1.00 98.86           C  
ATOM    689  CD1 LEU A  86      -8.423  -0.381   3.789  1.00 98.86           C  
ATOM    690  CD2 LEU A  86      -8.563  -2.370   5.313  1.00 98.86           C  
ATOM    691  N   ALA A  87      -3.956  -3.683   4.162  1.00 98.78           N  
ATOM    692  CA  ALA A  87      -2.717  -4.037   3.473  1.00 98.78           C  
ATOM    693  C   ALA A  87      -2.988  -4.423   2.021  1.00 98.78           C  
ATOM    694  CB  ALA A  87      -2.009  -5.177   4.201  1.00 98.78           C  
ATOM    695  O   ALA A  87      -4.017  -5.031   1.716  1.00 98.78           O  
ATOM    696  N   ALA A  88      -2.089  -4.023   1.143  1.00 98.54           N  
ATOM    697  CA  ALA A  88      -2.187  -4.365  -0.274  1.00 98.54           C  
ATOM    698  C   ALA A  88      -0.804  -4.589  -0.880  1.00 98.54           C  
ATOM    699  CB  ALA A  88      -2.926  -3.268  -1.036  1.00 98.54           C  
ATOM    700  O   ALA A  88       0.212  -4.265  -0.261  1.00 98.54           O  
ATOM    701  N   PHE A  89      -0.730  -5.204  -2.024  1.00 98.12           N  
ATOM    702  CA  PHE A  89       0.484  -5.345  -2.819  1.00 98.12           C  
ATOM    703  C   PHE A  89       0.231  -4.955  -4.270  1.00 98.12           C  
ATOM    704  CB  PHE A  89       1.011  -6.782  -2.746  1.00 98.12           C  
ATOM    705  O   PHE A  89      -0.915  -4.946  -4.725  1.00 98.12           O  
ATOM    706  CG  PHE A  89       0.001  -7.820  -3.154  1.00 98.12           C  
ATOM    707  CD1 PHE A  89      -0.799  -8.442  -2.203  1.00 98.12           C  
ATOM    708  CD2 PHE A  89      -0.148  -8.174  -4.488  1.00 98.12           C  
ATOM    709  CE1 PHE A  89      -1.735  -9.404  -2.578  1.00 98.12           C  
ATOM    710  CE2 PHE A  89      -1.081  -9.134  -4.870  1.00 98.12           C  
ATOM    711  CZ  PHE A  89      -1.873  -9.748  -3.913  1.00 98.12           C  
ATOM    712  N   SER A  90       1.306  -4.536  -4.956  1.00 96.06           N  
ATOM    713  CA  SER A  90       1.187  -4.151  -6.358  1.00 96.06           C  
ATOM    714  C   SER A  90       1.196  -5.373  -7.270  1.00 96.06           C  
ATOM    715  CB  SER A  90       2.320  -3.202  -6.752  1.00 96.06           C  
ATOM    716  O   SER A  90       1.811  -6.392  -6.945  1.00 96.06           O  
ATOM    717  OG  SER A  90       3.563  -3.883  -6.769  1.00 96.06           O  
ATOM    718  N   GLY A  91       0.444  -5.382  -8.386  1.00 94.11           N  
ATOM    719  CA  GLY A  91       0.401  -6.488  -9.330  1.00 94.11           C  
ATOM    720  C   GLY A  91      -0.062  -7.790  -8.702  1.00 94.11           C  
ATOM    721  O   GLY A  91      -1.068  -7.818  -7.990  1.00 94.11           O  
ATOM    722  N   GLN A  92       0.645  -8.886  -9.032  1.00 93.73           N  
ATOM    723  CA  GLN A  92       0.339 -10.206  -8.492  1.00 93.73           C  
ATOM    724  C   GLN A  92       1.405 -10.654  -7.496  1.00 93.73           C  
ATOM    725  CB  GLN A  92       0.210 -11.232  -9.619  1.00 93.73           C  
ATOM    726  O   GLN A  92       2.564 -10.246  -7.594  1.00 93.73           O  
ATOM    727  CG  GLN A  92      -0.954 -10.964 -10.564  1.00 93.73           C  
ATOM    728  CD  GLN A  92      -1.064 -12.000 -11.667  1.00 93.73           C  
ATOM    729  NE2 GLN A  92      -2.287 -12.257 -12.119  1.00 93.73           N  
ATOM    730  OE1 GLN A  92      -0.058 -12.563 -12.111  1.00 93.73           O  
ATOM    731  N   LEU A  93       0.932 -11.380  -6.561  1.00 95.12           N  
ATOM    732  CA  LEU A  93       1.806 -12.021  -5.584  1.00 95.12           C  
ATOM    733  C   LEU A  93       1.546 -13.523  -5.524  1.00 95.12           C  
ATOM    734  CB  LEU A  93       1.607 -11.401  -4.198  1.00 95.12           C  
ATOM    735  O   LEU A  93       0.406 -13.952  -5.333  1.00 95.12           O  
ATOM    736  CG  LEU A  93       2.599 -11.828  -3.115  1.00 95.12           C  
ATOM    737  CD1 LEU A  93       3.992 -11.294  -3.432  1.00 95.12           C  
ATOM    738  CD2 LEU A  93       2.135 -11.347  -1.745  1.00 95.12           C  
ATOM    739  N   ALA A  94       2.644 -14.316  -5.763  1.00 93.79           N  
ATOM    740  CA  ALA A  94       2.501 -15.770  -5.777  1.00 93.79           C  
ATOM    741  C   ALA A  94       1.467 -16.210  -6.810  1.00 93.79           C  
ATOM    742  CB  ALA A  94       2.116 -16.280  -4.391  1.00 93.79           C  
ATOM    743  O   ALA A  94       0.622 -17.061  -6.526  1.00 93.79           O  
ATOM    744  N   GLU A  95       1.456 -15.449  -7.937  1.00 92.79           N  
ATOM    745  CA  GLU A  95       0.615 -15.725  -9.097  1.00 92.79           C  
ATOM    746  C   GLU A  95      -0.864 -15.569  -8.756  1.00 92.79           C  
ATOM    747  CB  GLU A  95       0.885 -17.132  -9.636  1.00 92.79           C  
ATOM    748  O   GLU A  95      -1.717 -16.232  -9.351  1.00 92.79           O  
ATOM    749  CG  GLU A  95       2.318 -17.347 -10.102  1.00 92.79           C  
ATOM    750  CD  GLU A  95       2.583 -18.762 -10.592  1.00 92.79           C  
ATOM    751  OE1 GLU A  95       3.767 -19.157 -10.694  1.00 92.79           O  
ATOM    752  OE2 GLU A  95       1.600 -19.480 -10.878  1.00 92.79           O  
ATOM    753  N   GLN A  96      -1.079 -14.852  -7.672  1.00 94.22           N  
ATOM    754  CA  GLN A  96      -2.454 -14.616  -7.247  1.00 94.22           C  
ATOM    755  C   GLN A  96      -2.733 -13.125  -7.087  1.00 94.22           C  
ATOM    756  CB  GLN A  96      -2.744 -15.348  -5.936  1.00 94.22           C  
ATOM    757  O   GLN A  96      -1.855 -12.365  -6.671  1.00 94.22           O  
ATOM    758  CG  GLN A  96      -2.605 -16.862  -6.032  1.00 94.22           C  
ATOM    759  CD  GLN A  96      -2.888 -17.562  -4.716  1.00 94.22           C  
ATOM    760  NE2 GLN A  96      -1.832 -17.994  -4.036  1.00 94.22           N  
ATOM    761  OE1 GLN A  96      -4.046 -17.713  -4.315  1.00 94.22           O  
ATOM    762  N   ASN A  97      -3.935 -12.715  -7.364  1.00 92.23           N  
ATOM    763  CA  ASN A  97      -4.351 -11.329  -7.179  1.00 92.23           C  
ATOM    764  C   ASN A  97      -5.085 -11.136  -5.855  1.00 92.23           C  
ATOM    765  CB  ASN A  97      -5.231 -10.873  -8.345  1.00 92.23           C  
ATOM    766  O   ASN A  97      -5.286 -10.004  -5.412  1.00 92.23           O  
ATOM    767  CG  ASN A  97      -4.455 -10.723  -9.639  1.00 92.23           C  
ATOM    768  ND2 ASN A  97      -4.993 -11.273 -10.721  1.00 92.23           N  
ATOM    769  OD1 ASN A  97      -3.380 -10.119  -9.666  1.00 92.23           O  
ATOM    770  N   ARG A  98      -5.527 -12.323  -5.326  1.00 94.17           N  
ATOM    771  CA  ARG A  98      -6.263 -12.300  -4.066  1.00 94.17           C  
ATOM    772  C   ARG A  98      -5.595 -13.193  -3.025  1.00 94.17           C  
ATOM    773  CB  ARG A  98      -7.712 -12.741  -4.281  1.00 94.17           C  
ATOM    774  O   ARG A  98      -5.447 -14.399  -3.237  1.00 94.17           O  
ATOM    775  CG  ARG A  98      -8.522 -11.792  -5.150  1.00 94.17           C  
ATOM    776  CD  ARG A  98      -9.975 -12.232  -5.264  1.00 94.17           C  
ATOM    777  NE  ARG A  98     -10.762 -11.294  -6.060  1.00 94.17           N  
ATOM    778  NH1 ARG A  98     -12.518 -11.177  -4.563  1.00 94.17           N  
ATOM    779  NH2 ARG A  98     -12.580  -9.965  -6.508  1.00 94.17           N  
ATOM    780  CZ  ARG A  98     -11.951 -10.814  -5.709  1.00 94.17           C  
ATOM    781  N   LEU A  99      -5.196 -12.583  -1.987  1.00 95.94           N  
ATOM    782  CA  LEU A  99      -4.605 -13.304  -0.865  1.00 95.94           C  
ATOM    783  C   LEU A  99      -5.253 -12.886   0.451  1.00 95.94           C  
ATOM    784  CB  LEU A  99      -3.095 -13.058  -0.804  1.00 95.94           C  
ATOM    785  O   LEU A  99      -5.586 -11.714   0.639  1.00 95.94           O  
ATOM    786  CG  LEU A  99      -2.261 -13.685  -1.922  1.00 95.94           C  
ATOM    787  CD1 LEU A  99      -0.843 -13.125  -1.903  1.00 95.94           C  
ATOM    788  CD2 LEU A  99      -2.243 -15.204  -1.788  1.00 95.94           C  
ATOM    789  N   PRO A 100      -5.532 -13.867   1.355  1.00 94.35           N  
ATOM    790  CA  PRO A 100      -6.123 -13.513   2.648  1.00 94.35           C  
ATOM    791  C   PRO A 100      -5.324 -12.444   3.389  1.00 94.35           C  
ATOM    792  CB  PRO A 100      -6.108 -14.838   3.416  1.00 94.35           C  
ATOM    793  O   PRO A 100      -4.093 -12.509   3.434  1.00 94.35           O  
ATOM    794  CG  PRO A 100      -6.051 -15.892   2.358  1.00 94.35           C  
ATOM    795  CD  PRO A 100      -5.274 -15.355   1.190  1.00 94.35           C  
ATOM    796  N   GLY A 101      -6.017 -11.467   3.902  1.00 95.15           N  
ATOM    797  CA  GLY A 101      -5.375 -10.414   4.672  1.00 95.15           C  
ATOM    798  C   GLY A 101      -5.030  -9.193   3.841  1.00 95.15           C  
ATOM    799  O   GLY A 101      -4.652  -8.152   4.384  1.00 95.15           O  
ATOM    800  N   PHE A 102      -5.134  -9.299   2.495  1.00 98.00           N  
ATOM    801  CA  PHE A 102      -4.868  -8.191   1.585  1.00 98.00           C  
ATOM    802  C   PHE A 102      -6.150  -7.736   0.899  1.00 98.00           C  
ATOM    803  CB  PHE A 102      -3.825  -8.593   0.537  1.00 98.00           C  
ATOM    804  O   PHE A 102      -7.037  -8.548   0.625  1.00 98.00           O  
ATOM    805  CG  PHE A 102      -2.462  -8.867   1.112  1.00 98.00           C  
ATOM    806  CD1 PHE A 102      -1.559  -7.832   1.321  1.00 98.00           C  
ATOM    807  CD2 PHE A 102      -2.083 -10.161   1.444  1.00 98.00           C  
ATOM    808  CE1 PHE A 102      -0.296  -8.083   1.853  1.00 98.00           C  
ATOM    809  CE2 PHE A 102      -0.823 -10.420   1.975  1.00 98.00           C  
ATOM    810  CZ  PHE A 102       0.069  -9.379   2.178  1.00 98.00           C  
ATOM    811  N   VAL A 103      -6.215  -6.427   0.594  1.00 97.59           N  
ATOM    812  CA  VAL A 103      -7.396  -5.923  -0.100  1.00 97.59           C  
ATOM    813  C   VAL A 103      -7.450  -6.499  -1.513  1.00 97.59           C  
ATOM    814  CB  VAL A 103      -7.407  -4.379  -0.152  1.00 97.59           C  
ATOM    815  O   VAL A 103      -6.412  -6.775  -2.118  1.00 97.59           O  
ATOM    816  CG1 VAL A 103      -7.390  -3.791   1.258  1.00 97.59           C  
ATOM    817  CG2 VAL A 103      -6.220  -3.865  -0.964  1.00 97.59           C  
ATOM    818  N   PRO A 104      -8.613  -6.755  -2.023  1.00 95.55           N  
ATOM    819  CA  PRO A 104      -8.752  -7.312  -3.370  1.00 95.55           C  
ATOM    820  C   PRO A 104      -8.416  -6.300  -4.464  1.00 95.55           C  
ATOM    821  CB  PRO A 104     -10.226  -7.716  -3.435  1.00 95.55           C  
ATOM    822  O   PRO A 104      -8.292  -5.105  -4.187  1.00 95.55           O  
ATOM    823  CG  PRO A 104     -10.929  -6.742  -2.546  1.00 95.55           C  
ATOM    824  CD  PRO A 104     -10.024  -6.408  -1.394  1.00 95.55           C  
ATOM    825  N   PRO A 105      -8.194  -6.785  -5.660  1.00 93.57           N  
ATOM    826  CA  PRO A 105      -7.999  -5.859  -6.778  1.00 93.57           C  
ATOM    827  C   PRO A 105      -9.206  -4.952  -7.010  1.00 93.57           C  
ATOM    828  CB  PRO A 105      -7.779  -6.790  -7.973  1.00 93.57           C  
ATOM    829  O   PRO A 105     -10.319  -5.279  -6.591  1.00 93.57           O  
ATOM    830  CG  PRO A 105      -7.459  -8.119  -7.367  1.00 93.57           C  
ATOM    831  CD  PRO A 105      -8.068  -8.177  -5.996  1.00 93.57           C  
ATOM    832  N   VAL A 106      -9.002  -3.827  -7.604  1.00 91.41           N  
ATOM    833  CA  VAL A 106     -10.065  -2.870  -7.895  1.00 91.41           C  
ATOM    834  C   VAL A 106     -11.037  -3.469  -8.909  1.00 91.41           C  
ATOM    835  CB  VAL A 106      -9.497  -1.535  -8.425  1.00 91.41           C  
ATOM    836  O   VAL A 106     -12.241  -3.210  -8.852  1.00 91.41           O  
ATOM    837  CG1 VAL A 106     -10.627  -0.601  -8.856  1.00 91.41           C  
ATOM    838  CG2 VAL A 106      -8.625  -0.868  -7.363  1.00 91.41           C  
ATOM    839  N   PHE A 107     -10.690  -4.446  -9.704  1.00 84.26           N  
ATOM    840  CA  PHE A 107     -11.538  -4.994 -10.757  1.00 84.26           C  
ATOM    841  C   PHE A 107     -12.166  -6.310 -10.316  1.00 84.26           C  
ATOM    842  CB  PHE A 107     -10.732  -5.202 -12.043  1.00 84.26           C  
ATOM    843  O   PHE A 107     -11.660  -6.972  -9.407  1.00 84.26           O  
ATOM    844  CG  PHE A 107      -9.612  -6.197 -11.903  1.00 84.26           C  
ATOM    845  CD1 PHE A 107      -8.346  -5.788 -11.500  1.00 84.26           C  
ATOM    846  CD2 PHE A 107      -9.824  -7.542 -12.176  1.00 84.26           C  
ATOM    847  CE1 PHE A 107      -7.307  -6.706 -11.369  1.00 84.26           C  
ATOM    848  CE2 PHE A 107      -8.791  -8.466 -12.048  1.00 84.26           C  
ATOM    849  CZ  PHE A 107      -7.533  -8.046 -11.645  1.00 84.26           C  
ATOM    850  N   ASP A 108     -13.356  -6.741 -10.841  1.00 69.03           N  
ATOM    851  CA  ASP A 108     -14.105  -7.928 -10.438  1.00 69.03           C  
ATOM    852  C   ASP A 108     -13.781  -9.115 -11.342  1.00 69.03           C  
ATOM    853  CB  ASP A 108     -15.609  -7.646 -10.458  1.00 69.03           C  
ATOM    854  O   ASP A 108     -13.615 -10.239 -10.864  1.00 69.03           O  
ATOM    855  CG  ASP A 108     -16.189  -7.425  -9.072  1.00 69.03           C  
ATOM    856  OD1 ASP A 108     -15.501  -7.714  -8.070  1.00 69.03           O  
ATOM    857  OD2 ASP A 108     -17.346  -6.960  -8.982  1.00 69.03           O  
ATOM    858  N   ARG A 109     -13.555  -9.029 -12.645  1.00 62.47           N  
ATOM    859  CA  ARG A 109     -13.553 -10.266 -13.420  1.00 62.47           C  
ATOM    860  C   ARG A 109     -12.463 -10.242 -14.486  1.00 62.47           C  
ATOM    861  CB  ARG A 109     -14.919 -10.494 -14.072  1.00 62.47           C  
ATOM    862  O   ARG A 109     -11.676 -11.185 -14.597  1.00 62.47           O  
ATOM    863  CG  ARG A 109     -16.029 -10.812 -13.083  1.00 62.47           C  
ATOM    864  CD  ARG A 109     -17.333 -11.152 -13.790  1.00 62.47           C  
ATOM    865  NE  ARG A 109     -17.863 -12.441 -13.352  1.00 62.47           N  
ATOM    866  NH1 ARG A 109     -19.429 -12.605 -15.042  1.00 62.47           N  
ATOM    867  NH2 ARG A 109     -19.250 -14.267 -13.474  1.00 62.47           N  
ATOM    868  CZ  ARG A 109     -18.846 -13.101 -13.957  1.00 62.47           C  
ATOM    869  N   PHE A 110     -12.407  -9.035 -15.319  1.00 62.51           N  
ATOM    870  CA  PHE A 110     -11.473  -9.005 -16.438  1.00 62.51           C  
ATOM    871  C   PHE A 110     -10.662  -7.715 -16.433  1.00 62.51           C  
ATOM    872  CB  PHE A 110     -12.220  -9.151 -17.767  1.00 62.51           C  
ATOM    873  O   PHE A 110     -11.211  -6.632 -16.217  1.00 62.51           O  
ATOM    874  CG  PHE A 110     -12.959 -10.454 -17.908  1.00 62.51           C  
ATOM    875  CD1 PHE A 110     -12.273 -11.633 -18.173  1.00 62.51           C  
ATOM    876  CD2 PHE A 110     -14.340 -10.500 -17.775  1.00 62.51           C  
ATOM    877  CE1 PHE A 110     -12.955 -12.841 -18.304  1.00 62.51           C  
ATOM    878  CE2 PHE A 110     -15.029 -11.703 -17.905  1.00 62.51           C  
ATOM    879  CZ  PHE A 110     -14.334 -12.872 -18.170  1.00 62.51           C  
ATOM    880  N   ALA A 111      -9.367  -7.859 -16.336  1.00 63.74           N  
ATOM    881  CA  ALA A 111      -8.412  -6.756 -16.256  1.00 63.74           C  
ATOM    882  C   ALA A 111      -8.392  -5.953 -17.553  1.00 63.74           C  
ATOM    883  CB  ALA A 111      -7.015  -7.284 -15.939  1.00 63.74           C  
ATOM    884  O   ALA A 111      -7.388  -5.942 -18.269  1.00 63.74           O  
ATOM    885  N   ASP A 112      -9.601  -5.763 -18.216  1.00 68.03           N  
ATOM    886  CA  ASP A 112      -9.419  -4.747 -19.248  1.00 68.03           C  
ATOM    887  C   ASP A 112      -9.588  -3.343 -18.672  1.00 68.03           C  
ATOM    888  CB  ASP A 112     -10.406  -4.967 -20.397  1.00 68.03           C  
ATOM    889  O   ASP A 112      -9.967  -3.184 -17.510  1.00 68.03           O  
ATOM    890  CG  ASP A 112     -11.851  -4.741 -19.989  1.00 68.03           C  
ATOM    891  OD1 ASP A 112     -12.101  -4.313 -18.841  1.00 68.03           O  
ATOM    892  OD2 ASP A 112     -12.748  -4.995 -20.822  1.00 68.03           O  
ATOM    893  N   ALA A 113      -9.029  -2.348 -19.272  1.00 66.03           N  
ATOM    894  CA  ALA A 113      -8.953  -0.974 -18.783  1.00 66.03           C  
ATOM    895  C   ALA A 113     -10.323  -0.477 -18.330  1.00 66.03           C  
ATOM    896  CB  ALA A 113      -8.387  -0.055 -19.862  1.00 66.03           C  
ATOM    897  O   ALA A 113     -10.428   0.266 -17.350  1.00 66.03           O  
ATOM    898  N   SER A 114     -11.412  -0.895 -18.973  1.00 71.35           N  
ATOM    899  CA  SER A 114     -12.757  -0.432 -18.648  1.00 71.35           C  
ATOM    900  C   SER A 114     -13.272  -1.081 -17.368  1.00 71.35           C  
ATOM    901  CB  SER A 114     -13.718  -0.725 -19.801  1.00 71.35           C  
ATOM    902  O   SER A 114     -14.226  -0.593 -16.758  1.00 71.35           O  
ATOM    903  OG  SER A 114     -13.788  -2.117 -20.056  1.00 71.35           O  
ATOM    904  N   ALA A 115     -12.593  -2.051 -16.954  1.00 82.23           N  
ATOM    905  CA  ALA A 115     -13.021  -2.805 -15.779  1.00 82.23           C  
ATOM    906  C   ALA A 115     -12.558  -2.127 -14.493  1.00 82.23           C  
ATOM    907  CB  ALA A 115     -12.490  -4.235 -15.844  1.00 82.23           C  
ATOM    908  O   ALA A 115     -13.103  -2.384 -13.417  1.00 82.23           O  
ATOM    909  N   TYR A 116     -11.571  -1.150 -14.661  1.00 89.37           N  
ATOM    910  CA  TYR A 116     -11.058  -0.452 -13.488  1.00 89.37           C  
ATOM    911  C   TYR A 116     -11.853   0.820 -13.219  1.00 89.37           C  
ATOM    912  CB  TYR A 116      -9.576  -0.113 -13.669  1.00 89.37           C  
ATOM    913  O   TYR A 116     -11.815   1.763 -14.013  1.00 89.37           O  
ATOM    914  CG  TYR A 116      -8.666  -1.316 -13.610  1.00 89.37           C  
ATOM    915  CD1 TYR A 116      -8.077  -1.710 -12.411  1.00 89.37           C  
ATOM    916  CD2 TYR A 116      -8.393  -2.060 -14.753  1.00 89.37           C  
ATOM    917  CE1 TYR A 116      -7.237  -2.817 -12.353  1.00 89.37           C  
ATOM    918  CE2 TYR A 116      -7.554  -3.169 -14.706  1.00 89.37           C  
ATOM    919  OH  TYR A 116      -6.151  -4.636 -13.451  1.00 89.37           O  
ATOM    920  CZ  TYR A 116      -6.982  -3.539 -13.503  1.00 89.37           C  
ATOM    921  N   ARG A 117     -12.613   0.785 -12.116  1.00 93.10           N  
ATOM    922  CA  ARG A 117     -13.364   1.961 -11.689  1.00 93.10           C  
ATOM    923  C   ARG A 117     -12.948   2.397 -10.288  1.00 93.10           C  
ATOM    924  CB  ARG A 117     -14.868   1.682 -11.726  1.00 93.10           C  
ATOM    925  O   ARG A 117     -13.040   1.618  -9.337  1.00 93.10           O  
ATOM    926  CG  ARG A 117     -15.406   1.391 -13.118  1.00 93.10           C  
ATOM    927  CD  ARG A 117     -16.926   1.297 -13.127  1.00 93.10           C  
ATOM    928  NE  ARG A 117     -17.543   2.563 -13.511  1.00 93.10           N  
ATOM    929  NH1 ARG A 117     -19.639   2.024 -12.705  1.00 93.10           N  
ATOM    930  NH2 ARG A 117     -19.275   4.060 -13.693  1.00 93.10           N  
ATOM    931  CZ  ARG A 117     -18.817   2.880 -13.302  1.00 93.10           C  
ATOM    932  N   PHE A 118     -12.472   3.615 -10.250  1.00 94.71           N  
ATOM    933  CA  PHE A 118     -11.941   4.138  -8.996  1.00 94.71           C  
ATOM    934  C   PHE A 118     -12.904   5.147  -8.380  1.00 94.71           C  
ATOM    935  CB  PHE A 118     -10.572   4.787  -9.219  1.00 94.71           C  
ATOM    936  O   PHE A 118     -13.263   6.139  -9.017  1.00 94.71           O  
ATOM    937  CG  PHE A 118      -9.546   3.854  -9.803  1.00 94.71           C  
ATOM    938  CD1 PHE A 118      -8.755   3.064  -8.978  1.00 94.71           C  
ATOM    939  CD2 PHE A 118      -9.372   3.767 -11.178  1.00 94.71           C  
ATOM    940  CE1 PHE A 118      -7.804   2.200  -9.516  1.00 94.71           C  
ATOM    941  CE2 PHE A 118      -8.424   2.905 -11.723  1.00 94.71           C  
ATOM    942  CZ  PHE A 118      -7.641   2.123 -10.890  1.00 94.71           C  
ATOM    943  N   THR A 119     -13.308   4.861  -7.140  1.00 94.76           N  
ATOM    944  CA  THR A 119     -14.235   5.704  -6.394  1.00 94.76           C  
ATOM    945  C   THR A 119     -13.478   6.685  -5.503  1.00 94.76           C  
ATOM    946  CB  THR A 119     -15.192   4.858  -5.534  1.00 94.76           C  
ATOM    947  O   THR A 119     -12.488   6.316  -4.868  1.00 94.76           O  
ATOM    948  CG2 THR A 119     -16.189   5.740  -4.791  1.00 94.76           C  
ATOM    949  OG1 THR A 119     -15.910   3.951  -6.379  1.00 94.76           O  
ATOM    950  N   ASN A 120     -13.856   7.930  -5.580  1.00 94.60           N  
ATOM    951  CA  ASN A 120     -13.264   8.878  -4.641  1.00 94.60           C  
ATOM    952  C   ASN A 120     -14.095   8.999  -3.367  1.00 94.60           C  
ATOM    953  CB  ASN A 120     -13.095  10.249  -5.298  1.00 94.60           C  
ATOM    954  O   ASN A 120     -15.052   8.248  -3.171  1.00 94.60           O  
ATOM    955  CG  ASN A 120     -14.420  10.939  -5.560  1.00 94.60           C  
ATOM    956  ND2 ASN A 120     -14.389  12.000  -6.357  1.00 94.60           N  
ATOM    957  OD1 ASN A 120     -15.462  10.521  -5.049  1.00 94.60           O  
ATOM    958  N   ILE A 121     -13.730   9.978  -2.419  1.00 91.03           N  
ATOM    959  CA  ILE A 121     -14.324  10.072  -1.090  1.00 91.03           C  
ATOM    960  C   ILE A 121     -15.771  10.546  -1.203  1.00 91.03           C  
ATOM    961  CB  ILE A 121     -13.519  11.025  -0.178  1.00 91.03           C  
ATOM    962  O   ILE A 121     -16.570  10.348  -0.284  1.00 91.03           O  
ATOM    963  CG1 ILE A 121     -14.007  10.916   1.271  1.00 91.03           C  
ATOM    964  CG2 ILE A 121     -13.617  12.467  -0.682  1.00 91.03           C  
ATOM    965  CD1 ILE A 121     -13.071  11.553   2.289  1.00 91.03           C  
ATOM    966  N   ARG A 122     -16.113  11.092  -2.312  1.00 92.59           N  
ATOM    967  CA  ARG A 122     -17.464  11.600  -2.527  1.00 92.59           C  
ATOM    968  C   ARG A 122     -18.333  10.563  -3.231  1.00 92.59           C  
ATOM    969  CB  ARG A 122     -17.429  12.894  -3.343  1.00 92.59           C  
ATOM    970  O   ARG A 122     -19.480  10.843  -3.585  1.00 92.59           O  
ATOM    971  CG  ARG A 122     -16.754  14.054  -2.628  1.00 92.59           C  
ATOM    972  CD  ARG A 122     -16.743  15.314  -3.482  1.00 92.59           C  
ATOM    973  NE  ARG A 122     -16.045  16.410  -2.817  1.00 92.59           N  
ATOM    974  NH1 ARG A 122     -16.226  17.877  -4.593  1.00 92.59           N  
ATOM    975  NH2 ARG A 122     -15.170  18.528  -2.666  1.00 92.59           N  
ATOM    976  CZ  ARG A 122     -15.815  17.603  -3.360  1.00 92.59           C  
ATOM    977  N   GLY A 123     -17.746   9.425  -3.581  1.00 92.05           N  
ATOM    978  CA  GLY A 123     -18.504   8.351  -4.202  1.00 92.05           C  
ATOM    979  C   GLY A 123     -18.529   8.436  -5.717  1.00 92.05           C  
ATOM    980  O   GLY A 123     -19.273   7.704  -6.373  1.00 92.05           O  
ATOM    981  N   VAL A 124     -17.766   9.383  -6.269  1.00 95.03           N  
ATOM    982  CA  VAL A 124     -17.699   9.543  -7.717  1.00 95.03           C  
ATOM    983  C   VAL A 124     -16.722   8.528  -8.306  1.00 95.03           C  
ATOM    984  CB  VAL A 124     -17.279  10.977  -8.111  1.00 95.03           C  
ATOM    985  O   VAL A 124     -15.591   8.398  -7.832  1.00 95.03           O  
ATOM    986  CG1 VAL A 124     -17.116  11.095  -9.625  1.00 95.03           C  
ATOM    987  CG2 VAL A 124     -18.301  11.991  -7.600  1.00 95.03           C  
ATOM    988  N   GLU A 125     -17.152   7.887  -9.378  1.00 94.82           N  
ATOM    989  CA  GLU A 125     -16.335   6.848  -9.997  1.00 94.82           C  
ATOM    990  C   GLU A 125     -15.797   7.302 -11.351  1.00 94.82           C  
ATOM    991  CB  GLU A 125     -17.139   5.555 -10.157  1.00 94.82           C  
ATOM    992  O   GLU A 125     -16.503   7.963 -12.115  1.00 94.82           O  
ATOM    993  CG  GLU A 125     -17.518   4.899  -8.838  1.00 94.82           C  
ATOM    994  CD  GLU A 125     -18.165   3.534  -9.010  1.00 94.82           C  
ATOM    995  OE1 GLU A 125     -18.259   2.777  -8.017  1.00 94.82           O  
ATOM    996  OE2 GLU A 125     -18.580   3.218 -10.148  1.00 94.82           O  
ATOM    997  N   LYS A 126     -14.593   6.941 -11.600  1.00 95.47           N  
ATOM    998  CA  LYS A 126     -13.986   7.129 -12.915  1.00 95.47           C  
ATOM    999  C   LYS A 126     -13.164   5.910 -13.321  1.00 95.47           C  
ATOM   1000  CB  LYS A 126     -13.108   8.381 -12.927  1.00 95.47           C  
ATOM   1001  O   LYS A 126     -12.582   5.236 -12.469  1.00 95.47           O  
ATOM   1002  CG  LYS A 126     -13.884   9.683 -12.789  1.00 95.47           C  
ATOM   1003  CD  LYS A 126     -12.976  10.895 -12.955  1.00 95.47           C  
ATOM   1004  CE  LYS A 126     -13.761  12.198 -12.872  1.00 95.47           C  
ATOM   1005  NZ  LYS A 126     -12.876  13.389 -13.045  1.00 95.47           N  
ATOM   1006  N   ASP A 127     -13.198   5.593 -14.587  1.00 94.60           N  
ATOM   1007  CA  ASP A 127     -12.368   4.494 -15.069  1.00 94.60           C  
ATOM   1008  C   ASP A 127     -11.028   5.006 -15.591  1.00 94.60           C  
ATOM   1009  CB  ASP A 127     -13.096   3.712 -16.165  1.00 94.60           C  
ATOM   1010  O   ASP A 127     -10.766   6.211 -15.570  1.00 94.60           O  
ATOM   1011  CG  ASP A 127     -13.361   4.542 -17.408  1.00 94.60           C  
ATOM   1012  OD1 ASP A 127     -12.636   5.532 -17.648  1.00 94.60           O  
ATOM   1013  OD2 ASP A 127     -14.306   4.205 -18.154  1.00 94.60           O  
ATOM   1014  N   LEU A 128     -10.169   4.118 -16.012  1.00 93.62           N  
ATOM   1015  CA  LEU A 128      -8.808   4.459 -16.413  1.00 93.62           C  
ATOM   1016  C   LEU A 128      -8.813   5.341 -17.657  1.00 93.62           C  
ATOM   1017  CB  LEU A 128      -7.994   3.189 -16.677  1.00 93.62           C  
ATOM   1018  O   LEU A 128      -8.016   6.277 -17.763  1.00 93.62           O  
ATOM   1019  CG  LEU A 128      -7.545   2.404 -15.444  1.00 93.62           C  
ATOM   1020  CD1 LEU A 128      -6.848   1.113 -15.862  1.00 93.62           C  
ATOM   1021  CD2 LEU A 128      -6.628   3.254 -14.571  1.00 93.62           C  
ATOM   1022  N   VAL A 129      -9.741   4.999 -18.655  1.00 92.72           N  
ATOM   1023  CA  VAL A 129      -9.808   5.759 -19.899  1.00 92.72           C  
ATOM   1024  C   VAL A 129     -10.132   7.220 -19.596  1.00 92.72           C  
ATOM   1025  CB  VAL A 129     -10.857   5.170 -20.869  1.00 92.72           C  
ATOM   1026  O   VAL A 129      -9.468   8.128 -20.103  1.00 92.72           O  
ATOM   1027  CG1 VAL A 129     -11.038   6.077 -22.084  1.00 92.72           C  
ATOM   1028  CG2 VAL A 129     -10.451   3.763 -21.303  1.00 92.72           C  
ATOM   1029  N   GLU A 130     -11.125   7.420 -18.720  1.00 94.90           N  
ATOM   1030  CA  GLU A 130     -11.528   8.772 -18.343  1.00 94.90           C  
ATOM   1031  C   GLU A 130     -10.416   9.488 -17.582  1.00 94.90           C  
ATOM   1032  CB  GLU A 130     -12.805   8.737 -17.499  1.00 94.90           C  
ATOM   1033  O   GLU A 130     -10.135  10.660 -17.841  1.00 94.90           O  
ATOM   1034  CG  GLU A 130     -13.352  10.114 -17.154  1.00 94.90           C  
ATOM   1035  CD  GLU A 130     -14.695  10.066 -16.443  1.00 94.90           C  
ATOM   1036  OE1 GLU A 130     -15.154  11.116 -15.941  1.00 94.90           O  
ATOM   1037  OE2 GLU A 130     -15.293   8.968 -16.388  1.00 94.90           O  
ATOM   1038  N   LEU A 131      -9.721   8.799 -16.689  1.00 95.34           N  
ATOM   1039  CA  LEU A 131      -8.710   9.419 -15.838  1.00 95.34           C  
ATOM   1040  C   LEU A 131      -7.501   9.854 -16.659  1.00 95.34           C  
ATOM   1041  CB  LEU A 131      -8.272   8.452 -14.735  1.00 95.34           C  
ATOM   1042  O   LEU A 131      -6.920  10.911 -16.404  1.00 95.34           O  
ATOM   1043  CG  LEU A 131      -9.305   8.150 -13.648  1.00 95.34           C  
ATOM   1044  CD1 LEU A 131      -8.802   7.037 -12.734  1.00 95.34           C  
ATOM   1045  CD2 LEU A 131      -9.619   9.408 -12.845  1.00 95.34           C  
ATOM   1046  N   PHE A 132      -7.169   9.148 -17.666  1.00 95.09           N  
ATOM   1047  CA  PHE A 132      -5.945   9.408 -18.416  1.00 95.09           C  
ATOM   1048  C   PHE A 132      -6.232  10.276 -19.635  1.00 95.09           C  
ATOM   1049  CB  PHE A 132      -5.290   8.093 -18.850  1.00 95.09           C  
ATOM   1050  O   PHE A 132      -5.307  10.744 -20.302  1.00 95.09           O  
ATOM   1051  CG  PHE A 132      -4.432   7.462 -17.788  1.00 95.09           C  
ATOM   1052  CD1 PHE A 132      -3.058   7.671 -17.770  1.00 95.09           C  
ATOM   1053  CD2 PHE A 132      -4.999   6.660 -16.806  1.00 95.09           C  
ATOM   1054  CE1 PHE A 132      -2.261   7.088 -16.787  1.00 95.09           C  
ATOM   1055  CE2 PHE A 132      -4.209   6.075 -15.821  1.00 95.09           C  
ATOM   1056  CZ  PHE A 132      -2.840   6.289 -15.814  1.00 95.09           C  
ATOM   1057  N   SER A 133      -7.538  10.513 -19.949  1.00 94.45           N  
ATOM   1058  CA  SER A 133      -7.929  11.276 -21.130  1.00 94.45           C  
ATOM   1059  C   SER A 133      -7.436  12.717 -21.045  1.00 94.45           C  
ATOM   1060  CB  SER A 133      -9.449  11.258 -21.300  1.00 94.45           C  
ATOM   1061  O   SER A 133      -7.232  13.370 -22.071  1.00 94.45           O  
ATOM   1062  OG  SER A 133     -10.081  11.973 -20.253  1.00 94.45           O  
ATOM   1063  N   VAL A 134      -7.160  13.202 -19.835  1.00 90.38           N  
ATOM   1064  CA  VAL A 134      -6.797  14.606 -19.670  1.00 90.38           C  
ATOM   1065  C   VAL A 134      -5.289  14.729 -19.465  1.00 90.38           C  
ATOM   1066  CB  VAL A 134      -7.551  15.252 -18.486  1.00 90.38           C  
ATOM   1067  O   VAL A 134      -4.776  15.825 -19.229  1.00 90.38           O  
ATOM   1068  CG1 VAL A 134      -9.055  15.278 -18.753  1.00 90.38           C  
ATOM   1069  CG2 VAL A 134      -7.248  14.503 -17.190  1.00 90.38           C  
ATOM   1070  N   THR A 135      -4.530  13.583 -19.521  1.00 91.08           N  
ATOM   1071  CA  THR A 135      -3.083  13.625 -19.348  1.00 91.08           C  
ATOM   1072  C   THR A 135      -2.382  13.775 -20.696  1.00 91.08           C  
ATOM   1073  CB  THR A 135      -2.568  12.359 -18.638  1.00 91.08           C  
ATOM   1074  O   THR A 135      -3.023  13.703 -21.746  1.00 91.08           O  
ATOM   1075  CG2 THR A 135      -3.351  12.092 -17.356  1.00 91.08           C  
ATOM   1076  OG1 THR A 135      -2.709  11.235 -19.514  1.00 91.08           O  
ATOM   1077  N   LYS A 136      -1.061  14.066 -20.683  1.00 90.79           N  
ATOM   1078  CA  LYS A 136      -0.248  14.181 -21.890  1.00 90.79           C  
ATOM   1079  C   LYS A 136      -0.274  12.885 -22.696  1.00 90.79           C  
ATOM   1080  CB  LYS A 136       1.194  14.548 -21.534  1.00 90.79           C  
ATOM   1081  O   LYS A 136      -0.198  12.912 -23.927  1.00 90.79           O  
ATOM   1082  CG  LYS A 136       1.366  15.979 -21.047  1.00 90.79           C  
ATOM   1083  CD  LYS A 136       2.832  16.313 -20.801  1.00 90.79           C  
ATOM   1084  CE  LYS A 136       2.999  17.721 -20.246  1.00 90.79           C  
ATOM   1085  NZ  LYS A 136       4.433  18.045 -19.982  1.00 90.79           N  
ATOM   1086  N   ASN A 137      -0.383  11.736 -22.018  1.00 87.81           N  
ATOM   1087  CA  ASN A 137      -0.536  10.408 -22.602  1.00 87.81           C  
ATOM   1088  C   ASN A 137      -1.872   9.777 -22.218  1.00 87.81           C  
ATOM   1089  CB  ASN A 137       0.621   9.499 -22.181  1.00 87.81           C  
ATOM   1090  O   ASN A 137      -1.995   9.177 -21.149  1.00 87.81           O  
ATOM   1091  CG  ASN A 137       1.953   9.948 -22.750  1.00 87.81           C  
ATOM   1092  ND2 ASN A 137       3.006   9.841 -21.949  1.00 87.81           N  
ATOM   1093  OD1 ASN A 137       2.034  10.387 -23.900  1.00 87.81           O  
ATOM   1094  N   PRO A 138      -2.834   9.887 -23.141  1.00 89.80           N  
ATOM   1095  CA  PRO A 138      -4.201   9.493 -22.792  1.00 89.80           C  
ATOM   1096  C   PRO A 138      -4.360   7.982 -22.641  1.00 89.80           C  
ATOM   1097  CB  PRO A 138      -5.030  10.014 -23.970  1.00 89.80           C  
ATOM   1098  O   PRO A 138      -5.325   7.517 -22.028  1.00 89.80           O  
ATOM   1099  CG  PRO A 138      -4.056  10.136 -25.097  1.00 89.80           C  
ATOM   1100  CD  PRO A 138      -2.699  10.434 -24.525  1.00 89.80           C  
ATOM   1101  N   LEU A 139      -3.389   7.261 -23.115  1.00 90.99           N  
ATOM   1102  CA  LEU A 139      -3.453   5.814 -22.944  1.00 90.99           C  
ATOM   1103  C   LEU A 139      -2.809   5.393 -21.627  1.00 90.99           C  
ATOM   1104  CB  LEU A 139      -2.763   5.105 -24.112  1.00 90.99           C  
ATOM   1105  O   LEU A 139      -1.639   5.696 -21.378  1.00 90.99           O  
ATOM   1106  CG  LEU A 139      -3.430   5.246 -25.481  1.00 90.99           C  
ATOM   1107  CD1 LEU A 139      -2.515   4.707 -26.575  1.00 90.99           C  
ATOM   1108  CD2 LEU A 139      -4.774   4.526 -25.498  1.00 90.99           C  
ATOM   1109  N   PRO A 140      -3.648   4.824 -20.740  1.00 91.23           N  
ATOM   1110  CA  PRO A 140      -3.047   4.399 -19.474  1.00 91.23           C  
ATOM   1111  C   PRO A 140      -1.895   3.415 -19.667  1.00 91.23           C  
ATOM   1112  CB  PRO A 140      -4.213   3.736 -18.735  1.00 91.23           C  
ATOM   1113  O   PRO A 140      -2.009   2.473 -20.455  1.00 91.23           O  
ATOM   1114  CG  PRO A 140      -5.354   3.789 -19.698  1.00 91.23           C  
ATOM   1115  CD  PRO A 140      -4.856   4.353 -20.998  1.00 91.23           C  
ATOM   1116  N   PRO A 141      -0.753   3.687 -19.034  1.00 92.52           N  
ATOM   1117  CA  PRO A 141       0.341   2.715 -19.085  1.00 92.52           C  
ATOM   1118  C   PRO A 141      -0.065   1.341 -18.557  1.00 92.52           C  
ATOM   1119  CB  PRO A 141       1.415   3.346 -18.195  1.00 92.52           C  
ATOM   1120  O   PRO A 141      -1.014   1.231 -17.776  1.00 92.52           O  
ATOM   1121  CG  PRO A 141       1.000   4.774 -18.050  1.00 92.52           C  
ATOM   1122  CD  PRO A 141      -0.485   4.863 -18.254  1.00 92.52           C  
ATOM   1123  N   ALA A 142       0.597   0.335 -19.096  1.00 89.84           N  
ATOM   1124  CA  ALA A 142       0.370  -1.020 -18.598  1.00 89.84           C  
ATOM   1125  C   ALA A 142       0.557  -1.087 -17.085  1.00 89.84           C  
ATOM   1126  CB  ALA A 142       1.308  -2.005 -19.292  1.00 89.84           C  
ATOM   1127  O   ALA A 142       1.498  -0.502 -16.543  1.00 89.84           O  
ATOM   1128  N   GLY A 143      -0.406  -1.770 -16.383  1.00 89.86           N  
ATOM   1129  CA  GLY A 143      -0.297  -1.961 -14.946  1.00 89.86           C  
ATOM   1130  C   GLY A 143      -1.001  -0.882 -14.145  1.00 89.86           C  
ATOM   1131  O   GLY A 143      -1.019  -0.927 -12.913  1.00 89.86           O  
ATOM   1132  N   SER A 144      -1.528   0.157 -14.850  1.00 92.25           N  
ATOM   1133  CA  SER A 144      -2.286   1.187 -14.148  1.00 92.25           C  
ATOM   1134  C   SER A 144      -3.466   0.587 -13.392  1.00 92.25           C  
ATOM   1135  CB  SER A 144      -2.784   2.249 -15.129  1.00 92.25           C  
ATOM   1136  O   SER A 144      -4.213  -0.226 -13.942  1.00 92.25           O  
ATOM   1137  OG  SER A 144      -1.696   2.939 -15.720  1.00 92.25           O  
ATOM   1138  N   GLY A 145      -3.595   0.957 -12.143  1.00 91.84           N  
ATOM   1139  CA  GLY A 145      -4.685   0.459 -11.318  1.00 91.84           C  
ATOM   1140  C   GLY A 145      -4.288  -0.725 -10.457  1.00 91.84           C  
ATOM   1141  O   GLY A 145      -5.098  -1.230  -9.676  1.00 91.84           O  
ATOM   1142  N   GLU A 146      -3.095  -1.166 -10.588  1.00 94.14           N  
ATOM   1143  CA  GLU A 146      -2.665  -2.367  -9.878  1.00 94.14           C  
ATOM   1144  C   GLU A 146      -1.763  -2.017  -8.697  1.00 94.14           C  
ATOM   1145  CB  GLU A 146      -1.939  -3.323 -10.828  1.00 94.14           C  
ATOM   1146  O   GLU A 146      -1.274  -2.907  -7.998  1.00 94.14           O  
ATOM   1147  CG  GLU A 146      -2.834  -3.911 -11.910  1.00 94.14           C  
ATOM   1148  CD  GLU A 146      -2.156  -5.004 -12.721  1.00 94.14           C  
ATOM   1149  OE1 GLU A 146      -2.773  -6.072 -12.935  1.00 94.14           O  
ATOM   1150  OE2 GLU A 146      -0.998  -4.791 -13.145  1.00 94.14           O  
ATOM   1151  N   CYS A 147      -1.513  -0.679  -8.502  1.00 96.70           N  
ATOM   1152  CA  CYS A 147      -0.648  -0.226  -7.420  1.00 96.70           C  
ATOM   1153  C   CYS A 147      -1.339  -0.376  -6.070  1.00 96.70           C  
ATOM   1154  CB  CYS A 147      -0.239   1.231  -7.635  1.00 96.70           C  
ATOM   1155  O   CYS A 147      -2.568  -0.410  -5.997  1.00 96.70           O  
ATOM   1156  SG  CYS A 147       0.847   1.480  -9.056  1.00 96.70           S  
ATOM   1157  N   ALA A 148      -0.609  -0.519  -5.051  1.00 97.56           N  
ATOM   1158  CA  ALA A 148      -1.087  -0.782  -3.696  1.00 97.56           C  
ATOM   1159  C   ALA A 148      -1.984   0.349  -3.201  1.00 97.56           C  
ATOM   1160  CB  ALA A 148       0.090  -0.979  -2.745  1.00 97.56           C  
ATOM   1161  O   ALA A 148      -3.078   0.103  -2.689  1.00 97.56           O  
ATOM   1162  N   ALA A 149      -1.581   1.593  -3.425  1.00 97.76           N  
ATOM   1163  CA  ALA A 149      -2.275   2.743  -2.852  1.00 97.76           C  
ATOM   1164  C   ALA A 149      -3.699   2.848  -3.390  1.00 97.76           C  
ATOM   1165  CB  ALA A 149      -1.504   4.028  -3.143  1.00 97.76           C  
ATOM   1166  O   ALA A 149      -4.655   2.948  -2.617  1.00 97.76           O  
ATOM   1167  N   PRO A 150      -3.893   2.844  -4.690  1.00 96.97           N  
ATOM   1168  CA  PRO A 150      -5.269   2.941  -5.182  1.00 96.97           C  
ATOM   1169  C   PRO A 150      -6.154   1.799  -4.688  1.00 96.97           C  
ATOM   1170  CB  PRO A 150      -5.103   2.885  -6.703  1.00 96.97           C  
ATOM   1171  O   PRO A 150      -7.332   2.011  -4.390  1.00 96.97           O  
ATOM   1172  CG  PRO A 150      -3.719   3.389  -6.956  1.00 96.97           C  
ATOM   1173  CD  PRO A 150      -2.854   3.015  -5.787  1.00 96.97           C  
ATOM   1174  N   LYS A 151      -5.636   0.552  -4.534  1.00 97.40           N  
ATOM   1175  CA  LYS A 151      -6.395  -0.578  -4.004  1.00 97.40           C  
ATOM   1176  C   LYS A 151      -6.841  -0.315  -2.568  1.00 97.40           C  
ATOM   1177  CB  LYS A 151      -5.565  -1.860  -4.069  1.00 97.40           C  
ATOM   1178  O   LYS A 151      -7.986  -0.593  -2.208  1.00 97.40           O  
ATOM   1179  CG  LYS A 151      -5.318  -2.367  -5.483  1.00 97.40           C  
ATOM   1180  CD  LYS A 151      -4.450  -3.619  -5.484  1.00 97.40           C  
ATOM   1181  CE  LYS A 151      -4.078  -4.041  -6.899  1.00 97.40           C  
ATOM   1182  NZ  LYS A 151      -3.132  -5.197  -6.902  1.00 97.40           N  
ATOM   1183  N   LEU A 152      -5.928   0.217  -1.823  1.00 98.31           N  
ATOM   1184  CA  LEU A 152      -6.203   0.502  -0.419  1.00 98.31           C  
ATOM   1185  C   LEU A 152      -7.305   1.547  -0.282  1.00 98.31           C  
ATOM   1186  CB  LEU A 152      -4.934   0.985   0.288  1.00 98.31           C  
ATOM   1187  O   LEU A 152      -8.265   1.349   0.465  1.00 98.31           O  
ATOM   1188  CG  LEU A 152      -3.842  -0.062   0.513  1.00 98.31           C  
ATOM   1189  CD1 LEU A 152      -2.510   0.616   0.815  1.00 98.31           C  
ATOM   1190  CD2 LEU A 152      -4.234  -1.009   1.643  1.00 98.31           C  
ATOM   1191  N   LEU A 153      -7.170   2.633  -1.016  1.00 97.72           N  
ATOM   1192  CA  LEU A 153      -8.145   3.715  -0.931  1.00 97.72           C  
ATOM   1193  C   LEU A 153      -9.501   3.269  -1.466  1.00 97.72           C  
ATOM   1194  CB  LEU A 153      -7.655   4.940  -1.708  1.00 97.72           C  
ATOM   1195  O   LEU A 153     -10.540   3.594  -0.886  1.00 97.72           O  
ATOM   1196  CG  LEU A 153      -6.520   5.741  -1.066  1.00 97.72           C  
ATOM   1197  CD1 LEU A 153      -5.933   6.727  -2.071  1.00 97.72           C  
ATOM   1198  CD2 LEU A 153      -7.017   6.469   0.178  1.00 97.72           C  
ATOM   1199  N   HIS A 154      -9.443   2.593  -2.544  1.00 96.23           N  
ATOM   1200  CA  HIS A 154     -10.680   2.076  -3.117  1.00 96.23           C  
ATOM   1201  C   HIS A 154     -11.450   1.237  -2.102  1.00 96.23           C  
ATOM   1202  CB  HIS A 154     -10.385   1.246  -4.368  1.00 96.23           C  
ATOM   1203  O   HIS A 154     -12.649   1.444  -1.902  1.00 96.23           O  
ATOM   1204  CG  HIS A 154     -11.610   0.697  -5.027  1.00 96.23           C  
ATOM   1205  CD2 HIS A 154     -12.127  -0.554  -5.040  1.00 96.23           C  
ATOM   1206  ND1 HIS A 154     -12.458   1.473  -5.786  1.00 96.23           N  
ATOM   1207  CE1 HIS A 154     -13.447   0.721  -6.239  1.00 96.23           C  
ATOM   1208  NE2 HIS A 154     -13.269  -0.514  -5.801  1.00 96.23           N  
ATOM   1209  N   TYR A 155     -10.769   0.267  -1.460  1.00 96.69           N  
ATOM   1210  CA  TYR A 155     -11.391  -0.590  -0.457  1.00 96.69           C  
ATOM   1211  C   TYR A 155     -11.923   0.234   0.710  1.00 96.69           C  
ATOM   1212  CB  TYR A 155     -10.393  -1.634   0.053  1.00 96.69           C  
ATOM   1213  O   TYR A 155     -13.033  -0.005   1.192  1.00 96.69           O  
ATOM   1214  CG  TYR A 155     -11.014  -2.685   0.940  1.00 96.69           C  
ATOM   1215  CD1 TYR A 155     -11.117  -2.491   2.316  1.00 96.69           C  
ATOM   1216  CD2 TYR A 155     -11.499  -3.873   0.405  1.00 96.69           C  
ATOM   1217  CE1 TYR A 155     -11.687  -3.458   3.138  1.00 96.69           C  
ATOM   1218  CE2 TYR A 155     -12.071  -4.847   1.218  1.00 96.69           C  
ATOM   1219  OH  TYR A 155     -12.726  -5.591   3.389  1.00 96.69           O  
ATOM   1220  CZ  TYR A 155     -12.161  -4.631   2.580  1.00 96.69           C  
ATOM   1221  N   ALA A 156     -11.112   1.180   1.196  1.00 97.43           N  
ATOM   1222  CA  ALA A 156     -11.524   2.029   2.311  1.00 97.43           C  
ATOM   1223  C   ALA A 156     -12.815   2.775   1.985  1.00 97.43           C  
ATOM   1224  CB  ALA A 156     -10.417   3.019   2.663  1.00 97.43           C  
ATOM   1225  O   ALA A 156     -13.739   2.816   2.801  1.00 97.43           O  
ATOM   1226  N   PHE A 157     -12.943   3.302   0.807  1.00 95.90           N  
ATOM   1227  CA  PHE A 157     -14.125   4.062   0.418  1.00 95.90           C  
ATOM   1228  C   PHE A 157     -15.331   3.144   0.260  1.00 95.90           C  
ATOM   1229  CB  PHE A 157     -13.870   4.823  -0.887  1.00 95.90           C  
ATOM   1230  O   PHE A 157     -16.438   3.486   0.683  1.00 95.90           O  
ATOM   1231  CG  PHE A 157     -12.767   5.841  -0.790  1.00 95.90           C  
ATOM   1232  CD1 PHE A 157     -12.489   6.474   0.415  1.00 95.90           C  
ATOM   1233  CD2 PHE A 157     -12.006   6.166  -1.906  1.00 95.90           C  
ATOM   1234  CE1 PHE A 157     -11.468   7.417   0.508  1.00 95.90           C  
ATOM   1235  CE2 PHE A 157     -10.984   7.108  -1.821  1.00 95.90           C  
ATOM   1236  CZ  PHE A 157     -10.717   7.732  -0.614  1.00 95.90           C  
ATOM   1237  N   GLN A 158     -15.161   1.980  -0.249  1.00 93.46           N  
ATOM   1238  CA  GLN A 158     -16.236   1.011  -0.437  1.00 93.46           C  
ATOM   1239  C   GLN A 158     -16.824   0.576   0.903  1.00 93.46           C  
ATOM   1240  CB  GLN A 158     -15.730  -0.209  -1.209  1.00 93.46           C  
ATOM   1241  O   GLN A 158     -18.006   0.237   0.986  1.00 93.46           O  
ATOM   1242  CG  GLN A 158     -15.504   0.052  -2.692  1.00 93.46           C  
ATOM   1243  CD  GLN A 158     -15.210  -1.215  -3.473  1.00 93.46           C  
ATOM   1244  NE2 GLN A 158     -15.874  -1.377  -4.612  1.00 93.46           N  
ATOM   1245  OE1 GLN A 158     -14.391  -2.041  -3.056  1.00 93.46           O  
ATOM   1246  N   HIS A 159     -16.033   0.657   1.874  1.00 94.77           N  
ATOM   1247  CA  HIS A 159     -16.461   0.144   3.170  1.00 94.77           C  
ATOM   1248  C   HIS A 159     -16.597   1.269   4.190  1.00 94.77           C  
ATOM   1249  CB  HIS A 159     -15.479  -0.912   3.680  1.00 94.77           C  
ATOM   1250  O   HIS A 159     -16.648   1.016   5.396  1.00 94.77           O  
ATOM   1251  CG  HIS A 159     -15.504  -2.184   2.893  1.00 94.77           C  
ATOM   1252  CD2 HIS A 159     -14.784  -2.577   1.816  1.00 94.77           C  
ATOM   1253  ND1 HIS A 159     -16.352  -3.228   3.192  1.00 94.77           N  
ATOM   1254  CE1 HIS A 159     -16.152  -4.211   2.330  1.00 94.77           C  
ATOM   1255  NE2 HIS A 159     -15.205  -3.841   1.485  1.00 94.77           N  
ATOM   1256  N   GLN A 160     -16.550   2.519   3.666  1.00 94.66           N  
ATOM   1257  CA  GLN A 160     -16.778   3.727   4.452  1.00 94.66           C  
ATOM   1258  C   GLN A 160     -15.770   3.838   5.593  1.00 94.66           C  
ATOM   1259  CB  GLN A 160     -18.203   3.746   5.007  1.00 94.66           C  
ATOM   1260  O   GLN A 160     -16.133   4.192   6.717  1.00 94.66           O  
ATOM   1261  CG  GLN A 160     -19.281   3.780   3.933  1.00 94.66           C  
ATOM   1262  CD  GLN A 160     -20.681   3.638   4.501  1.00 94.66           C  
ATOM   1263  NE2 GLN A 160     -21.674   4.116   3.758  1.00 94.66           N  
ATOM   1264  OE1 GLN A 160     -20.868   3.101   5.597  1.00 94.66           O  
ATOM   1265  N   LEU A 161     -14.578   3.324   5.369  1.00 96.75           N  
ATOM   1266  CA  LEU A 161     -13.476   3.541   6.300  1.00 96.75           C  
ATOM   1267  C   LEU A 161     -12.814   4.893   6.054  1.00 96.75           C  
ATOM   1268  CB  LEU A 161     -12.439   2.422   6.173  1.00 96.75           C  
ATOM   1269  O   LEU A 161     -12.662   5.313   4.905  1.00 96.75           O  
ATOM   1270  CG  LEU A 161     -12.950   0.996   6.385  1.00 96.75           C  
ATOM   1271  CD1 LEU A 161     -11.876  -0.016   6.001  1.00 96.75           C  
ATOM   1272  CD2 LEU A 161     -13.388   0.795   7.832  1.00 96.75           C  
ATOM   1273  N   ARG A 162     -12.469   5.549   7.182  1.00 97.18           N  
ATOM   1274  CA  ARG A 162     -11.793   6.838   7.065  1.00 97.18           C  
ATOM   1275  C   ARG A 162     -10.285   6.655   6.934  1.00 97.18           C  
ATOM   1276  CB  ARG A 162     -12.111   7.723   8.272  1.00 97.18           C  
ATOM   1277  O   ARG A 162      -9.622   6.221   7.878  1.00 97.18           O  
ATOM   1278  CG  ARG A 162     -11.471   9.101   8.211  1.00 97.18           C  
ATOM   1279  CD  ARG A 162     -11.791   9.927   9.449  1.00 97.18           C  
ATOM   1280  NE  ARG A 162     -11.034  11.175   9.474  1.00 97.18           N  
ATOM   1281  NH1 ARG A 162     -12.017  11.973  11.407  1.00 97.18           N  
ATOM   1282  NH2 ARG A 162     -10.421  13.217  10.330  1.00 97.18           N  
ATOM   1283  CZ  ARG A 162     -11.159  12.119  10.403  1.00 97.18           C  
ATOM   1284  N   PRO A 163      -9.730   7.023   5.764  1.00 98.05           N  
ATOM   1285  CA  PRO A 163      -8.274   6.949   5.618  1.00 98.05           C  
ATOM   1286  C   PRO A 163      -7.540   7.939   6.520  1.00 98.05           C  
ATOM   1287  CB  PRO A 163      -8.050   7.286   4.142  1.00 98.05           C  
ATOM   1288  O   PRO A 163      -7.885   9.123   6.553  1.00 98.05           O  
ATOM   1289  CG  PRO A 163      -9.371   7.039   3.489  1.00 98.05           C  
ATOM   1290  CD  PRO A 163     -10.458   7.375   4.469  1.00 98.05           C  
ATOM   1291  N   ILE A 164      -6.475   7.505   7.201  1.00 98.16           N  
ATOM   1292  CA  ILE A 164      -5.740   8.318   8.163  1.00 98.16           C  
ATOM   1293  C   ILE A 164      -4.327   8.580   7.644  1.00 98.16           C  
ATOM   1294  CB  ILE A 164      -5.684   7.641   9.551  1.00 98.16           C  
ATOM   1295  O   ILE A 164      -3.869   9.725   7.624  1.00 98.16           O  
ATOM   1296  CG1 ILE A 164      -7.100   7.411  10.090  1.00 98.16           C  
ATOM   1297  CG2 ILE A 164      -4.855   8.480  10.528  1.00 98.16           C  
ATOM   1298  CD1 ILE A 164      -7.902   8.690  10.290  1.00 98.16           C  
ATOM   1299  N   ALA A 165      -3.557   7.554   7.265  1.00 98.19           N  
ATOM   1300  CA  ALA A 165      -2.177   7.701   6.810  1.00 98.19           C  
ATOM   1301  C   ALA A 165      -1.764   6.532   5.920  1.00 98.19           C  
ATOM   1302  CB  ALA A 165      -1.233   7.815   8.005  1.00 98.19           C  
ATOM   1303  O   ALA A 165      -2.089   5.378   6.211  1.00 98.19           O  
ATOM   1304  N   LEU A 166      -1.069   6.822   4.853  1.00 98.46           N  
ATOM   1305  CA  LEU A 166      -0.643   5.857   3.845  1.00 98.46           C  
ATOM   1306  C   LEU A 166       0.874   5.700   3.849  1.00 98.46           C  
ATOM   1307  CB  LEU A 166      -1.119   6.289   2.455  1.00 98.46           C  
ATOM   1308  O   LEU A 166       1.602   6.672   4.062  1.00 98.46           O  
ATOM   1309  CG  LEU A 166      -0.657   5.424   1.281  1.00 98.46           C  
ATOM   1310  CD1 LEU A 166      -1.413   4.099   1.269  1.00 98.46           C  
ATOM   1311  CD2 LEU A 166      -0.847   6.166  -0.037  1.00 98.46           C  
ATOM   1312  N   ALA A 167       1.349   4.501   3.613  1.00 98.52           N  
ATOM   1313  CA  ALA A 167       2.770   4.252   3.382  1.00 98.52           C  
ATOM   1314  C   ALA A 167       2.974   3.047   2.468  1.00 98.52           C  
ATOM   1315  CB  ALA A 167       3.495   4.038   4.709  1.00 98.52           C  
ATOM   1316  O   ALA A 167       2.237   2.061   2.556  1.00 98.52           O  
ATOM   1317  N   GLU A 168       3.903   3.171   1.555  1.00 98.51           N  
ATOM   1318  CA  GLU A 168       4.330   2.065   0.703  1.00 98.51           C  
ATOM   1319  C   GLU A 168       5.799   1.724   0.937  1.00 98.51           C  
ATOM   1320  CB  GLU A 168       4.096   2.400  -0.772  1.00 98.51           C  
ATOM   1321  O   GLU A 168       6.608   2.607   1.231  1.00 98.51           O  
ATOM   1322  CG  GLU A 168       2.632   2.613  -1.130  1.00 98.51           C  
ATOM   1323  CD  GLU A 168       2.413   2.914  -2.604  1.00 98.51           C  
ATOM   1324  OE1 GLU A 168       1.991   2.004  -3.353  1.00 98.51           O  
ATOM   1325  OE2 GLU A 168       2.665   4.069  -3.013  1.00 98.51           O  
ATOM   1326  N   PHE A 169       6.044   0.451   0.904  1.00 98.49           N  
ATOM   1327  CA  PHE A 169       7.433   0.042   1.077  1.00 98.49           C  
ATOM   1328  C   PHE A 169       7.775  -1.122   0.155  1.00 98.49           C  
ATOM   1329  CB  PHE A 169       7.702  -0.347   2.534  1.00 98.49           C  
ATOM   1330  O   PHE A 169       6.885  -1.847  -0.294  1.00 98.49           O  
ATOM   1331  CG  PHE A 169       6.944  -1.565   2.988  1.00 98.49           C  
ATOM   1332  CD1 PHE A 169       5.659  -1.449   3.503  1.00 98.49           C  
ATOM   1333  CD2 PHE A 169       7.517  -2.827   2.898  1.00 98.49           C  
ATOM   1334  CE1 PHE A 169       4.954  -2.575   3.923  1.00 98.49           C  
ATOM   1335  CE2 PHE A 169       6.819  -3.956   3.316  1.00 98.49           C  
ATOM   1336  CZ  PHE A 169       5.538  -3.828   3.829  1.00 98.49           C  
ATOM   1337  N   TRP A 170       9.069  -1.197  -0.128  1.00 98.26           N  
ATOM   1338  CA  TRP A 170       9.584  -2.271  -0.970  1.00 98.26           C  
ATOM   1339  C   TRP A 170      10.073  -3.441  -0.123  1.00 98.26           C  
ATOM   1340  CB  TRP A 170      10.721  -1.759  -1.859  1.00 98.26           C  
ATOM   1341  O   TRP A 170      10.797  -3.248   0.856  1.00 98.26           O  
ATOM   1342  CG  TRP A 170      11.216  -2.764  -2.855  1.00 98.26           C  
ATOM   1343  CD1 TRP A 170      12.329  -3.551  -2.750  1.00 98.26           C  
ATOM   1344  CD2 TRP A 170      10.614  -3.087  -4.113  1.00 98.26           C  
ATOM   1345  CE2 TRP A 170      11.417  -4.080  -4.717  1.00 98.26           C  
ATOM   1346  CE3 TRP A 170       9.472  -2.634  -4.787  1.00 98.26           C  
ATOM   1347  NE1 TRP A 170      12.456  -4.344  -3.866  1.00 98.26           N  
ATOM   1348  CH2 TRP A 170       9.991  -4.166  -6.605  1.00 98.26           C  
ATOM   1349  CZ2 TRP A 170      11.113  -4.627  -5.966  1.00 98.26           C  
ATOM   1350  CZ3 TRP A 170       9.172  -3.180  -6.030  1.00 98.26           C  
ATOM   1351  N   TRP A 171       9.640  -4.669  -0.536  1.00 98.06           N  
ATOM   1352  CA  TRP A 171      10.014  -5.884   0.180  1.00 98.06           C  
ATOM   1353  C   TRP A 171      10.750  -6.853  -0.738  1.00 98.06           C  
ATOM   1354  CB  TRP A 171       8.776  -6.562   0.773  1.00 98.06           C  
ATOM   1355  O   TRP A 171      10.179  -7.348  -1.713  1.00 98.06           O  
ATOM   1356  CG  TRP A 171       9.089  -7.695   1.704  1.00 98.06           C  
ATOM   1357  CD1 TRP A 171       9.140  -9.026   1.395  1.00 98.06           C  
ATOM   1358  CD2 TRP A 171       9.390  -7.595   3.099  1.00 98.06           C  
ATOM   1359  CE2 TRP A 171       9.613  -8.907   3.573  1.00 98.06           C  
ATOM   1360  CE3 TRP A 171       9.493  -6.523   3.996  1.00 98.06           C  
ATOM   1361  NE1 TRP A 171       9.455  -9.760   2.514  1.00 98.06           N  
ATOM   1362  CH2 TRP A 171      10.029  -8.108   5.762  1.00 98.06           C  
ATOM   1363  CZ2 TRP A 171       9.934  -9.175   4.906  1.00 98.06           C  
ATOM   1364  CZ3 TRP A 171       9.812  -6.792   5.322  1.00 98.06           C  
ATOM   1365  N   GLY A 172      12.077  -7.131  -0.474  1.00 96.27           N  
ATOM   1366  CA  GLY A 172      12.816  -8.129  -1.231  1.00 96.27           C  
ATOM   1367  C   GLY A 172      13.827  -7.525  -2.187  1.00 96.27           C  
ATOM   1368  O   GLY A 172      14.271  -6.391  -1.994  1.00 96.27           O  
ATOM   1369  N   ARG A 173      14.315  -8.298  -3.141  1.00 94.87           N  
ATOM   1370  CA  ARG A 173      15.361  -7.945  -4.096  1.00 94.87           C  
ATOM   1371  C   ARG A 173      14.884  -6.861  -5.056  1.00 94.87           C  
ATOM   1372  CB  ARG A 173      15.811  -9.179  -4.881  1.00 94.87           C  
ATOM   1373  O   ARG A 173      13.762  -6.924  -5.564  1.00 94.87           O  
ATOM   1374  CG  ARG A 173      16.984  -8.921  -5.814  1.00 94.87           C  
ATOM   1375  CD  ARG A 173      17.383 -10.176  -6.578  1.00 94.87           C  
ATOM   1376  NE  ARG A 173      18.087 -11.127  -5.722  1.00 94.87           N  
ATOM   1377  NH1 ARG A 173      18.422 -12.693  -7.387  1.00 94.87           N  
ATOM   1378  NH2 ARG A 173      19.190 -13.088  -5.264  1.00 94.87           N  
ATOM   1379  CZ  ARG A 173      18.565 -12.301  -6.126  1.00 94.87           C  
ATOM   1380  N   SER A 174      15.618  -5.906  -5.279  1.00 93.64           N  
ATOM   1381  CA  SER A 174      15.306  -4.810  -6.191  1.00 93.64           C  
ATOM   1382  C   SER A 174      15.331  -5.275  -7.643  1.00 93.64           C  
ATOM   1383  CB  SER A 174      16.290  -3.656  -5.999  1.00 93.64           C  
ATOM   1384  O   SER A 174      16.179  -6.084  -8.027  1.00 93.64           O  
ATOM   1385  OG  SER A 174      15.954  -2.563  -6.838  1.00 93.64           O  
ATOM   1386  N   PRO A 175      14.345  -4.766  -8.452  1.00 90.12           N  
ATOM   1387  CA  PRO A 175      14.438  -5.059  -9.884  1.00 90.12           C  
ATOM   1388  C   PRO A 175      15.716  -4.513 -10.517  1.00 90.12           C  
ATOM   1389  CB  PRO A 175      13.202  -4.366 -10.466  1.00 90.12           C  
ATOM   1390  O   PRO A 175      16.314  -3.570  -9.993  1.00 90.12           O  
ATOM   1391  CG  PRO A 175      12.341  -4.064  -9.282  1.00 90.12           C  
ATOM   1392  CD  PRO A 175      13.216  -3.987  -8.064  1.00 90.12           C  
ATOM   1393  N   LYS A 176      16.144  -5.078 -11.617  1.00 88.56           N  
ATOM   1394  CA  LYS A 176      17.364  -4.671 -12.307  1.00 88.56           C  
ATOM   1395  C   LYS A 176      17.226  -3.264 -12.883  1.00 88.56           C  
ATOM   1396  CB  LYS A 176      17.708  -5.662 -13.420  1.00 88.56           C  
ATOM   1397  O   LYS A 176      18.213  -2.536 -13.001  1.00 88.56           O  
ATOM   1398  CG  LYS A 176      18.141  -7.031 -12.918  1.00 88.56           C  
ATOM   1399  CD  LYS A 176      18.587  -7.931 -14.063  1.00 88.56           C  
ATOM   1400  CE  LYS A 176      19.022  -9.301 -13.561  1.00 88.56           C  
ATOM   1401  NZ  LYS A 176      19.435 -10.197 -14.683  1.00 88.56           N  
ATOM   1402  N   SER A 177      16.038  -2.821 -13.142  1.00 88.55           N  
ATOM   1403  CA  SER A 177      15.769  -1.589 -13.876  1.00 88.55           C  
ATOM   1404  C   SER A 177      15.510  -0.425 -12.925  1.00 88.55           C  
ATOM   1405  CB  SER A 177      14.573  -1.771 -14.810  1.00 88.55           C  
ATOM   1406  O   SER A 177      15.390   0.723 -13.359  1.00 88.55           O  
ATOM   1407  OG  SER A 177      13.416  -2.141 -14.080  1.00 88.55           O  
ATOM   1408  N   GLU A 178      15.428  -0.750 -11.622  1.00 87.73           N  
ATOM   1409  CA  GLU A 178      15.140   0.297 -10.647  1.00 87.73           C  
ATOM   1410  C   GLU A 178      15.865   0.039  -9.329  1.00 87.73           C  
ATOM   1411  CB  GLU A 178      13.632   0.407 -10.405  1.00 87.73           C  
ATOM   1412  O   GLU A 178      16.277  -1.089  -9.051  1.00 87.73           O  
ATOM   1413  CG  GLU A 178      12.827   0.696 -11.664  1.00 87.73           C  
ATOM   1414  CD  GLU A 178      11.327   0.736 -11.421  1.00 87.73           C  
ATOM   1415  OE1 GLU A 178      10.561   0.956 -12.387  1.00 87.73           O  
ATOM   1416  OE2 GLU A 178      10.914   0.547 -10.255  1.00 87.73           O  
ATOM   1417  N   ILE A 179      16.111   1.121  -8.635  1.00 91.38           N  
ATOM   1418  CA  ILE A 179      16.735   0.987  -7.323  1.00 91.38           C  
ATOM   1419  C   ILE A 179      15.661   1.001  -6.237  1.00 91.38           C  
ATOM   1420  CB  ILE A 179      17.768   2.108  -7.071  1.00 91.38           C  
ATOM   1421  O   ILE A 179      15.008   2.024  -6.015  1.00 91.38           O  
ATOM   1422  CG1 ILE A 179      18.859   2.081  -8.148  1.00 91.38           C  
ATOM   1423  CG2 ILE A 179      18.376   1.978  -5.672  1.00 91.38           C  
ATOM   1424  CD1 ILE A 179      19.809   3.270  -8.096  1.00 91.38           C  
ATOM   1425  N   ARG A 180      15.477  -0.167  -5.674  1.00 95.80           N  
ATOM   1426  CA  ARG A 180      14.605  -0.343  -4.517  1.00 95.80           C  
ATOM   1427  C   ARG A 180      15.341  -1.037  -3.376  1.00 95.80           C  
ATOM   1428  CB  ARG A 180      13.358  -1.144  -4.900  1.00 95.80           C  
ATOM   1429  O   ARG A 180      16.122  -1.963  -3.607  1.00 95.80           O  
ATOM   1430  CG  ARG A 180      12.522  -0.496  -5.992  1.00 95.80           C  
ATOM   1431  CD  ARG A 180      11.814   0.756  -5.493  1.00 95.80           C  
ATOM   1432  NE  ARG A 180      10.921   1.310  -6.507  1.00 95.80           N  
ATOM   1433  NH1 ARG A 180      10.392   3.208  -5.300  1.00 95.80           N  
ATOM   1434  NH2 ARG A 180       9.478   2.872  -7.375  1.00 95.80           N  
ATOM   1435  CZ  ARG A 180      10.266   2.462  -6.392  1.00 95.80           C  
ATOM   1436  N   GLN A 181      15.090  -0.510  -2.198  1.00 96.65           N  
ATOM   1437  CA  GLN A 181      15.758  -1.109  -1.048  1.00 96.65           C  
ATOM   1438  C   GLN A 181      14.758  -1.821  -0.141  1.00 96.65           C  
ATOM   1439  CB  GLN A 181      16.521  -0.047  -0.256  1.00 96.65           C  
ATOM   1440  O   GLN A 181      13.679  -1.293   0.137  1.00 96.65           O  
ATOM   1441  CG  GLN A 181      17.647   0.614  -1.040  1.00 96.65           C  
ATOM   1442  CD  GLN A 181      18.397   1.653  -0.228  1.00 96.65           C  
ATOM   1443  NE2 GLN A 181      18.757   2.760  -0.870  1.00 96.65           N  
ATOM   1444  OE1 GLN A 181      18.649   1.464   0.966  1.00 96.65           O  
ATOM   1445  N   HIS A 182      15.108  -3.037   0.193  1.00 97.17           N  
ATOM   1446  CA  HIS A 182      14.311  -3.851   1.103  1.00 97.17           C  
ATOM   1447  C   HIS A 182      13.915  -3.060   2.346  1.00 97.17           C  
ATOM   1448  CB  HIS A 182      15.078  -5.112   1.506  1.00 97.17           C  
ATOM   1449  O   HIS A 182      14.761  -2.424   2.978  1.00 97.17           O  
ATOM   1450  CG  HIS A 182      14.317  -6.008   2.431  1.00 97.17           C  
ATOM   1451  CD2 HIS A 182      14.582  -6.412   3.695  1.00 97.17           C  
ATOM   1452  ND1 HIS A 182      13.124  -6.601   2.077  1.00 97.17           N  
ATOM   1453  CE1 HIS A 182      12.687  -7.334   3.088  1.00 97.17           C  
ATOM   1454  NE2 HIS A 182      13.554  -7.236   4.082  1.00 97.17           N  
ATOM   1455  N   LYS A 183      12.565  -2.879   2.660  1.00 97.77           N  
ATOM   1456  CA  LYS A 183      11.961  -2.285   3.849  1.00 97.77           C  
ATOM   1457  C   LYS A 183      11.903  -0.764   3.735  1.00 97.77           C  
ATOM   1458  CB  LYS A 183      12.737  -2.687   5.103  1.00 97.77           C  
ATOM   1459  O   LYS A 183      11.373  -0.090   4.621  1.00 97.77           O  
ATOM   1460  CG  LYS A 183      12.580  -4.152   5.486  1.00 97.77           C  
ATOM   1461  CD  LYS A 183      13.293  -4.468   6.794  1.00 97.77           C  
ATOM   1462  CE  LYS A 183      13.049  -5.906   7.232  1.00 97.77           C  
ATOM   1463  NZ  LYS A 183      13.720  -6.211   8.531  1.00 97.77           N  
ATOM   1464  N   LYS A 184      12.469  -0.267   2.643  1.00 97.95           N  
ATOM   1465  CA  LYS A 184      12.474   1.184   2.479  1.00 97.95           C  
ATOM   1466  C   LYS A 184      11.127   1.684   1.965  1.00 97.95           C  
ATOM   1467  CB  LYS A 184      13.591   1.613   1.526  1.00 97.95           C  
ATOM   1468  O   LYS A 184      10.458   0.996   1.191  1.00 97.95           O  
ATOM   1469  CG  LYS A 184      13.784   3.119   1.436  1.00 97.95           C  
ATOM   1470  CD  LYS A 184      15.069   3.475   0.700  1.00 97.95           C  
ATOM   1471  CE  LYS A 184      15.306   4.979   0.681  1.00 97.95           C  
ATOM   1472  NZ  LYS A 184      16.588   5.330   0.001  1.00 97.95           N  
ATOM   1473  N   PHE A 185      10.709   2.907   2.433  1.00 98.34           N  
ATOM   1474  CA  PHE A 185       9.443   3.512   2.036  1.00 98.34           C  
ATOM   1475  C   PHE A 185       9.615   4.345   0.772  1.00 98.34           C  
ATOM   1476  CB  PHE A 185       8.884   4.382   3.166  1.00 98.34           C  
ATOM   1477  O   PHE A 185      10.628   5.029   0.605  1.00 98.34           O  
ATOM   1478  CG  PHE A 185       8.498   3.605   4.396  1.00 98.34           C  
ATOM   1479  CD1 PHE A 185       7.296   2.909   4.447  1.00 98.34           C  
ATOM   1480  CD2 PHE A 185       9.338   3.571   5.501  1.00 98.34           C  
ATOM   1481  CE1 PHE A 185       6.937   2.189   5.584  1.00 98.34           C  
ATOM   1482  CE2 PHE A 185       8.985   2.854   6.641  1.00 98.34           C  
ATOM   1483  CZ  PHE A 185       7.784   2.164   6.681  1.00 98.34           C  
ATOM   1484  N   TYR A 186       8.580   4.216  -0.085  1.00 97.64           N  
ATOM   1485  CA  TYR A 186       8.582   4.941  -1.351  1.00 97.64           C  
ATOM   1486  C   TYR A 186       7.224   5.582  -1.613  1.00 97.64           C  
ATOM   1487  CB  TYR A 186       8.949   4.005  -2.506  1.00 97.64           C  
ATOM   1488  O   TYR A 186       6.196   5.086  -1.147  1.00 97.64           O  
ATOM   1489  CG  TYR A 186      10.340   3.427  -2.399  1.00 97.64           C  
ATOM   1490  CD1 TYR A 186      11.431   4.075  -2.973  1.00 97.64           C  
ATOM   1491  CD2 TYR A 186      10.565   2.231  -1.726  1.00 97.64           C  
ATOM   1492  CE1 TYR A 186      12.714   3.545  -2.879  1.00 97.64           C  
ATOM   1493  CE2 TYR A 186      11.843   1.691  -1.626  1.00 97.64           C  
ATOM   1494  OH  TYR A 186      14.177   1.826  -2.108  1.00 97.64           O  
ATOM   1495  CZ  TYR A 186      12.909   2.355  -2.204  1.00 97.64           C  
ATOM   1496  N   PRO A 187       7.272   6.728  -2.249  1.00 97.05           N  
ATOM   1497  CA  PRO A 187       5.993   7.331  -2.630  1.00 97.05           C  
ATOM   1498  C   PRO A 187       5.284   6.559  -3.741  1.00 97.05           C  
ATOM   1499  CB  PRO A 187       6.391   8.731  -3.106  1.00 97.05           C  
ATOM   1500  O   PRO A 187       5.868   5.649  -4.335  1.00 97.05           O  
ATOM   1501  CG  PRO A 187       7.768   8.567  -3.664  1.00 97.05           C  
ATOM   1502  CD  PRO A 187       8.490   7.527  -2.857  1.00 97.05           C  
ATOM   1503  N   ALA A 188       4.053   6.859  -3.938  1.00 96.48           N  
ATOM   1504  CA  ALA A 188       3.303   6.281  -5.050  1.00 96.48           C  
ATOM   1505  C   ALA A 188       3.935   6.651  -6.389  1.00 96.48           C  
ATOM   1506  CB  ALA A 188       1.848   6.743  -5.007  1.00 96.48           C  
ATOM   1507  O   ALA A 188       4.563   7.705  -6.516  1.00 96.48           O  
ATOM   1508  N   CYS A 189       3.792   5.762  -7.380  1.00 93.59           N  
ATOM   1509  CA  CYS A 189       4.391   5.998  -8.689  1.00 93.59           C  
ATOM   1510  C   CYS A 189       3.730   7.182  -9.385  1.00 93.59           C  
ATOM   1511  CB  CYS A 189       4.275   4.750  -9.564  1.00 93.59           C  
ATOM   1512  O   CYS A 189       2.510   7.343  -9.323  1.00 93.59           O  
ATOM   1513  SG  CYS A 189       2.574   4.315  -9.990  1.00 93.59           S  
ATOM   1514  N   GLN A 190       4.481   8.016 -10.056  1.00 91.51           N  
ATOM   1515  CA  GLN A 190       4.008   9.223 -10.725  1.00 91.51           C  
ATOM   1516  C   GLN A 190       3.358   8.890 -12.065  1.00 91.51           C  
ATOM   1517  CB  GLN A 190       5.159  10.209 -10.931  1.00 91.51           C  
ATOM   1518  O   GLN A 190       2.339   9.479 -12.430  1.00 91.51           O  
ATOM   1519  CG  GLN A 190       5.660  10.848  -9.642  1.00 91.51           C  
ATOM   1520  CD  GLN A 190       6.543  12.056  -9.890  1.00 91.51           C  
ATOM   1521  NE2 GLN A 190       7.042  12.656  -8.815  1.00 91.51           N  
ATOM   1522  OE1 GLN A 190       6.776  12.446 -11.039  1.00 91.51           O  
ATOM   1523  N   SER A 191       3.886   7.944 -12.718  1.00 88.43           N  
ATOM   1524  CA  SER A 191       3.467   7.665 -14.088  1.00 88.43           C  
ATOM   1525  C   SER A 191       2.121   6.948 -14.119  1.00 88.43           C  
ATOM   1526  CB  SER A 191       4.520   6.822 -14.810  1.00 88.43           C  
ATOM   1527  O   SER A 191       1.271   7.249 -14.960  1.00 88.43           O  
ATOM   1528  OG  SER A 191       4.699   5.576 -14.159  1.00 88.43           O  
ATOM   1529  N   LYS A 192       1.825   6.071 -13.160  1.00 93.36           N  
ATOM   1530  CA  LYS A 192       0.626   5.238 -13.200  1.00 93.36           C  
ATOM   1531  C   LYS A 192      -0.418   5.729 -12.201  1.00 93.36           C  
ATOM   1532  CB  LYS A 192       0.977   3.777 -12.916  1.00 93.36           C  
ATOM   1533  O   LYS A 192      -1.618   5.701 -12.484  1.00 93.36           O  
ATOM   1534  CG  LYS A 192       1.896   3.148 -13.952  1.00 93.36           C  
ATOM   1535  CD  LYS A 192       2.342   1.754 -13.531  1.00 93.36           C  
ATOM   1536  CE  LYS A 192       3.411   1.202 -14.465  1.00 93.36           C  
ATOM   1537  NZ  LYS A 192       3.930  -0.117 -13.995  1.00 93.36           N  
ATOM   1538  N   CYS A 193       0.004   6.272 -11.087  1.00 96.26           N  
ATOM   1539  CA  CYS A 193      -0.902   6.492  -9.965  1.00 96.26           C  
ATOM   1540  C   CYS A 193      -1.386   7.937  -9.930  1.00 96.26           C  
ATOM   1541  CB  CYS A 193      -0.217   6.142  -8.645  1.00 96.26           C  
ATOM   1542  O   CYS A 193      -2.442   8.229  -9.365  1.00 96.26           O  
ATOM   1543  SG  CYS A 193       0.024   4.369  -8.397  1.00 96.26           S  
ATOM   1544  N   GLN A 194      -0.661   8.852 -10.556  1.00 95.34           N  
ATOM   1545  CA  GLN A 194      -0.942  10.271 -10.360  1.00 95.34           C  
ATOM   1546  C   GLN A 194      -2.371  10.611 -10.773  1.00 95.34           C  
ATOM   1547  CB  GLN A 194       0.051  11.128 -11.147  1.00 95.34           C  
ATOM   1548  O   GLN A 194      -3.128  11.190  -9.991  1.00 95.34           O  
ATOM   1549  CG  GLN A 194      -0.064  12.620 -10.862  1.00 95.34           C  
ATOM   1550  CD  GLN A 194       0.804  13.461 -11.778  1.00 95.34           C  
ATOM   1551  NE2 GLN A 194       0.397  14.706 -12.003  1.00 95.34           N  
ATOM   1552  OE1 GLN A 194       1.833  12.997 -12.280  1.00 95.34           O  
ATOM   1553  N   PRO A 195      -2.798  10.310 -12.044  1.00 95.80           N  
ATOM   1554  CA  PRO A 195      -4.173  10.662 -12.403  1.00 95.80           C  
ATOM   1555  C   PRO A 195      -5.211   9.919 -11.566  1.00 95.80           C  
ATOM   1556  CB  PRO A 195      -4.268  10.257 -13.876  1.00 95.80           C  
ATOM   1557  O   PRO A 195      -6.271  10.470 -11.257  1.00 95.80           O  
ATOM   1558  CG  PRO A 195      -2.851  10.192 -14.347  1.00 95.80           C  
ATOM   1559  CD  PRO A 195      -1.973   9.861 -13.174  1.00 95.80           C  
ATOM   1560  N   ILE A 196      -4.915   8.709 -11.195  1.00 96.88           N  
ATOM   1561  CA  ILE A 196      -5.828   7.886 -10.409  1.00 96.88           C  
ATOM   1562  C   ILE A 196      -5.979   8.476  -9.009  1.00 96.88           C  
ATOM   1563  CB  ILE A 196      -5.338   6.423 -10.324  1.00 96.88           C  
ATOM   1564  O   ILE A 196      -7.098   8.709  -8.544  1.00 96.88           O  
ATOM   1565  CG1 ILE A 196      -5.319   5.784 -11.717  1.00 96.88           C  
ATOM   1566  CG2 ILE A 196      -6.215   5.615  -9.363  1.00 96.88           C  
ATOM   1567  CD1 ILE A 196      -4.589   4.449 -11.777  1.00 96.88           C  
ATOM   1568  N   LEU A 197      -4.867   8.751  -8.314  1.00 97.20           N  
ATOM   1569  CA  LEU A 197      -4.904   9.240  -6.940  1.00 97.20           C  
ATOM   1570  C   LEU A 197      -5.406  10.679  -6.889  1.00 97.20           C  
ATOM   1571  CB  LEU A 197      -3.515   9.149  -6.302  1.00 97.20           C  
ATOM   1572  O   LEU A 197      -6.020  11.092  -5.902  1.00 97.20           O  
ATOM   1573  CG  LEU A 197      -2.994   7.740  -6.011  1.00 97.20           C  
ATOM   1574  CD1 LEU A 197      -1.581   7.805  -5.441  1.00 97.20           C  
ATOM   1575  CD2 LEU A 197      -3.930   7.011  -5.053  1.00 97.20           C  
ATOM   1576  N   ALA A 198      -5.099  11.431  -7.965  1.00 96.25           N  
ATOM   1577  CA  ALA A 198      -5.658  12.778  -8.041  1.00 96.25           C  
ATOM   1578  C   ALA A 198      -7.179  12.748  -7.925  1.00 96.25           C  
ATOM   1579  CB  ALA A 198      -5.240  13.454  -9.345  1.00 96.25           C  
ATOM   1580  O   ALA A 198      -7.769  13.557  -7.206  1.00 96.25           O  
ATOM   1581  N   HIS A 199      -7.776  11.800  -8.615  1.00 96.78           N  
ATOM   1582  CA  HIS A 199      -9.223  11.619  -8.576  1.00 96.78           C  
ATOM   1583  C   HIS A 199      -9.678  11.108  -7.213  1.00 96.78           C  
ATOM   1584  CB  HIS A 199      -9.672  10.654  -9.675  1.00 96.78           C  
ATOM   1585  O   HIS A 199     -10.616  11.651  -6.624  1.00 96.78           O  
ATOM   1586  CG  HIS A 199     -11.099  10.226  -9.552  1.00 96.78           C  
ATOM   1587  CD2 HIS A 199     -11.645   9.021  -9.263  1.00 96.78           C  
ATOM   1588  ND1 HIS A 199     -12.155  11.093  -9.738  1.00 96.78           N  
ATOM   1589  CE1 HIS A 199     -13.290  10.437  -9.567  1.00 96.78           C  
ATOM   1590  NE2 HIS A 199     -13.009   9.178  -9.279  1.00 96.78           N  
ATOM   1591  N   MET A 200      -9.044  10.104  -6.720  1.00 97.07           N  
ATOM   1592  CA  MET A 200      -9.490   9.426  -5.506  1.00 97.07           C  
ATOM   1593  C   MET A 200      -9.369  10.343  -4.294  1.00 97.07           C  
ATOM   1594  CB  MET A 200      -8.682   8.147  -5.277  1.00 97.07           C  
ATOM   1595  O   MET A 200     -10.146  10.230  -3.345  1.00 97.07           O  
ATOM   1596  CG  MET A 200      -8.979   7.046  -6.282  1.00 97.07           C  
ATOM   1597  SD  MET A 200      -7.974   5.538  -5.989  1.00 97.07           S  
ATOM   1598  CE  MET A 200      -8.824   4.865  -4.534  1.00 97.07           C  
ATOM   1599  N   LEU A 201      -8.449  11.261  -4.326  1.00 96.21           N  
ATOM   1600  CA  LEU A 201      -8.184  12.113  -3.171  1.00 96.21           C  
ATOM   1601  C   LEU A 201      -8.922  13.442  -3.296  1.00 96.21           C  
ATOM   1602  CB  LEU A 201      -6.681  12.362  -3.023  1.00 96.21           C  
ATOM   1603  O   LEU A 201      -8.862  14.278  -2.392  1.00 96.21           O  
ATOM   1604  CG  LEU A 201      -5.818  11.138  -2.712  1.00 96.21           C  
ATOM   1605  CD1 LEU A 201      -4.340  11.512  -2.734  1.00 96.21           C  
ATOM   1606  CD2 LEU A 201      -6.204  10.541  -1.363  1.00 96.21           C  
ATOM   1607  N   GLU A 202      -9.531  13.662  -4.383  1.00 95.10           N  
ATOM   1608  CA  GLU A 202     -10.328  14.873  -4.550  1.00 95.10           C  
ATOM   1609  C   GLU A 202     -11.400  14.981  -3.470  1.00 95.10           C  
ATOM   1610  CB  GLU A 202     -10.974  14.904  -5.938  1.00 95.10           C  
ATOM   1611  O   GLU A 202     -12.236  14.087  -3.326  1.00 95.10           O  
ATOM   1612  CG  GLU A 202     -11.686  16.211  -6.255  1.00 95.10           C  
ATOM   1613  CD  GLU A 202     -12.260  16.255  -7.662  1.00 95.10           C  
ATOM   1614  OE1 GLU A 202     -12.590  17.360  -8.149  1.00 95.10           O  
ATOM   1615  OE2 GLU A 202     -12.382  15.175  -8.283  1.00 95.10           O  
ATOM   1616  N   GLY A 203     -11.359  16.060  -2.660  1.00 91.77           N  
ATOM   1617  CA  GLY A 203     -12.322  16.294  -1.596  1.00 91.77           C  
ATOM   1618  C   GLY A 203     -11.782  15.962  -0.218  1.00 91.77           C  
ATOM   1619  O   GLY A 203     -12.454  16.192   0.789  1.00 91.77           O  
ATOM   1620  N   MET A 204     -10.628  15.351  -0.139  1.00 89.77           N  
ATOM   1621  CA  MET A 204     -10.024  14.974   1.136  1.00 89.77           C  
ATOM   1622  C   MET A 204      -9.235  16.136   1.729  1.00 89.77           C  
ATOM   1623  CB  MET A 204      -9.112  13.759   0.959  1.00 89.77           C  
ATOM   1624  O   MET A 204      -8.726  16.985   0.996  1.00 89.77           O  
ATOM   1625  CG  MET A 204      -8.673  13.126   2.270  1.00 89.77           C  
ATOM   1626  SD  MET A 204      -7.767  11.550   2.022  1.00 89.77           S  
ATOM   1627  CE  MET A 204      -9.161  10.419   1.751  1.00 89.77           C  
