# Supplementary material for: Sequential action of a tRNA base editor in conversion of cytidine to pseudouridine
Source: Nat Commun. 2022 Oct 11;13:5994. doi: 10.1038/s41467-022-33714-x (PMC9553926; doi:10.1038/s41467-022-33714-x)
Supplement: Supplementary file 9 — Source Data [file 41467_2022_33714_MOESM9_ESM.xlsx]

## Sheet: Fig. 3c
Standard
Zinc Concentration (mM)	OD560
0	0
10	0.154
20	0.309
30	0.456
40	0.62
Standard curve
y = 64.94x
TrcP with denaturing
Zinc Concentration	OD560
27.9	0.43
TrcP without denaturing
Zinc Concentration	OD560
0.91	0.014

## Sheet: Fig. 4f
Protein 0.25 mM	replicate #1	replicate #2
No Protein	1.08737	0.912625
TrcP	0.110177	0.14972
KRmut	0.613049	0.798646
CTD	1.14047	1.37999
RluA	0.970262	0.926904
NTD-RluA	0.266113	0.439547
Protein 0.025 mM	replicate #1	replicate #2
No Protein	1.08737	0.912625
TrcP	0.487199	0.520001
KRmut	1.17542	0.951535
CTD	1.48734	1.16831
RluA	1.12663	1.11918
NTD-RluA	1.08163	1.28115

## Sheet: Fig. 6b
UAU Log	WT	DtrcP	Dtgt	DtrcP/Dtgt
Replicate #1	1.04078	0.941908	0.794592	0.724839
Replicate #2	1.02411	0.93286	0.779704	0.581014
Replicate #3	0.935115	0.973213	0.78147	0.605047
Replicate #4	1.09358	0.957827	0.88677	0.713471
Replicate #5	0.982041	1.03557	0.818879	0.666613
Replicate #6	0.92438	0.996555	0.74397	0.662892
UAC Log	WT	DtrcP	Dtgt	DtrcP/Dtgt
Replicate #1	0.97724	0.74012	0.95805	0.84031
Replicate #2	1.04056	0.84885	1.08189	0.84354
Replicate #3	1.0433	0.83383	1.05077	0.84744
Replicate #4	0.9389	0.77272	0.97591	0.79468
AUC Log	WT	DtrcP	Dtgt	DtrcP/Dtgt
Replicate #1	0.99117	1.02561	1.14946	1.05986
Replicate #2	0.84506	1.08268	1.0869	1.05015
Replicate #3	1.22795	1.10306	1.04698	0.87873
Replicate #4	0.93581	0.93012	0.90143	0.90256
UAU Stationary	WT	DtrcP	Dtgt	DtrcP/Dtgt
Replicate #1	1.05283	1.03636	0.61011	0.54366
Replicate #2	1.01246	1.04647	0.62771	0.5655
Replicate #3	0.93405	0.98548	0.67223	0.63459
Replicate #4	1.00066	1.06103	0.65829	0.66074
UAC Stationary	WT	DtrcP	Dtgt	DtrcP/Dtgt
Replicate #1	0.94544	0.89638	1.09862	0.92425
Replicate #2	0.96694	0.97064	0.98133	1.06446
Replicate #3	1.00237	1.06705	1.05308	0.91571
Replicate #4	1.08525	1.07888	0.98917	0.90325
AUC Stationary	WT	DtrcP	Dtgt	DtrcP/Dtgt
Replicate #1	0.91749	1.01737	1.01505	0.9847
Replicate #2	1.01617	1.00185	1.06744	1.07614
Replicate #3	1.01959	1.06046	1.0826	1.14285
Replicate #4	1.04675	1.02443	1.10665	1.07979
Statistical test results
UAU Log
Number of families	1
Number of comparisons per family	6
Alpha	0.05
Tukey's multiple comparisons test	Mean Diff.	95.00% CI of diff.	Below threshold?	Summary	Adjusted P Value
WT vs. trcP	0.02701	-0.05903 to 0.1131	No	ns	0.8158	A-B
WT vs. tgt	0.1991	0.1131 to 0.2851	Yes	****	<0.0001	A-C
WT vs. trcP/tgt	0.341	0.2550 to 0.4271	Yes	****	<0.0001	A-D
trcP vs. tgt	0.1721	0.08605 to 0.2581	Yes	****	<0.0001	B-C
trcP vs. trcP/tgt	0.314	0.2280 to 0.4001	Yes	****	<0.0001	B-D
tgt vs. trcP/tgt	0.1419	0.05587 to 0.2280	Yes	***	0.0009	C-D
Test details	Mean 1	Mean 2	Mean Diff.	SE of diff.	n1	n2	q	DF
WT vs. trcP	1	0.973	0.02701	0.03074	6	6	1.243	20
WT vs. tgt	1	0.8009	0.1991	0.03074	6	6	9.159	20
WT vs. trcP/tgt	1	0.659	0.341	0.03074	6	6	15.69	20
trcP vs. tgt	0.973	0.8009	0.1721	0.03074	6	6	7.917	20
trcP vs. trcP/tgt	0.973	0.659	0.314	0.03074	6	6	14.45	20
tgt vs. trcP/tgt	0.8009	0.659	0.1419	0.03074	6	6	6.529	20
UAC log
Number of families	1
Number of comparisons per family	6
Alpha	0.05
Tukey's multiple comparisons test	Mean Diff.	95.00% CI of diff.	Below threshold?	Summary	Adjusted P Value
WT vs. trcP	0.2011	0.09976 to 0.3025	Yes	***	0.0004	A-B
WT vs. tgt	-0.01666	-0.1180 to 0.08470	No	ns	0.9603	A-C
WT vs. trcP/tgt	0.1685	0.06715 to 0.2699	Yes	**	0.0017	A-D
trcP vs. tgt	-0.2178	-0.3191 to -0.1164	Yes	***	0.0002	B-C
trcP vs. trcP/tgt	-0.03261	-0.1340 to 0.06875	No	ns	0.7764	B-D
tgt vs. trcP/tgt	0.1852	0.08380 to 0.2865	Yes	***	0.0008	C-D
Test details	Mean 1	Mean 2	Mean Diff.	SE of diff.	n1	n2	q	DF
WT vs. trcP	1	0.7989	0.2011	0.03414	4	4	8.331	12
WT vs. tgt	1	1.017	-0.01666	0.03414	4	4	0.6899	12
WT vs. trcP/tgt	1	0.8315	0.1685	0.03414	4	4	6.98	12
trcP vs. tgt	0.7989	1.017	-0.2178	0.03414	4	4	9.021	12
trcP vs. trcP/tgt	0.7989	0.8315	-0.03261	0.03414	4	4	1.351	12
tgt vs. trcP/tgt	1.017	0.8315	0.1852	0.03414	4	4	7.67	12
AUC log
Number of families	1
Number of comparisons per family	6
Alpha	0.05
Tukey's multiple comparisons test	Mean Diff.	95.00% CI of diff.	Below threshold?	Summary	Adjusted P Value
WT vs. trcP	-0.03537	-0.2769 to 0.2061	No	ns	0.9713	A-B
WT vs. tgt	-0.0462	-0.2877 to 0.1953	No	ns	0.9397	A-C
WT vs. trcP/tgt	0.02717	-0.2143 to 0.2687	No	ns	0.9865	A-D
trcP vs. tgt	-0.01083	-0.2523 to 0.2307	No	ns	0.9991	B-C
trcP vs. trcP/tgt	0.06254	-0.1789 to 0.3040	No	ns	0.8669	B-D
tgt vs. trcP/tgt	0.07337	-0.1681 to 0.3149	No	ns	0.8041	C-D
Test details	Mean 1	Mean 2	Mean Diff.	SE of diff.	n1	n2	q	DF
WT vs. trcP	1	1.035	-0.03537	0.08134	4	4	0.615	12
WT vs. tgt	1	1.046	-0.0462	0.08134	4	4	0.8032	12
WT vs. trcP/tgt	1	0.9728	0.02717	0.08134	4	4	0.4724	12
trcP vs. tgt	1.035	1.046	-0.01083	0.08134	4	4	0.1882	12
trcP vs. trcP/tgt	1.035	0.9728	0.06254	0.08134	4	4	1.087	12
tgt vs. trcP/tgt	1.046	0.9728	0.07337	0.08134	4	4	1.276	12
UAU stationary
Number of families	1
Number of comparisons per family	6
Alpha	0.05
Tukey's multiple comparisons test	Mean Diff.	95.00% CI of diff.	Below threshold?	Summary	Adjusted P Value
WT vs. trcP	-0.03234	-0.1226 to 0.05791	No	ns	0.7169	A-B
WT vs. tgt	0.3579	0.2677 to 0.4482	Yes	****	<0.0001	A-C
WT vs. trcP/tgt	0.3989	0.3086 to 0.4891	Yes	****	<0.0001	A-D
trcP vs. tgt	0.3903	0.3000 to 0.4805	Yes	****	<0.0001	B-C
trcP vs. trcP/tgt	0.4312	0.3410 to 0.5215	Yes	****	<0.0001	B-D
tgt vs. trcP/tgt	0.04096	-0.04929 to 0.1312	No	ns	0.5526	C-D
Test details	Mean 1	Mean 2	Mean Diff.	SE of diff.	n1	n2	q	DF
WT vs. trcP	1	1.032	-0.03234	0.0304	4	4	1.504	12
WT vs. tgt	1	0.6421	0.3579	0.0304	4	4	16.65	12
WT vs. trcP/tgt	1	0.6011	0.3989	0.0304	4	4	18.56	12
trcP vs. tgt	1.032	0.6421	0.3903	0.0304	4	4	18.16	12
trcP vs. trcP/tgt	1.032	0.6011	0.4312	0.0304	4	4	20.06	12
tgt vs. trcP/tgt	0.6421	0.6011	0.04096	0.0304	4	4	1.906	12
UAC stationary
Number of families	1
Number of comparisons per family	6
Alpha	0.05
Tukey's multiple comparisons test	Mean Diff.	95.00% CI of diff.	Below threshold?	Summary	Adjusted P Value
WT vs. trcP	-0.003238	-0.1517 to 0.1452	No	ns	0.9999	A-B
WT vs. tgt	-0.03055	-0.1790 to 0.1179	No	ns	0.9266	A-C
WT vs. trcP/tgt	0.04808	-0.1004 to 0.1965	No	ns	0.773	A-D
trcP vs. tgt	-0.02731	-0.1758 to 0.1211	No	ns	0.9458	B-C
trcP vs. trcP/tgt	0.05132	-0.09713 to 0.1998	No	ns	0.7378	B-D
tgt vs. trcP/tgt	0.07863	-0.06982 to 0.2271	No	ns	0.4286	C-D
Test details	Mean 1	Mean 2	Mean Diff.	SE of diff.	n1	n2	q	DF
WT vs. trcP	1	1.003	-0.003238	0.05	4	4	0.09157	12
WT vs. tgt	1	1.031	-0.03055	0.05	4	4	0.8641	12
WT vs. trcP/tgt	1	0.9519	0.04808	0.05	4	4	1.36	12
trcP vs. tgt	1.003	1.031	-0.02731	0.05	4	4	0.7725	12
trcP vs. trcP/tgt	1.003	0.9519	0.05132	0.05	4	4	1.451	12
tgt vs. trcP/tgt	1.031	0.9519	0.07863	0.05	4	4	2.224	12
AUC stationary
Number of families	1
Number of comparisons per family	6
Alpha	0.05
Tukey's multiple comparisons test	Mean Diff.	95.00% CI of diff.	Below threshold?	Summary	Adjusted P Value
WT vs. trcP	-0.02603	-0.1287 to 0.07666	No	ns	0.8739	A-B
WT vs. tgt	-0.06793	-0.1706 to 0.03475	No	ns	0.2541	A-C
WT vs. trcP/tgt	-0.07087	-0.1736 to 0.03182	No	ns	0.2243	A-D
trcP vs. tgt	-0.04191	-0.1446 to 0.06078	No	ns	0.6316	B-C
trcP vs. trcP/tgt	-0.04484	-0.1475 to 0.05784	No	ns	0.5821	B-D
tgt vs. trcP/tgt	-0.002935	-0.1056 to 0.09975	No	ns	0.9998	C-D
Test details	Mean 1	Mean 2	Mean Diff.	SE of diff.	n1	n2	q	DF
WT vs. trcP	1	1.026	-0.02603	0.03459	4	4	1.064	12
WT vs. tgt	1	1.068	-0.06793	0.03459	4	4	2.778	12
WT vs. trcP/tgt	1	1.071	-0.07087	0.03459	4	4	2.898	12
trcP vs. tgt	1.026	1.068	-0.04191	0.03459	4	4	1.714	12
trcP vs. trcP/tgt	1.026	1.071	-0.04484	0.03459	4	4	1.834	12
tgt vs. trcP/tgt	1.068	1.071	-0.002935	0.03459	4	4	0.12	12

## Sheet: Supplementary Fig.2
TrcP						RluA							TrcP
TrcP-NTD						RluA-NTD							KRmut
TrcP-CTD						TrcP
TrcP-R507A

## Sheet: Supplementary Fig.6
KRmut	anti-RpoB								anti-Flag							anti-RpoB						anti-Flag						anti-RpoB
WT	anti-Flag
Mock

## Sheet: Supplementary Fig. 8
Temp	WT1	WT2	WT3	Average		Temp	KRmut1	KRmut2	KRmut3	Average
20.15	-1268.82	-1088.82	-1740.52	-1366.05		20.15	-771.207	-818.617	-952.27	-847.365
20.45	-1252.16	-914.582	-1654.33	-1273.69		20.45	-767.162	-819.071	-932.27	-839.501
20.75	-1196.6	-756.77	-1507.97	-1153.78		20.75	-745.015	-799.236	-891.3	-811.851
21.05	-1154.43	-590.681	-1381.92	-1042.34		21.05	-731.775	-778.586	-844.634	-784.998
21.35	-1088.71	-437.441	-1253.13	-926.426		21.35	-715.356	-744.262	-797.41	-752.343
21.65	-1007.2	-305.026	-1126.89	-813.041		21.65	-683.416	-701.249	-587.492	-657.386
21.95	-923.56	-205.15	-992.559	-707.09		21.95	-655.459	-673.385	-600.444	-643.096
22.25	-856.698	-139.68	-891.806	-629.395		22.25	-611.156	-625.573	-644.211	-626.98
22.55	-794.84	-102.322	-837.719	-578.294		22.55	-569.494	-609.598	-708.875	-629.322
22.85	-740.31	-131.032	-787.327	-552.89		22.85	-532.466	-546.863	-787.224	-622.184
23.15	-650.949	-114.654	-749.752	-505.119		23.15	-502.972	-538.029	-843.777	-628.259
23.45	-567.802	-96.4087	-692.859	-452.356		23.45	-476.791	-492.869	-902.559	-624.073
23.75	-499.732	-74.6749	-658.751	-411.053		23.75	-448.431	-434.933	-937.657	-607.007
24.05	-419.763	-36.2539	-602.632	-352.883		24.05	-410.64	-390.578	-948.297	-583.172
24.35	-356.491	-27.9154	-539.391	-307.933		24.35	-389.092	-392.343	-933.973	-571.803
24.65	-306.883	13.3746	-486.925	-260.144		24.65	-350.98	-372.116	-898.679	-540.592
24.95	-276.605	33.1166	-443.354	-228.947		24.95	-328.029	-343.034	-831.476	-500.846
25.25	-243.282	57.4819	-392.178	-192.659		25.25	-299.154	-327.534	-752.353	-459.68
25.55	-178.906	86.8731	-311.28	-134.438		25.55	-268.596	-297.853	-637.657	-401.369
25.85	-143.695	120.279	-270.279	-97.8982		25.85	-256.13	-278.442	-502.693	-345.755
26.15	-89.6594	136.883	-220.722	-57.8328		26.15	-230.237	-238.824	-347.523	-272.195
26.45	-67.8328	159.608	-189.67	-32.6316		26.45	-214.469	-230.599	-169.03	-204.699
26.75	-39.3395	177.007	-127.079	3.52941		26.75	-200.103	-215.036	-235.15	-216.763
27.05	-18.7719	210.124	-111.61	26.5807		27.05	-158.731	-203.024	-236.553	-199.436
27.35	14.5924	239.525	-85.5624	56.1851		27.35	-147.616	-194.809	-237.647	-193.357
27.65	49.8246	263.498	-35.3148	92.6694		27.65	-115.366	-158.008	-242.776	-172.05
27.95	83.7874	283.787	-10.4644	119.037		27.95	-88.7513	-159.938	-205.707	-151.465
28.25	135.779	298.215	32.5903	155.528		28.25	-75.387	-118.338	-187.926	-127.217
28.55	155.759	331.909	62.9102	183.526		28.55	-54.324	-107.853	-162.921	-108.366
28.85	208.545	344.52	101.146	218.07		28.85	-35.7895	-98.6894	-156.182	-96.8868
29.15	226.563	356.873	130.795	238.077		29.15	-38.9164	-84.324	-149.628	-90.9563
29.45	268.7	358.246	163.24	263.395		29.45	-23.7771	-71.4241	-125.335	-73.5122
29.75	302.539	378.349	212.126	297.671		29.75	-9.21569	-49.1331	-92.7761	-50.375
30.05	347.761	395.717	254.654	332.711		30.05	7.16202	-39.1538	-62.1981	-31.3966
30.35	372.229	435.325	281.723	363.093		30.35	19.7833	-31.3725	-59.5046	-23.698
30.65	402.25	432.095	330.423	388.256		30.65	14.3756	-0.588235	-26.646	-4.28621
30.95	402.487	413.829	338.277	384.864		30.95	-2.50774	14.6749	-0.454076	3.90437
31.25	397.399	435.965	344.696	392.687		31.25	6.96594	15.1909	12.8173	11.6581
31.55	429.99	441.115	396.522	422.542		31.55	17.2343	37.6471	42.1156	32.3323
31.85	452.508	464.572	418.411	445.163		31.85	31.7337	33.808	31.3932	32.3117
32.15	470.402	466.945	476.285	471.211		32.15	21.8473	56.9763	48.4107	42.4114
32.45	500.846	487.544	513.498	500.63		32.45	37.7399	72.549	68.6584	59.6491
32.75	512.002	490.702	542.797	515.167		32.75	51.1662	79.4427	72.0743	67.5611
33.05	577.079	498.462	592.673	556.072		33.05	71.4654	96.8111	79.4427	82.5731
33.35	596.563	520.134	624.407	580.368		33.35	73.2405	85.0671	95.7069	84.6715
33.65	633.756	514.107	656.244	601.369		33.65	101.445	106.047	94.4788	100.657
33.95	641.073	512.58	685.201	612.951		33.95	92.9309	110	106.646	103.192
34.25	673.653	520.929	709.721	634.768		34.25	127.307	105.965	110.764	114.678
34.55	704.902	520.196	751.992	659.03		34.55	135.635	112.601	125.325	124.52
34.85	710.144	525.593	747.028	660.922		34.85	131.858	112.229	125.851	123.313
35.15	685.325	528.648	757.018	656.997		35.15	121.3	114.985	124.551	120.279
35.45	689.598	508.793	760.64	653.01		35.45	114.035	123.849	136.863	124.916
35.75	650.206	491.187	720.258	620.55		35.75	83.9319	101.806	126.574	104.104
36.05	639.195	486.305	702.766	609.422		36.05	102.776	89.1641	115.108	102.35
36.35	615.635	458.607	693.488	589.243		36.35	63.4572	80.4541	96.3055	80.0722
36.65	581.269	430.949	653.354	555.191		36.65	47.5439	59.4943	68.6584	58.5655
36.95	552.9	375.593	624.582	517.692		36.95	4.34469	47.5851	58.5036	36.8111
37.25	522.405	354.613	571.868	482.962		37.25	6.49123	35.676	48.0599	30.0757
37.55	455.593	296.77	512.755	421.706		37.55	-12.3633	4.32405	7.2549	-0.261438
37.85	430.929	267.616	459.608	386.051		37.85	-35.9856	-10.227	16.9866	-9.742
38.15	401.146	220.341	399.876	340.454		38.15	-76.0888	-41.1868	-5.34572	-40.8738
38.45	355.82	169.948	342.064	289.278		38.45	-55.5624	-47.7296	-10.3922	-37.8947
38.75	307.09	108.277	299.195	238.187		38.75	-82.3633	-54.2208	-30.1548	-55.5796
39.05	283.199	47.4923	236.161	188.951		39.05	-73.8287	-67.4819	-48.4623	-63.2577
39.35	238.462	-23.323	194.438	136.526		39.35	-122.487	-66.646	-43.9009	-77.678
39.65	197.461	-50.6398	145.944	97.5886		39.65	-108.173	-67.0279	-47.6987	-74.3
39.95	176.749	-78.8235	112.002	69.9759		39.95	-118.999	-73.7977	-39.5046	-77.4338
40.25	156.398	-120.041	84.3756	40.2442		40.25	-88.2559	-73.3849	-47.0382	-69.5597
40.55	117.265	-150.144	52.5697	6.56347		40.55	-102.807	-73.8803	-46.6873	-74.4582
40.85	120.826	-201.754	19.1125	-20.6054		40.85	-98.5346	-76.1507	-52.9825	-75.8892
41.15	97.1414	-214.169	-4.5614	-40.5298		41.15	-91.4964	-66.8111	-60.1032	-72.8036
41.45	96.0888	-244.076	-27.8638	-58.6171		41.45	-81.8782	-77.967	-60.1651	-73.3368
41.75	63.581	-264.025	-46.7389	-82.3942		41.75	-85.2219	-82.807	-67.0588	-78.3626
42.05	49.969	-260.939	-70.4954	-93.8218		42.05	-61.8369	-84.582	-56.4293	-67.6161
42.35	24.2931	-269.721	-102.539	-115.989		42.35	-80.4128	-85.872	-60.2786	-75.5212
42.65	27.2343	-258.813	-125.728	-119.102		42.65	-81.775	-83.9732	-54.1073	-73.2852
42.95	46.1507	-278.235	-140.908	-124.331		42.95	-97.1311	-84.5304	-70.0722	-83.9112
43.25	16.7699	-250.578	-169.546	-134.451		43.25	-68.0495	-77.8844	-55.7792	-67.2377
43.55	24.8194	-281.094	-183.498	-146.591		43.55	-65.5212	-74.9123	-56.4912	-65.6416
43.85	37.5129	-294.489	-212.972	-156.649		43.85	-78.968	-61.7441	-52.9928	-64.5683
44.15	12.8277	-301.166	-233.364	-173.901		44.15	-88.6584	-66.8627	-53.9732	-69.8314
44.45	18.3075	-322.157	-249.68	-184.51		44.45	-74.0041	-75.8617	-42.3736	-64.0798
44.75	33.7461	-329.711	-265.005	-186.99		44.75	-101.538	-78.0908	-42.1569	-73.9284
45.05	8.42105	-353.994	-278.153	-207.908		45.05	-64.9639	-76.5531	-41.5996	-61.0389
45.35	7.80186	-371.579	-299.856	-221.211		45.35	-86.2745	-74.9845	-38.9886	-66.7492
45.65	29.1125	-376.729	-311.249	-219.622		45.65	-90.1342	-79.711	-42.7038	-70.8497
45.95	20.9907	-383.684	-319.051	-227.248		45.95	-83.2301	-86.3674	-36.7699	-68.7891
46.25	31.9298	-392.281	-319.174	-226.508		46.25	-90.3715	-98.1321	-27.8122	-72.1053
46.55	0.381837	-400.671	-305.005	-235.098		46.55	-84.3447	-99.5769	-37.1723	-73.698
46.85	24.3756	-396.45	-305.955	-226.01		46.85	-88.999	-101.311	-28.0495	-72.7864
47.15	6.48091	-400.949	-303.117	-232.528		47.15	-67.8122	-104.974	-32.0021	-68.2628
47.45	25.387	-398.39	-291.837	-221.613		47.45	-90.5573	-98.2456	-36.388	-75.0636
47.75	20.9701	-394.912	-283.633	-219.192		47.75	-89.8865	-114.634	-26.9143	-77.1448
48.05	-9.90712	-373.756	-287.699	-223.787		48.05	-61.0114	-114.799	-32.1878	-69.3326
48.35	23.4572	-412.838	-269.494	-219.625		48.35	-66.1404	-115.655	-27.5232	-69.773
48.65	17.3271	-417.399	-257.162	-219.078		48.65	-83.323	-115.748	-28.5139	-75.8617
48.95	-9.91744	-421.847	-240.949	-224.238		48.95	-83.1579	-130.124	-40.7224	-84.668
49.25	-25.2632	-434.293	-252.384	-237.313		49.25	-95.2219	-132.394	-29.1125	-85.5762
49.55	-17.7296	-451.507	-233.199	-234.145		49.55	-103.199	-141.486	-42.4768	-95.7207
49.85	-46.5222	-456.347	-235.263	-246.044		49.85	-93.3953	-141.496	-45.2425	-93.3781
50.15	-56.3364	-460.495	-234.871	-250.568		50.15	-111.29	-143.612	-39.6594	-98.1871
50.45	-61.6821	-461.868	-228.08	-250.544		50.45	-105.057	-145.769	-55.5934	-102.14
50.75	-73.6636	-475.026	-244.469	-264.386		50.75	-119.721	-148.39	-45.2116	-104.441
51.05	-78.5036	-484.19	-231.373	-264.689		51.05	-124.572	-154.737	-47.6574	-108.989
51.35	-100.836	-492.105	-229.267	-274.069		51.35	-129.453	-155.284	-47.2136	-110.65
51.65	-90.2683	-493.292	-247.75	-277.104		51.65	-129.525	-157.657	-60.9598	-116.047
51.95	-93.1476	-494.716	-258.297	-282.054		51.95	-114.902	-169.474	-72.9309	-119.102
52.25	-98.8545	-497.523	-266.305	-287.561		52.25	-140.702	-169.34	-64.8916	-124.978
52.55	-123.24	-501.414	-269.061	-297.905		52.55	-143.643	-181.765	-66.3467	-130.585
52.85	-105.542	-463.942	-272.972	-280.819		52.85	-147.595	-173.963	-88.3075	-136.622
53.15	-88.0083	-500.753	-272.497	-287.086		53.15	-142.673	-183.911	-75.7585	-134.114
53.45	-100.031	-474.417	-269.525	-281.324		53.45	-142.126	-191.981	-98.6997	-144.269
53.75	-109.608	-470.578	-274.035	-284.74		53.75	-148.566	-186.502	-91.7853	-142.284
54.05	-107.069	-441.022	-285.284	-277.792		54.05	-151.259	-190.98	-78.5449	-140.261
54.35	-100.64	-437.018	-262.57	-266.742		54.35	-157.09	-202.838	-100.722	-153.55
54.65	-123.808	-417.337	-261.135	-267.427		54.65	-164.376	-197.544	-118.689	-160.203
54.95	-119.04	-413.798	-253.127	-261.988		54.95	-163.313	-199.835	-116.182	-159.776
55.25	-121.62	-423.271	-244.355	-263.082		55.25	-144.943	-195.986	-145.108	-162.012
55.55	-129.618	-414.272	-233.725	-259.205		55.55	-176.698	-201.053	-141.104	-172.951
55.85	-146.336	-425.273	-230.98	-267.53		55.85	-167.926	-209.577	-160.464	-179.322
56.15	-150.671	-412.941	-231.156	-264.923		56.15	-167.379	-204.407	-161.404	-177.73
56.45	-153.54	-415.459	-222.57	-263.856		56.45	-183.426	-196.017	-190.475	-189.972
56.75	-166.894	-414.985	-227.007	-269.628		56.75	-170.619	-206.089	-174.53	-183.746
57.05	-196.295	-425.82	-221.238	-281.118		57.05	-178.72	-208.576	-185.325	-190.874
57.35	-192.436	-417.895	-217.544	-275.958		57.35	-221.352	-207.09	-201.115	-209.852
57.65	-188.535	-422.869	-220.454	-277.286		57.65	-195.82	-204.727	-205.191	-201.913
57.95	-230.134	-463.498	-243.994	-312.542		57.95	-185.728	-202.724	-197.121	-195.191
58.25	-230.01	-444.902	-242.353	-305.755		58.25	-211.754	-194.149	-198.225	-201.376
58.55	-258.865	-447.761	-254.499	-320.375		58.55	-218.576	-195.253	-187.678	-200.502
58.85	-261.218	-427.214	-247.771	-312.067		58.85	-244.056	-208.473	-190.578	-214.369
59.15	-279.536	-455.17	-251.93	-328.879		59.15	-240.836	-206.202	-209.587	-218.875
59.45	-313.467	-481.104	-252.838	-349.137		59.45	-252.446	-212.642	-213.911	-226.333
59.75	-316.202	-502.879	-264.365	-361.149		59.75	-261.321	-217.874	-214.448	-231.214
60.05	-353.808	-495.088	-264.675	-371.19		60.05	-263.911	-230.01	-227.11	-240.344
60.35	-362.704	-491.238	-248.906	-367.616		60.35	-265.738	-235.222	-225.212	-242.057
60.65	-387.988	-477.317	-261.827	-375.71		60.65	-238.246	-240.423	-231.259	-236.643
60.95	-389.443	-497.389	-243.767	-376.866		60.95	-277.059	-245.366	-234.83	-252.418
61.25	-411.558	-480.908	-249.051	-380.506		61.25	-272.993	-252.704	-244.211	-256.636
61.55	-426.151	-462.219	-261.589	-383.32		61.55	-243.839	-265.862	-235.15	-248.283
61.85	-435.335	-446.367	-271.362	-384.355		61.85	-271.393	-270.01	-249.463	-263.622
62.15	-425.139	-456.687	-300.66	-394.162		62.15	-280.072	-267.626	-242.384	-263.361
62.45	-417.224	-453.137	-324.954	-398.438		62.45	-238.204	-267.977	-230.175	-245.452
62.75	-391.28	-402.58	-366.698	-386.852		62.75	-252.508	-264.799	-220.826	-246.044
63.05	-381.146	-391.465	-386.883	-386.498		63.05	-257.833	-262.415	-213.23	-244.493
63.35	-362.848	-359.835	-429.185	-383.956		63.35	-262.59	-262.023	-226.398	-250.337
63.65	-351.486	-351.228	-452.57	-385.095		63.65	-289.463	-257.905	-213.612	-253.66
63.95	-373.075	-369.556	-503.622	-415.418		63.95	-258.338	-252.735	-221.95	-244.341
64.25	-374.871	-339.536	-534.18	-416.195		64.25	-281.961	-262.735	-215.686	-253.461
64.55	-383.643	-340.464	-577.214	-433.774		64.55	-292.528	-248.885	-221.538	-254.317
64.85	-426.821	-322.105	-600.021	-449.649		64.85	-296.182	-257.296	-218.235	-257.238
65.15	-441.259	-377.998	-616.625	-478.627		65.15	-278.308	-247.802	-218.989	-248.366
65.45	-473.271	-403.55	-637.709	-504.843		65.45	-300.867	-253.55	-237.554	-263.99
65.75	-487.43	-467.049	-631.424	-528.634		65.75	-315.439	-262.26	-241.579	-273.093
66.05	-527.967	-507.399	-629.515	-554.96		66.05	-293.591	-264.768	-265.944	-274.768
66.35	-550.206	-547.678	-621.734	-573.206		66.35	-302.054	-255.707	-253.901	-270.554
66.65	-570.949	-622.074	-608.689	-600.571		66.65	-324.458	-263.653	-264.603	-284.238
66.95	-586.956	-666.842	-597.926	-617.241		66.95	-308.762	-271.362	-280.712	-286.945
67.25	-599.37	-692.074	-570.743	-620.729		67.25	-292.023	-280.826	-270.795	-281.214
67.55	-600.908	-708.7	-559.092	-622.9		67.55	-300.877	-281.073	-273.086	-285.012
67.85	-638.566	-749.102	-546.553	-644.74		67.85	-299.288	-281.176	-285.604	-288.689
68.15	-633.395	-745.284	-531.259	-636.646		68.15	-321.393	-269.34	-283.622	-291.452
68.45	-659.391	-740.774	-529.267	-643.144		68.45	-313.096	-274.469	-286.037	-291.201
68.75	-673.88	-717.069	-532.776	-641.242		68.75	-291.053	-274.603	-284.696	-283.45
69.05	-693.478	-675.119	-535.913	-634.837		69.05	-283.932	-268.019	-273.364	-275.105
69.35	-695.593	-658.039	-551.321	-634.985		69.35	-282.384	-260.918	-270.733	-271.345
69.65	-698.4	-629.866	-549.02	-625.762		69.65	-282.394	-262.673	-269.835	-271.634
69.95	-692.26	-610.186	-559.856	-620.767		69.95	-262.25	-250.939	-256.987	-256.725
70.25	-668.039	-578.999	-566.047	-604.362		70.25	-249.907	-250.557	-268.607	-256.357
70.55	-656.161	-559.959	-574.355	-596.825		70.55	-240.021	-246.512	-248.122	-244.885
70.85	-652.477	-551.981	-572.962	-592.473		70.85	-250.01	-239.825	-250.578	-246.804
71.15	-629.484	-526.44	-583.54	-579.821		71.15	-244.603	-238.039	-235.397	-239.346
71.45	-629.99	-533.798	-573.622	-579.137		71.45	-253.612	-245.666	-238.906	-246.061
71.75	-624.809	-506.512	-560.66	-563.994		71.75	-246.471	-252.105	-250.475	-249.684
72.05	-606.161	-531.723	-556.945	-564.943		72.05	-258.111	-250.888	-231.744	-246.914
72.35	-607.564	-541.342	-551.455	-566.787		72.35	-278.607	-245.49	-234.819	-252.972
72.65	-609.773	-541.249	-557.42	-569.481		72.65	-275.129	-252.497	-230.836	-252.821
72.95	-606.914	-565.851	-536.801	-569.856		72.95	-293.385	-254.489	-218.762	-255.545
73.25	-602.436	-564.365	-535.8	-567.534		73.25	-268.885	-253.055	-220	-247.313
73.55	-613.488	-566.326	-513.684	-564.499		73.55	-260.991	-239.174	-205.222	-235.129
73.85	-624.107	-574.283	-506.099	-568.163		73.85	-263.282	-239.112	-200.63	-234.341
74.15	-588.7	-568.194	-491.558	-549.484		74.15	-264.18	-236.099	-213.55	-237.943
74.45	-595.263	-549.443	-474.768	-539.825		74.45	-249.082	-223.003	-208.318	-226.801
74.75	-574.696	-522.085	-467.585	-521.455		74.75	-222.972	-214.386	-198.504	-211.954
75.05	-559.742	-525.562	-469.319	-518.208		75.05	-209.649	-212.188	-209.856	-210.564
75.35	-563.839	-511.868	-466.904	-514.204		75.35	-216.997	-199.969	-189.319	-202.095
75.65	-546.966	-484.076	-459.143	-496.729		75.65	-205.191	-199.133	-202.239	-202.188
75.95	-528.359	-471.393	-458.369	-486.041		75.95	-187.007	-190.784	-205.191	-194.327
76.25	-533.973	-474.499	-445.624	-484.699		76.25	-188.473	-184.283	-209.37	-194.042
76.55	-523.509	-458.555	-438.638	-473.567		76.55	-187.172	-178.153	-210.165	-191.83
76.85	-525.346	-468.369	-439.03	-477.582		76.85	-197.833	-169.577	-191.909	-186.44
77.15	-532.982	-455.676	-430.691	-473.117		77.15	-191.187	-163.87	-187.131	-180.729
77.45	-535.263	-458.978	-429.319	-474.52		77.45	-186.047	-169.463	-182.198	-179.236
77.75	-522.838	-469.02	-410.372	-467.41		77.75	-184.2	-171.238	-171.063	-175.501
78.05	-519.536	-448.349	-407.585	-458.49		78.05	-179.68	-157.936	-173.251	-170.289
78.35	-519.381	-435.346	-396.677	-450.468		78.35	-178.607	-158.854	-151.641	-163.034
78.65	-515.48	-422.931	-396.533	-444.981		78.65	-171.785	-162.074	-152.147	-162.002
78.95	-492.951	-398.978	-390.929	-427.62		78.95	-163.612	-165.015	-150.227	-159.618
79.25	-482.064	-384.788	-387.348	-418.067		79.25	-153.199	-152.766	-127.895	-144.62
79.55	-457.441	-382.539	-371.94	-403.973		79.55	-143.271	-156.223	-134.881	-144.792
79.85	-440.805	-367.317	-363.437	-390.519		79.85	-131.692	-142.095	-134.912	-136.233
80.15	-439.298	-353.23	-361.135	-384.555		80.15	-136.006	-144.696	-125.088	-135.263
80.45	-410.671	-332.043	-350.402	-364.372		80.45	-117.286	-140.98	-133.901	-130.722
80.75	-402.755	-334.014	-344.551	-360.44		80.75	-117.307	-132.095	-128.793	-126.065
81.05	-396.987	-336.347	-331.063	-354.799		81.05	-117.348	-127.255	-119.515	-121.373
81.35	-390.206	-320.619	-325.501	-345.442		81.35	-100.784	-112.704	-108.906	-107.465
81.65	-384.355	-326.378	-307.379	-339.37		81.65	-102.497	-115.366	-116.192	-111.352
81.95	-370.01	-329.938	-298.349	-332.766		81.95	-92.6729	-104.85	-109.979	-102.501
82.25	-361.868	-342.786	-294.675	-333.11		82.25	-95.2012	-104.138	-112.508	-103.949
82.55	-332.322	-317.296	-292.353	-313.99		82.55	-92.7657	-108.308	-87.5439	-96.2057
82.85	-343.23	-310.939	-290.702	-314.957		82.85	-95.8411	-105.511	-95.1496	-98.8338
83.15	-326.047	-302.611	-286.966	-305.208		83.15	-84.644	-106.171	-76.5944	-89.1366
83.45	-324.933	-287.131	-286.378	-299.481		83.45	-88.4417	-102.869	-75.0361	-88.7822
83.75	-306.429	-287.049	-288.122	-293.867		83.75	-89.5356	-107.802	-73.9009	-90.4128
84.05	-303.643	-284.706	-276.863	-288.404		84.05	-79.7007	-89.8452	-72.2394	-80.5951
84.35	-290.351	-281.001	-266.935	-279.429		84.35	-73.581	-90.4644	-93.1063	-85.7172
84.65	-267.276	-260.485	-248.566	-258.775		84.65	-65.7895	-84.0248	-89.4634	-79.7592
84.95	-288.483	-252.931	-244.737	-262.05		84.95	-86.6047	-83.5294	-82.1259	-84.0867
85.25	-257.864	-241.115	-228.308	-242.429		85.25	-55.9959	-75.387	-80.4231	-70.602
85.55	-258.266	-221.713	-216.151	-232.043		85.55	-63.5397	-68.7307	-77.2343	-69.8349
85.85	-252.25	-219.04	-205.635	-225.642		85.85	-59.2982	-61.1662	-64.6646	-61.7097
86.15	-239.856	-207.348	-202.776	-216.66		86.15	-42.0433	-56.9247	-72.6213	-57.1964
86.45	-238.421	-209.546	-180.867	-209.611		86.45	-51.9814	-56.2332	-66.6254	-58.28
86.75	-243.086	-207.441	-184.066	-211.531		86.75	-32.2085	-44.6027	-53.8493	-43.5535
87.05	-240.98	-203.333	-180.815	-208.376		87.05	-34.1486	-49.9897	-40.8875	-41.6753
87.35	-240.248	-178.39	-169.701	-196.113		87.35	-40.4231	-50.9804	-35.6347	-42.3461
87.65	-245.273	-185.552	-180.052	-203.626		87.65	-27.709	-49.8555	-40.5573	-39.3739
87.95	-234.716	-178.287	-180.217	-197.74		87.95	-30.3818	-46.9453	-38.3798	-38.569
88.25	-247.183	-173.942	-172.322	-197.816		88.25	-33.1579	-45.7379	-25.2941	-34.73
88.55	-222.064	-165.934	-175.201	-187.733		88.55	-24.1692	-46.9763	-36.2023	-35.7826
88.85	-218.359	-165.655	-164.974	-182.996		88.85	-31.032	-39.1331	-38.6584	-36.2745
89.15	-203.003	-164.644	-164.076	-177.241		89.15	-20.6914	-34.4685	-41.6718	-32.2773
89.45	-187.864	-148.184	-143.375	-159.807		89.45	-29.3911	-39.9071	-36.6254	-35.3079
89.75	-201.104	-147.172	-153.158	-167.145		89.75	-24.6233	-27.3994	-28.1734	-26.732
90.05	-163.942	-137.74	-146.254	-149.312		90.05	-4.47884	-32.0743	-20.9701	-19.1744
90.35	-167.069	-132.239	-139.959	-146.422		90.35	-20.2374	-25.7379	-20.8153	-22.2635
90.65	-156.264	-130.268	-144.097	-143.543		90.65	-32.291	-29.3189	-15.0568	-25.5556
90.95	-148.999	-131.961	-134.489	-138.483		90.95	-12.8483	-26.3983	-26.0475	-21.7647
91.25	-138.256	-136.698	-131.197	-135.384		91.25	-25.5108	-29.0299	-24.4685	-26.3364
91.55	-141.651	-122.652	-127.709	-130.671		91.55	-14.3447	-27.6161	-17.8122	-19.9243
91.85	-135.397	-117.998	-123.973	-125.789		91.85	-13.9628	-33.2405	-20.6089	-22.6041
92.15	-124.861	-112.559	-123.498	-120.306		92.15	-19.4634	-26.4809	-25.8411	-23.9284
92.45	-114.861	-114.169	-132.136	-120.389		92.45	-14.4376	-24.2931	-18.0083	-18.913
92.75	-113.849	-107.451	-123.024	-114.775		92.75	-18.1734	-24.2105	-19.5666	-20.6502
93.05	-106.45	-101.207	-117.028	-108.228		93.05	-8.66873	-20.9804	-12.6006	-14.0832
93.35	-92.3633	-88.937	-116.563	-99.2879		93.35	-2.98246	-19.4118	-20.9494	-14.4479
93.65	-97.1207	-88.968	-114.303	-100.131		93.65	6.70795	-19.3602	-25.872	-12.8414
93.95	-94.902	-81.1042	-110.743	-95.5831		93.95	23.8493	-17.0795	-20.3612	-4.53044
94.25	-91.4345	-76.7389	-105.583	-91.2521		94.25	32.8793	-22.4149	-30.8566	-6.79739
94.55	-105.996	-80.9185	-111.558	-99.4909		94.55	53.0753	-18.1837	-30.4334	1.48607
